# Supplementary material for: CDKAL1 dysfunction impairs lysine codon translation in podocytes and accelerates chronic kidney disease
Source: EMBO J. 2026 Mar 28;45(9):3206–29. doi: 10.1038/s44318-026-00759-3 (PMC13144697; doi:10.1038/s44318-026-00759-3)
Supplement: Supplementary file 3 — Source data Fig. 1 [file 44318_2026_759_MOESM3_ESM.zip]

Archive with 56 entries (46 files):
- SD Figure 1/
- SD Figure 1/.DS_Store
- __MACOSX/SD Figure 1/._.DS_Store
- SD Figure 1/1H/
- SD Figure 1/1F/
- SD Figure 1/1G/
- SD Figure 1/1I/
- SD Figure 1/1L/
- SD Figure 1/1K/
- SD Figure 1/1E/
- SD Figure 1/1D/
- SD Figure 1/1J/
- SD Figure 1/1H/.DS_Store
- __MACOSX/SD Figure 1/1H/._.DS_Store
- SD Figure 1/1H/Flox_HighMagnification.TIF
- __MACOSX/SD Figure 1/1H/._Flox_HighMagnification.TIF
- SD Figure 1/1H/Flox_LowMagnification.TIF
- __MACOSX/SD Figure 1/1H/._Flox_LowMagnification.TIF
- SD Figure 1/1H/Systemic-Cdkal1 KO_HighMagnification.TIF
- __MACOSX/SD Figure 1/1H/._Systemic-Cdkal1 KO_HighMagnification.TIF
- SD Figure 1/1H/Systemic-Cdkal1 KO_LowMagnification.TIF
- __MACOSX/SD Figure 1/1H/._Systemic-Cdkal1 KO_LowMagnification.TIF
- SD Figure 1/1F/1F.xlsx
- __MACOSX/SD Figure 1/1F/._1F.xlsx
- SD Figure 1/1G/1G.xlsx
- __MACOSX/SD Figure 1/1G/._1G.xlsx
- SD Figure 1/1I/.DS_Store
- __MACOSX/SD Figure 1/1I/._.DS_Store
- SD Figure 1/1I/Flox_HighMagnification.tif
- __MACOSX/SD Figure 1/1I/._Flox_HighMagnification.tif
- SD Figure 1/1I/Systemic-Cdkal1 KO_MedumMagnification.tif
- __MACOSX/SD Figure 1/1I/._Systemic-Cdkal1 KO_MedumMagnification.tif
- SD Figure 1/1I/Flox_LowMagnification.TIF
- __MACOSX/SD Figure 1/1I/._Flox_LowMagnification.TIF
- SD Figure 1/1I/Flox_MediumMagnification.TIF
- __MACOSX/SD Figure 1/1I/._Flox_MediumMagnification.TIF
- SD Figure 1/1I/Systemic-Cdkal1 KO_HighMagnification.tif
- __MACOSX/SD Figure 1/1I/._Systemic-Cdkal1 KO_HighMagnification.tif
- SD Figure 1/1I/Systemic-Cdkal1 KO_LowMagnification.tif
- __MACOSX/SD Figure 1/1I/._Systemic-Cdkal1 KO_LowMagnification.tif
- SD Figure 1/1L/1L.xlsx
- __MACOSX/SD Figure 1/1L/._1L.xlsx
- SD Figure 1/1K/1K.xlsx
- __MACOSX/SD Figure 1/1K/._1K.xlsx
- SD Figure 1/1E/1E.xlsx
- __MACOSX/SD Figure 1/1E/._1E.xlsx
- SD Figure 1/1D/1D.xlsx
- __MACOSX/SD Figure 1/1D/._1D.xlsx
- SD Figure 1/1J/Systemic Cdkal1 KO_2.5k.tif
- __MACOSX/SD Figure 1/1J/._Systemic Cdkal1 KO_2.5k.tif
- SD Figure 1/1J/Flox_2.5k.tif
- __MACOSX/SD Figure 1/1J/._Flox_2.5k.tif
- SD Figure 1/1J/Systemic Cdkal1 KO_10.0k.tif
- __MACOSX/SD Figure 1/1J/._Systemic Cdkal1 KO_10.0k.tif
- SD Figure 1/1J/Flox_10.0k.tif
- __MACOSX/SD Figure 1/1J/._Flox_10.0k.tif
