# Supplementary material for: CDKAL1 dysfunction impairs lysine codon translation in podocytes and accelerates chronic kidney disease
Source: EMBO J. 2026 Mar 28;45(9):3206–29. doi: 10.1038/s44318-026-00759-3 (PMC13144697; doi:10.1038/s44318-026-00759-3)
Supplement: Supplementary file 3 — Source data Fig. 1 [file 44318_2026_759_MOESM3_ESM.zip › SD Figure 1/1F/1F.xlsx]

## Sheet: Sheet1
Figure 1F
		Flox	Flox	Flox	Flox	Flox	Cdkal1 CAG-Cre	Cdkal1 CAG-Cre	Cdkal1 CAG-Cre	Cdkal1 CAG-Cre
	Before	0.19	0.16	0.17	0.1	0.13	0.16	0.15	0.16	0.18
	5/6 Nx	0.21	0.21	0.24	0.24	0.23	0.24	0.31	0.26	0.31
