# Supplementary material for: CDKAL1 dysfunction impairs lysine codon translation in podocytes and accelerates chronic kidney disease
Source: EMBO J. 2026 Mar 28;45(9):3206–29. doi: 10.1038/s44318-026-00759-3 (PMC13144697; doi:10.1038/s44318-026-00759-3)
Supplement: Supplementary file 3 — Source data Fig. 1 [file 44318_2026_759_MOESM3_ESM.zip › SD Figure 1/1G/1G.xlsx]

## Sheet: Sheet1
Figure 1G
		Flox	Flox	Flox	Flox	Flox	systemic Cdkal1 KO	systemic Cdkal1 KO	systemic Cdkal1 KO	systemic Cdkal1 KO
	Before	11.5248	7.34137	7.9291	15.7895	10.0402	12.8913	16.5414	15.0094	14.5754
	After STZ	19.8807	27.248	26.6667	9.66184	21.645	48.9642	32.8947	36.9004	32.8767
