# Supplementary material for: CDKAL1 dysfunction impairs lysine codon translation in podocytes and accelerates chronic kidney disease
Source: EMBO J. 2026 Mar 28;45(9):3206–29. doi: 10.1038/s44318-026-00759-3 (PMC13144697; doi:10.1038/s44318-026-00759-3)
Supplement: Supplementary file 3 — Source data Fig. 1 [file 44318_2026_759_MOESM3_ESM.zip › SD Figure 1/1L/1L.xlsx]

## Sheet: Sheet1
Figure 1L
	Flox	Systemic Cdkal1 KO
	8.24	4.55
	4.52	24.85
	0	18.4
	5.96	17.01
	4.49	20.61
	5.34	12.94
