# Supplementary material for: CDKAL1 dysfunction impairs lysine codon translation in podocytes and accelerates chronic kidney disease
Source: EMBO J. 2026 Mar 28;45(9):3206–29. doi: 10.1038/s44318-026-00759-3 (PMC13144697; doi:10.1038/s44318-026-00759-3)
Supplement: Supplementary file 3 — Source data Fig. 1 [file 44318_2026_759_MOESM3_ESM.zip › SD Figure 1/1E/1E.xlsx]

## Sheet: Sheet1
Figure 1E
		Flox	Flox	Flox	Flox	Flox	Flox	Cdkal1 CAG-Cre	Cdkal1 CAG-Cre	Cdkal1 CAG-Cre	Cdkal1 CAG-Cre	Cdkal1 CAG-Cre	Cdkal1 CAG-Cre
	Before	4.5045	6.88389	12.8996	16.8658	9.09526	7.40398	0	6.46353	7.41473	20.3046	8.5592	8.3383
	5/6 Nx	24.6753	29.7915	0	11.9435	50.2232	0	104.294	266.304	11.5053	120	71.5084	53.4699
