# Supplementary material for: CDKAL1 dysfunction impairs lysine codon translation in podocytes and accelerates chronic kidney disease
Source: EMBO J. 2026 Mar 28;45(9):3206–29. doi: 10.1038/s44318-026-00759-3 (PMC13144697; doi:10.1038/s44318-026-00759-3)
Supplement: Supplementary file 3 — Source data Fig. 1 [file 44318_2026_759_MOESM3_ESM.zip › SD Figure 1/1D/1D.xlsx]

## Sheet: Sheet1
Figure 1D
	week	flox	flox	flox	flox	flox	flox	systemic Cdkal1 KO	systemic Cdkal1 KO	systemic Cdkal1 KO	systemic Cdkal1 KO	systemic Cdkal1 KO	systemic Cdkal1 KO
	7	24.5	22.4	17.1	23.5	24.4	25.5	21.4	21.1	21.5	20.4	23.5	23.6
	8	25.5	23.5	19.1	24.6	25.4	27.2	22	22.6	22.1	21	24.3	25.9
	9	27	24.1	20.9	25.8	27.5	27.7	23.4	23.5	23.3	22.6	26	27.5
	10	27.5	24.9	21.9	26.3	28.1	29.4	23.8	25.1	24.6	24	25.8	28.1
	11	28.6	25.6	21.9	26.9	29.2	29.8	25.5	25.2	26.4	25.9	28.3	30.2
	12	28.5	25.8	24.9	27.6	29.9	29.9	25.7	26	26.5	25.9	28.7	29.6
	13	29.1	27	24.5	27.7	29	31	26.4	27.2	26.8	27	29.3	30.1
	14	28.6	26.7	24.6	29.3	29.7	31.4	26.4	27	26.8	26.3	30.7	30.2
	15	29	26.9	24.4	28.9	30.2	30.6	27.5	28.1	26.9	28.1	31.5	31.3
	16	29.2	26.8	24.4	28.5	29.9	31.3	27.3	28.6	27	27.5	31.2	31.2
	17	29.7	27.5	24.4	29.2	30.4	31.4	27.9	29.8	27.6	28.5	32.2	31.5
	18	29.8	27.2	24.7	29.3	30.7	31.7	28.3	29.5	27.7	27.8	32.5	32
	19	30.3	27.4	25.3	29.8	31.4	31.7	28.6	29.9	28	29.2	33.2	32.1
	20	30.3	27.6	25.5	30	31.5	33.3	27.9	29.9	28	28.3	33.7	32.1
