# Supplementary material for: CDKAL1 dysfunction impairs lysine codon translation in podocytes and accelerates chronic kidney disease
Source: EMBO J. 2026 Mar 28;45(9):3206–29. doi: 10.1038/s44318-026-00759-3 (PMC13144697; doi:10.1038/s44318-026-00759-3)
Supplement: Supplementary file 4 — Source data Fig. 2 [file 44318_2026_759_MOESM4_ESM.zip]

Archive with 47 entries (38 files):
- SD Figure 2/
- SD Figure 2/.DS_Store
- __MACOSX/SD Figure 2/._.DS_Store
- SD Figure 2/2G/
- SD Figure 2/2H/
- SD Figure 2/2A/
- SD Figure 2/2F/
- SD Figure 2/2C/
- SD Figure 2/2D/
- SD Figure 2/2E/
- SD Figure 2/2B/
- SD Figure 2/2G/Flox_MediumMagnificant.TIF
- __MACOSX/SD Figure 2/2G/._Flox_MediumMagnificant.TIF
- SD Figure 2/2G/.DS_Store
- __MACOSX/SD Figure 2/2G/._.DS_Store
- SD Figure 2/2G/Podocyte-specific Cdkal1 KO_MediumMagnification.TIF
- __MACOSX/SD Figure 2/2G/._Podocyte-specific Cdkal1 KO_MediumMagnification.TIF
- SD Figure 2/2G/Flox_HighMagnification.tif
- __MACOSX/SD Figure 2/2G/._Flox_HighMagnification.tif
- SD Figure 2/2G/Podocyte-specific Cdkal1 KO_HighMagnification.tif
- __MACOSX/SD Figure 2/2G/._Podocyte-specific Cdkal1 KO_HighMagnification.tif
- SD Figure 2/2G/Flox_LowMagnification.TIF
- __MACOSX/SD Figure 2/2G/._Flox_LowMagnification.TIF
- SD Figure 2/2G/Podocyte-specific Cdkal1 KO_LowMagnification.tif
- __MACOSX/SD Figure 2/2G/._Podocyte-specific Cdkal1 KO_LowMagnification.tif
- SD Figure 2/2H/2H.xlsx
- __MACOSX/SD Figure 2/2H/._2H.xlsx
- SD Figure 2/2A/2A.xlsx
- __MACOSX/SD Figure 2/2A/._2A.xlsx
- SD Figure 2/2F/2F.xlsx
- __MACOSX/SD Figure 2/2F/._2F.xlsx
- SD Figure 2/2C/2C.xlsx
- __MACOSX/SD Figure 2/2C/._2C.xlsx
- SD Figure 2/2D/.DS_Store
- __MACOSX/SD Figure 2/2D/._.DS_Store
- SD Figure 2/2D/Flox_HighMagnification.TIF
- __MACOSX/SD Figure 2/2D/._Flox_HighMagnification.TIF
- SD Figure 2/2D/Podocyte-specific Cdkal1 KO_HighMagnification.TIF
- __MACOSX/SD Figure 2/2D/._Podocyte-specific Cdkal1 KO_HighMagnification.TIF
- SD Figure 2/2D/Flox_LowMagnification.TIF
- __MACOSX/SD Figure 2/2D/._Flox_LowMagnification.TIF
- SD Figure 2/2D/Podocyte-specific Cdkal1 KO_LowMagnification.TIF
- __MACOSX/SD Figure 2/2D/._Podocyte-specific Cdkal1 KO_LowMagnification.TIF
- SD Figure 2/2E/2E.xlsx
- __MACOSX/SD Figure 2/2E/._2E.xlsx
- SD Figure 2/2B/2B.xlsx
- __MACOSX/SD Figure 2/2B/._2B.xlsx
