# Supplementary material for: CDKAL1 dysfunction impairs lysine codon translation in podocytes and accelerates chronic kidney disease
Source: EMBO J. 2026 Mar 28;45(9):3206–29. doi: 10.1038/s44318-026-00759-3 (PMC13144697; doi:10.1038/s44318-026-00759-3)
Supplement: Supplementary file 4 — Source data Fig. 2 [file 44318_2026_759_MOESM4_ESM.zip › SD Figure 2/2H/2H.xlsx]

## Sheet: Sheet1
Figure 2H
		Flox	Flox	Flox	Flox	Flox	Podocyte-specific Cdkal1 KO	Podocyte-specific Cdkal1 KO	Podocyte-specific Cdkal1 KO	Podocyte-specific Cdkal1 KO	Podocyte-specific Cdkal1 KO
	Before	22.4291	24.3396	10.284	10.4315	5.54324	15.2493	21.5869	0	8.67993	0
	After STZ	8.40456	0	0	10.3421	16.2602	37.9747	36.9686	15.674	41.6667	27.027
