# Supplementary material for: CDKAL1 dysfunction impairs lysine codon translation in podocytes and accelerates chronic kidney disease
Source: EMBO J. 2026 Mar 28;45(9):3206–29. doi: 10.1038/s44318-026-00759-3 (PMC13144697; doi:10.1038/s44318-026-00759-3)
Supplement: Supplementary file 4 — Source data Fig. 2 [file 44318_2026_759_MOESM4_ESM.zip › SD Figure 2/2A/2A.xlsx]

## Sheet: Sheet1
Figure 2A
	week	Flox	Flox	Flox	Flox	Flox	Flox	podocyte specific Cdkal1 KO	podocyte specific Cdkal1 KO	podocyte specific Cdkal1 KO	podocyte specific Cdkal1 KO	podocyte specific Cdkal1 KO	podocyte specific Cdkal1 KO
	7	24.5	22.4	17.1	23.5	24.4	25.5	23.4	24.8	18.4	20.1	18.3	20.4
	8	25.5	23.5	19.1	24.6	25.4	27.2	23.5	23.6	19.8	20.5	22.6	23.2
	9	27	24.1	20.9	25.8	27.5	27.7	24.4	24.7	20.9	21.6	23.6	23.7
	10	27.5	24.9	21.9	26.3	28.1	29.4	25.1	26.7	22.2	22.8	24.2	24
	11	28.6	25.6	21.9	26.9	29.2	29.8	25.8	26.9	22.4	23.7	25.6	25.2
	12	28.5	25.8	24.9	27.6	29.9	29.9	25.9	26.9	23.1	24.9	25.8	26
	13	29.1	27	24.5	27.7	29	31	26	28.9	23.7	25.6	25.8	27
	14	28.6	26.7	24.6	29.3	29.7	31.4	27.1	28.8	24.9	26	26.3	27.3
	15	29	26.9	24.4	28.9	30.2	30.6	27.5	29.2	26.4	26.2	26.6	28.9
	16	29.2	26.8	24.4	28.5	29.9	31.3	27.1	30	25.8	26	26.7	29.9
	17	29.7	27.5	24.4	29.2	30.4	31.4	27.8	29.5	25.5	26.9	27.4	30.4
	18	29.8	27.2	24.7	29.3	30.7	31.7	28.5	29.6	25.6	26.8	27.2	30.4
	19	30.3	27.4	25.3	29.8	31.4	31.7	28.9	30.6	25.3	26.9	27.1	31.7
	20	30.3	27.6	25.5	30	31.5	33.3	29.4	30.4	25.8	27	27.3	32.5
