# Supplementary material for: CDKAL1 dysfunction impairs lysine codon translation in podocytes and accelerates chronic kidney disease
Source: EMBO J. 2026 Mar 28;45(9):3206–29. doi: 10.1038/s44318-026-00759-3 (PMC13144697; doi:10.1038/s44318-026-00759-3)
Supplement: Supplementary file 4 — Source data Fig. 2 [file 44318_2026_759_MOESM4_ESM.zip › SD Figure 2/2C/2C.xlsx]

## Sheet: Sheet1
	min	Flox				Podocyte-specific Cdkal1 KO
	0	0.39399	0.702009	0.678763	0.35912	0.405613	0.405613	0.574152	0.481165
	15	0.527659	0.579964	0.481165	0.661327	0.725256	0.597399	0.539282	0.562529
	30	0.516035	0.638081	0.46373	0.562529	0.42886	0.492789	0.649704	0.510224
