# Supplementary material for: CDKAL1 dysfunction impairs lysine codon translation in podocytes and accelerates chronic kidney disease
Source: EMBO J. 2026 Mar 28;45(9):3206–29. doi: 10.1038/s44318-026-00759-3 (PMC13144697; doi:10.1038/s44318-026-00759-3)
Supplement: Supplementary file 4 — Source data Fig. 2 [file 44318_2026_759_MOESM4_ESM.zip › SD Figure 2/2E/2E.xlsx]

## Sheet: Sheet1
Figure 2E
		Flox	Flox	Flox	Flox	Flox	Flox	Podocyte- specific Cdkal1 KO	Podocyte- specific Cdkal1 KO	Podocyte- specific Cdkal1 KO	Podocyte- specific Cdkal1 KO	Podocyte- specific Cdkal1 KO	Podocyte- specific Cdkal1 KO
	Before	5.54324	19.5373	16.9884	9.1878	10.284	10.4315	5.85366	19.4397	6.36943	9.21332	6.92441	11.2867
	5/6 Nx	37.9597	0	0	0	18.5512	11.5496	109.17	26.4228	25.9918	114.783	60.8247	48.6794
