# Supplementary material for: CDKAL1 dysfunction impairs lysine codon translation in podocytes and accelerates chronic kidney disease
Source: EMBO J. 2026 Mar 28;45(9):3206–29. doi: 10.1038/s44318-026-00759-3 (PMC13144697; doi:10.1038/s44318-026-00759-3)
Supplement: Supplementary file 4 — Source data Fig. 2 [file 44318_2026_759_MOESM4_ESM.zip › SD Figure 2/2B/2B.xlsx]

## Sheet: Sheet1
	min	Flox						podocyte-specific Cdkal1 KO
	0	112	130	113	108	132	144	109	117	125	140	122	127
	15	302	322	300	224	340	379	263	322	229	263	215	234
	30	215	226	280	202	262	326	180	315	230	199	229	289
	45	199	181	169	246	243	286	151	237	217	200	177	193
	60	188	177	157	165	217	230	149	160	169	164	146	177
	90	165	151	136	192	207	219	125	214	139	120	128	161
	120	145	150	129	159	172	179	152	191	131	147	106	146
