# Supplementary material for: CDKAL1 dysfunction impairs lysine codon translation in podocytes and accelerates chronic kidney disease
Source: EMBO J. 2026 Mar 28;45(9):3206–29. doi: 10.1038/s44318-026-00759-3 (PMC13144697; doi:10.1038/s44318-026-00759-3)
Supplement: Supplementary file 5 — Source data Fig. 3 [file 44318_2026_759_MOESM5_ESM.zip]

Archive with 74 entries (58 files):
- SD Figure 3/
- SD Figure 3/3K/
- SD Figure 3/3E/
- SD Figure 3/3C/
- SD Figure 3/3D/
- SD Figure 3/3J/
- SD Figure 3/.DS_Store
- __MACOSX/SD Figure 3/._.DS_Store
- SD Figure 3/3H/
- SD Figure 3/3F/
- SD Figure 3/3G/
- SD Figure 3/3I/
- SD Figure 3/3K/3K.xlsx
- __MACOSX/SD Figure 3/3K/._3K.xlsx
- SD Figure 3/3E/.DS_Store
- __MACOSX/SD Figure 3/3E/._.DS_Store
- SD Figure 3/3E/E11 0hr/
- SD Figure 3/3E/E11 30hr/
- SD Figure 3/3C/3C.xlsx
- __MACOSX/SD Figure 3/3C/._3C.xlsx
- SD Figure 3/3D/3D.xlsx
- __MACOSX/SD Figure 3/3D/._3D.xlsx
- SD Figure 3/3J/3J.xlsx
- __MACOSX/SD Figure 3/3J/._3J.xlsx
- SD Figure 3/3H/3H.xlsx
- __MACOSX/SD Figure 3/3H/._3H.xlsx
- SD Figure 3/3F/3F.xlsx
- __MACOSX/SD Figure 3/3F/._3F.xlsx
- SD Figure 3/3G/.DS_Store
- __MACOSX/SD Figure 3/3G/._.DS_Store
- SD Figure 3/3G/SVI 30hr/
- SD Figure 3/3G/SVI 0hr/
- SD Figure 3/3I/SVI/
- SD Figure 3/3I/.DS_Store
- __MACOSX/SD Figure 3/3I/._.DS_Store
- SD Figure 3/3I/E11/
- SD Figure 3/3E/E11 0hr/SgControl .TIF
- __MACOSX/SD Figure 3/3E/E11 0hr/._SgControl .TIF
- SD Figure 3/3E/E11 0hr/.DS_Store
- __MACOSX/SD Figure 3/3E/E11 0hr/._.DS_Store
- SD Figure 3/3E/E11 0hr/Cdkal1 KO 2.TIF
- __MACOSX/SD Figure 3/3E/E11 0hr/._Cdkal1 KO 2.TIF
- SD Figure 3/3E/E11 0hr/Cdkal1 KO1.TIF
- __MACOSX/SD Figure 3/3E/E11 0hr/._Cdkal1 KO1.TIF
- SD Figure 3/3E/E11 30hr/SgControl .TIF
- __MACOSX/SD Figure 3/3E/E11 30hr/._SgControl .TIF
- SD Figure 3/3E/E11 30hr/Cdkal1 KO 2TIF.TIF
- __MACOSX/SD Figure 3/3E/E11 30hr/._Cdkal1 KO 2TIF.TIF
- SD Figure 3/3E/E11 30hr/Cdkal1 KO 1.TIF
- __MACOSX/SD Figure 3/3E/E11 30hr/._Cdkal1 KO 1.TIF
- SD Figure 3/3G/SVI 30hr/KO 1.TIF
- __MACOSX/SD Figure 3/3G/SVI 30hr/._KO 1.TIF
- SD Figure 3/3G/SVI 30hr/sgControl.TIF
- __MACOSX/SD Figure 3/3G/SVI 30hr/._sgControl.TIF
- SD Figure 3/3G/SVI 30hr/KO 2.TIF
- __MACOSX/SD Figure 3/3G/SVI 30hr/._KO 2.TIF
- SD Figure 3/3G/SVI 0hr/KO 1.TIF
- __MACOSX/SD Figure 3/3G/SVI 0hr/._KO 1.TIF
- SD Figure 3/3G/SVI 0hr/SgControl.TIF
- __MACOSX/SD Figure 3/3G/SVI 0hr/._SgControl.TIF
- SD Figure 3/3G/SVI 0hr/KO 2.TIF
- __MACOSX/SD Figure 3/3G/SVI 0hr/._KO 2.TIF
- SD Figure 3/3I/SVI/SVI sgControl.tif
- __MACOSX/SD Figure 3/3I/SVI/._SVI sgControl.tif
- SD Figure 3/3I/SVI/SVI KO 1.tif
- __MACOSX/SD Figure 3/3I/SVI/._SVI KO 1.tif
- SD Figure 3/3I/SVI/SVI KO 2.tif
- __MACOSX/SD Figure 3/3I/SVI/._SVI KO 2.tif
- SD Figure 3/3I/E11/E11 KO 1.tif
- __MACOSX/SD Figure 3/3I/E11/._E11 KO 1.tif
- SD Figure 3/3I/E11/E11 KO 2.tif
- __MACOSX/SD Figure 3/3I/E11/._E11 KO 2.tif
- SD Figure 3/3I/E11/E11 sgControl.tif
- __MACOSX/SD Figure 3/3I/E11/._E11 sgControl.tif
