# Supplementary material for: CDKAL1 dysfunction impairs lysine codon translation in podocytes and accelerates chronic kidney disease
Source: EMBO J. 2026 Mar 28;45(9):3206–29. doi: 10.1038/s44318-026-00759-3 (PMC13144697; doi:10.1038/s44318-026-00759-3)
Supplement: Supplementary file 5 — Source data Fig. 3 [file 44318_2026_759_MOESM5_ESM.zip › SD Figure 3/3K/3K.xlsx]

## Sheet: Sheet1
Figure 3K
	sgControl	sgControl	sgControl	sgControl	sgControl	sgControl	sgControl	sgControl	sgControl	sgControl	KO 1	KO 1	KO 1	KO 1	KO 1	KO 1	KO 1	KO 1	KO 1	KO 1	KO 2	KO 2	KO 2	KO 2	KO 2	KO 2	KO 2	KO 2	KO 2	KO 2
	93.5981	75.299	77.3745	86.1806	67.968	71.0192	82.9967	68.174	66.54	74.9321	42.9014	36.2191	40.9711	52.8195	52.1128	42.0017	60.8149	61.5394	71.5143	46.5605	37.2071	27.7652	38.4259	53.9628	44.0568	40.191	33.5573	32.3106	50.2751	53.0749
