# Supplementary material for: CDKAL1 dysfunction impairs lysine codon translation in podocytes and accelerates chronic kidney disease
Source: EMBO J. 2026 Mar 28;45(9):3206–29. doi: 10.1038/s44318-026-00759-3 (PMC13144697; doi:10.1038/s44318-026-00759-3)
Supplement: Supplementary file 5 — Source data Fig. 3 [file 44318_2026_759_MOESM5_ESM.zip › SD Figure 3/3C/3C.xlsx]

## Sheet: Sheet1
Figure 3C
		sgControl	sgControl	sgControl	sgControl	sgControl	sgControl	KO 1	KO 1	KO 1	KO 1	KO 1	KO 1	KO 2	KO 2	KO 2	KO 2	KO 2	KO 2
	Lys AAA	0.865098	0.781047	0.910337	1.0415	1.25612	1.1459	0.735742	0.495736	0.373807	0.725121	0.358021	0.84115	0.499673	0.52085	0.684105	0.482345	0.811579	0.626099
	Lys AAG	0.745158	0.813161	0.936123	0.984456	1.19041	1.33069	0.597442	0.524934	0.554269	0.677594	0.5255	0.784523	0.355047	0.46156	0.439766	0.412162	0.550468	0.696561
	Phe TTT	1.30553	0.852851	0.801338	1.05872	0.855666	1.12589	0.633049	1.01785	1.16087	0.964964	1.03442	0.97796	0.837451	0.861584	0.826487	0.634257	1.31722	0.68041
