# Supplementary material for: CDKAL1 dysfunction impairs lysine codon translation in podocytes and accelerates chronic kidney disease
Source: EMBO J. 2026 Mar 28;45(9):3206–29. doi: 10.1038/s44318-026-00759-3 (PMC13144697; doi:10.1038/s44318-026-00759-3)
Supplement: Supplementary file 5 — Source data Fig. 3 [file 44318_2026_759_MOESM5_ESM.zip › SD Figure 3/3D/3D.xlsx]

## Sheet: Sheet1
Figure 3D
		sgControl	sgControl	sgControl	sgControl	sgControl	sgControl	sgControl	sgControl	KO 1	KO 1	KO 1	KO 1	KO 1	KO 1	KO 1	KO 1	KO 2	KO 2	KO 2	KO 2	KO 2	KO 2	KO 2	KO 2
		0.887485	1.0375	1.0375	1.0375	1.00688	0.988535	0.997707	1.00688	1.0375	1.33754	1.0375	1.7876	1.01605	1.07108	1.17198	1.06191	1.7876	1.18752	1.18752	1.18752	1.88255	2.09494	1.08943	1.06191
