# Supplementary material for: CDKAL1 dysfunction impairs lysine codon translation in podocytes and accelerates chronic kidney disease
Source: EMBO J. 2026 Mar 28;45(9):3206–29. doi: 10.1038/s44318-026-00759-3 (PMC13144697; doi:10.1038/s44318-026-00759-3)
Supplement: Supplementary file 5 — Source data Fig. 3 [file 44318_2026_759_MOESM5_ESM.zip › SD Figure 3/3J/3J.xlsx]

## Sheet: Sheet1
Figure 3J
	sgControl	sgControl	sgControl	sgControl	sgControl	sgControl	sgControl	sgControl	sgControl	sgControl	KO 1	KO 1	KO 1	KO 1	KO 1	KO 1	KO 1	KO 1	KO 1	KO 1	KO 2	KO 2	KO 2	KO 2	KO 2	KO 2	KO 2	KO 2	KO 2	KO 2
	73.6975	95.9354	90.9592	70.1379	77.2125	73.8206	65.1718	71.26	76.953	85.6648	62.617	34.8786	41.3736	47.4321	54.6455	40.3339	55.948	59.2081	37.3342	51.1	57.3933	46.0906	62.6419	51.9838	51.0183	66.4862	42.6524	67.8539	51.7064	49.491
