# Supplementary material for: CDKAL1 dysfunction impairs lysine codon translation in podocytes and accelerates chronic kidney disease
Source: EMBO J. 2026 Mar 28;45(9):3206–29. doi: 10.1038/s44318-026-00759-3 (PMC13144697; doi:10.1038/s44318-026-00759-3)
Supplement: Supplementary file 5 — Source data Fig. 3 [file 44318_2026_759_MOESM5_ESM.zip › SD Figure 3/3F/3F.xlsx]

## Sheet: Sheet1
Figure 3F
	sgControl	sgControl	sgControl	sgControl	sgControl	KO 1	KO 1	KO 1	KO 1	KO 1	KO 2	KO 2	KO 2	KO 2	KO 2
	87.9476	91.3218	87.3622	84.4177	94.6555	42.6478	38.8336	39.8554	39.7961	45.1601	43.0901	34.6731	36.5961	28.432	34.6593
