# Supplementary material for: CDKAL1 dysfunction impairs lysine codon translation in podocytes and accelerates chronic kidney disease
Source: EMBO J. 2026 Mar 28;45(9):3206–29. doi: 10.1038/s44318-026-00759-3 (PMC13144697; doi:10.1038/s44318-026-00759-3)
Supplement: Supplementary file 6 — Source data Fig. 4 [file 44318_2026_759_MOESM6_ESM.zip]

Archive with 37 entries (26 files):
- SD Figure 4/
- SD Figure 4/4H,K and M.pdf
- __MACOSX/SD Figure 4/._4H,K and M.pdf
- SD Figure 4/.DS_Store
- __MACOSX/SD Figure 4/._.DS_Store
- SD Figure 4/4E/
- SD Figure 4/4B/
- SD Figure 4/4L/
- SD Figure 4/Fig.4A-F.xlsx
- __MACOSX/SD Figure 4/._Fig.4A-F.xlsx
- SD Figure 4/4J/
- SD Figure 4/4C/
- SD Figure 4/4D/
- SD Figure 4/4F/
- SD Figure 4/4I/
- SD Figure 4/4N/
- SD Figure 4/4G/
- SD Figure 4/4E/4E.xlsx
- __MACOSX/SD Figure 4/4E/._4E.xlsx
- SD Figure 4/4B/4B.xlsx
- __MACOSX/SD Figure 4/4B/._4B.xlsx
- SD Figure 4/4L/4L.xlsx
- __MACOSX/SD Figure 4/4L/._4L.xlsx
- SD Figure 4/4J/4J.xlsx
- __MACOSX/SD Figure 4/4J/._4J.xlsx
- SD Figure 4/4C/4C.xlsx
- __MACOSX/SD Figure 4/4C/._4C.xlsx
- SD Figure 4/4D/4D.xlsx
- __MACOSX/SD Figure 4/4D/._4D.xlsx
- SD Figure 4/4F/4F.xlsx
- __MACOSX/SD Figure 4/4F/._4F.xlsx
- SD Figure 4/4I/4I.xlsx
- __MACOSX/SD Figure 4/4I/._4I.xlsx
- SD Figure 4/4N/4N.xlsx
- __MACOSX/SD Figure 4/4N/._4N.xlsx
- SD Figure 4/4G/4G.xlsx
- __MACOSX/SD Figure 4/4G/._4G.xlsx
