# Supplementary material for: CDKAL1 dysfunction impairs lysine codon translation in podocytes and accelerates chronic kidney disease
Source: EMBO J. 2026 Mar 28;45(9):3206–29. doi: 10.1038/s44318-026-00759-3 (PMC13144697; doi:10.1038/s44318-026-00759-3)
Supplement: Supplementary file 6 — Source data Fig. 4 [file 44318_2026_759_MOESM6_ESM.zip › SD Figure 4/Fig.4A-F.xlsx]

## Sheet: Sheet1
Proteomics data of Cdkal1 knockout mouse podocyte cell lines.
Uniprot.ID	Protein.Names	Genes	First.Protein.Description	Control-1	Control-2	Control-3	KO1-1	KO1-2	KO1-3	KO2-1	KO2-2	KO2-3	n_Ctrl	n_KO	Ave_Ctrl	Ave_KO	KO/Ctrl	p-value	Lys_count
A0A1W2P7S8	A0A1W2P7S8_MOUSE	Gm32717	Predicted gene, 32717					13.4377		16.4014			0	2	#DIV/0!	14.9195	#DIV/0!	#DIV/0!	73
B2RR83	YTDC2_MOUSE	Ythdc2	3'-5' RNA helicase YTHDC2	18.5828	12.1435	21.5456							3	0	17.424	#DIV/0!	#DIV/0!	#DIV/0!	86
D3Z3H0	D3Z3H0_MOUSE	Ino80e	INO80 complex subunit E				15.1668	8.85616	13.5099	19.4493	21.2705	19.365	0	6	#DIV/0!	16.2696	#DIV/0!	#DIV/0!	18
O08800	SPB8_MOUSE	Serpinb8	Serpin B8				57.6449	61.0653					0	2	#DIV/0!	59.3551	#DIV/0!	#DIV/0!	31
O09030	I13R1_MOUSE	Il13ra1	Interleukin-13 receptor subunit alpha-1				17.5528	24.7119	38.0409	23.7445	27.325	20.0773	0	6	#DIV/0!	25.2421	#DIV/0!	#DIV/0!	34
O54910	IKBE_MOUSE	Nfkbie	NF-kappa-B inhibitor epsilon	11.3982	8.27497	16.1743							3	0	11.9492	#DIV/0!	#DIV/0!	#DIV/0!	9
O54918	B2L11_MOUSE	Bcl2l11	Bcl-2-like protein 11						7.66196	9.32948	2.41273	10.9499	0	4	#DIV/0!	7.58852	#DIV/0!	#DIV/0!	2
O54956	DPOE2_MOUSE	Pole2	DNA polymerase epsilon subunit 2	20.015	24.5887	23.7271							3	0	22.7769	#DIV/0!	#DIV/0!	#DIV/0!	26
O55186	CD59A_MOUSE	Cd59a	CD59A glycoprotein				73.9161	73.0303	50.9316	71.3676	62.1817	74.171	0	6	#DIV/0!	67.5997	#DIV/0!	#DIV/0!	5
O70443	GNAZ_MOUSE	Gnaz	Guanine nucleotide-binding protein G(z) subunit alpha				27.813	24.2661	20.023	14.4757	27.9249	25.0009	0	6	#DIV/0!	23.2506	#DIV/0!	#DIV/0!	22
O88351	IKKB_MOUSE	Ikbkb	Inhibitor of nuclear factor kappa-B kinase subunit beta	9.55935		10.6411							2	0	10.1002	#DIV/0!	#DIV/0!	#DIV/0!	46
O88708	ORC4_MOUSE	Orc4	Origin recognition complex subunit 4	18.253	5.38777	3.75164							3	0	9.1308	#DIV/0!	#DIV/0!	#DIV/0!	27
O88947	FA10_MOUSE	F10	Coagulation factor X				87.4686	88.6629	55.376	27.6643	15.2046	20.9074	0	6	#DIV/0!	49.214	#DIV/0!	#DIV/0!	30
O89106	FHIT_MOUSE	Fhit	Bis(5'-adenosyl)-triphosphatase				10.2514	23.6986	33.846	42.5872	41.9039	48.6929	0	6	#DIV/0!	33.4967	#DIV/0!	#DIV/0!	8
P07607	TYSY_MOUSE	Tyms	Thymidylate synthase	96.0167	88.9864	87.5671							3	0	90.8567	#DIV/0!	#DIV/0!	#DIV/0!	17
P14231	AT1B2_MOUSE	Atp1b2	Sodium/potassium-transporting ATPase subunit beta-2				23.5508	14.5699	19.9565	28.6981	15.6839	29.2404	0	6	#DIV/0!	21.9499	#DIV/0!	#DIV/0!	18
P17125	TGFB3_MOUSE	Tgfb3	Transforming growth factor beta-3 proprotein				16.4914	21.5036	13.9598	2.91707	5.36915	1.77462	0	6	#DIV/0!	10.3359	#DIV/0!	#DIV/0!	24
P21271	MYO5B_MOUSE	Myo5b	Unconventional myosin-Vb				67.3241	67.6379	63.9257	39.2396	36.0183	42.2476	0	6	#DIV/0!	52.7322	#DIV/0!	#DIV/0!	133
P22437	PGH1_MOUSE	Ptgs1	Prostaglandin G/H synthase 1				81.9117	101.048	93.1143	20.5356	10.8743	18.4964	0	6	#DIV/0!	54.33	#DIV/0!	#DIV/0!	23
P22561	WT1_MOUSE	Wt1	Wilms tumor protein homolog				21.1894	19.2205	22.7409	42.4194	34.7754	31.0695	0	6	#DIV/0!	28.5692	#DIV/0!	#DIV/0!	20
P22725	WNT5A_MOUSE	Wnt5a	Protein Wnt-5a				43.4852	50.057	26.273	21.5628	37.5587	23.9577	0	6	#DIV/0!	33.8157	#DIV/0!	#DIV/0!	23
P24860	CCNB1_MOUSE	Ccnb1	G2/mitotic-specific cyclin-B1	11.0762	6.61307	15.0435							3	0	10.9109	#DIV/0!	#DIV/0!	#DIV/0!	32
P26952	IL3RA_MOUSE	Il3ra	Interleukin-3 receptor subunit alpha					19.4829	13.537			8.16028	0	3	#DIV/0!	13.7267	#DIV/0!	#DIV/0!	7
P27790	CENPB_MOUSE	Cenpb	Major centromere autoantigen B				3.72234	9.51449	4.64989	13.9674	4.63431		0	5	#DIV/0!	7.29769	#DIV/0!	#DIV/0!	23
P28481	CO2A1_MOUSE	Col2a1	Collagen alpha-1(II) chain				18.1464	5.91528	18.5974	25.8753	14.1379	29.257	0	6	#DIV/0!	18.6549	#DIV/0!	#DIV/0!	65
P28662	BRI3_MOUSE	Bri3	Brain protein I3				38.9964	35.1254	36.3923	27.5749	28.0678	22.4262	0	6	#DIV/0!	31.4305	#DIV/0!	#DIV/0!	2
P33611	DPOA2_MOUSE	Pola2	DNA polymerase alpha subunit B	34.8096	39.8771	57.4333							3	0	44.04	#DIV/0!	#DIV/0!	#DIV/0!	28
P43346	DCK_MOUSE	Dck	Deoxycytidine kinase	63.9405	74.1646	89.2848							3	0	75.7966	#DIV/0!	#DIV/0!	#DIV/0!	18
P45481	CBP_MOUSE	Crebbp	Histone lysine acetyltransferase CREBBP				11.7957	25.7192	27.1765	14.2725	16.5704	27.9328	0	6	#DIV/0!	20.5779	#DIV/0!	#DIV/0!	116
P46412	GPX3_MOUSE	Gpx3	Glutathione peroxidase 3				40.6461	39.6839	24.5138	49.4065	35.5777	35.4957	0	6	#DIV/0!	37.554	#DIV/0!	#DIV/0!	14
P48759	PTX3_MOUSE	Ptx3	Pentraxin-related protein PTX3				30.0522	35.2701	30.3608			15.8234	0	4	#DIV/0!	27.8766	#DIV/0!	#DIV/0!	11
P56390	CKS2_MOUSE	Cks2	Cyclin-dependent kinases regulatory subunit 2	64.1233	62.3502	69.1223							3	0	65.1986	#DIV/0!	#DIV/0!	#DIV/0!	6
P59024	FKB14_MOUSE	Fkbp14	Peptidyl-prolyl cis-trans isomerase FKBP14				13.0929	13.028	19.6526	7.6537	6.8726	11.3181	0	6	#DIV/0!	11.9363	#DIV/0!	#DIV/0!	19
P59511	ATS20_MOUSE	Adamts20	A disintegrin and metalloproteinase with thrombospondin motifs 20				49.4065	61.1517	26.8735	43.1624		58.5882	0	5	#DIV/0!	47.8365	#DIV/0!	#DIV/0!	98
P61025	CKS1_MOUSE	Cks1b	Cyclin-dependent kinases regulatory subunit 1	44.2474	55.6339	44.4836							3	0	48.1216	#DIV/0!	#DIV/0!	#DIV/0!	9
P70701	WN10A_MOUSE	Wnt10a	Protein Wnt-10a				36.1969				21.7613		0	2	#DIV/0!	28.9791	#DIV/0!	#DIV/0!	12
P97471	SMAD4_MOUSE	Smad4	Mothers against decapentaplegic homolog 4	20.4965	15.3326	15.3074							3	0	17.0455	#DIV/0!	#DIV/0!	#DIV/0!	20
P97717	ADA1B_MOUSE	Adra1b	Alpha-1B adrenergic receptor				47.6866	47.5469	19.9425	35.2142	29.5394	31.7371	0	6	#DIV/0!	35.2778	#DIV/0!	#DIV/0!	24
P97797	SHPS1_MOUSE	Sirpa	Tyrosine-protein phosphatase non-receptor type substrate 1	39.7633	23.0357	31.0949							3	0	31.298	#DIV/0!	#DIV/0!	#DIV/0!	28
Q00915	RET1_MOUSE	Rbp1	Retinol-binding protein 1				44.7661	40.0947	59.2079	69.5072	56.4642	49.4384	0	6	#DIV/0!	53.2464	#DIV/0!	#DIV/0!	12
Q32MD9	CDON_MOUSE	Cdon	Cell adhesion molecule-related/down-regulated by oncogenes				9.57044	12.4543	10.7834	17.3345	15.9322	6.48491	0	6	#DIV/0!	12.0933	#DIV/0!	#DIV/0!	53
Q3U308	CTU2_MOUSE	Ctu2	Cytoplasmic tRNA 2-thiolation protein 2	32.7972	20.2777	16.1009							3	0	23.0586	#DIV/0!	#DIV/0!	#DIV/0!	21
Q3U5Q7	CMPK2_MOUSE	Cmpk2	UMP-CMP kinase 2, mitochondrial				69.2097	82.8659	62.4375	71.6219	65.9902	72.989	0	6	#DIV/0!	70.8524	#DIV/0!	#DIV/0!	13
Q3UH53	SDK1_MOUSE	Sdk1	Protein sidekick-1				80.6024	74.4821	80.8411	3.00161	30.0268	9.83879	0	6	#DIV/0!	46.4655	#DIV/0!	#DIV/0!	72
Q3V300	KIF22_MOUSE	Kif22	Kinesin-like protein KIF22	31.4961	37.4775	23.4326							3	0	30.8021	#DIV/0!	#DIV/0!	#DIV/0!	46
Q4G5Y1	KLDC2_MOUSE	Klhdc2	Kelch domain-containing protein 2				26.7581	37.5331	28.703	33.8239	27.3363	36.2964	0	6	#DIV/0!	31.7418	#DIV/0!	#DIV/0!	17
Q52KG3	Q52KG3_MOUSE	Magee2	MAGE family member E2					226.818	220.678		97.89	163.82	0	4	#DIV/0!	177.301	#DIV/0!	#DIV/0!	19
Q5UAK0	MIER1_MOUSE	Mier1	Mesoderm induction early response protein 1				3.45184	11.639		11.3704	10.8337	6.81519	0	5	#DIV/0!	8.82203	#DIV/0!	#DIV/0!	31
Q60848	HELLS_MOUSE	Hells	Lymphocyte-specific helicase	40.1017	65.4635	60.6409							3	0	55.402	#DIV/0!	#DIV/0!	#DIV/0!	72
Q61089	FZD6_MOUSE	Fzd6	Frizzled-6				69.6328	49.075	57.0096		26.7655	24.8086	0	5	#DIV/0!	45.4583	#DIV/0!	#DIV/0!	41
Q61599	GDIR2_MOUSE	Arhgdib	Rho GDP-dissociation inhibitor 2	146.184	164.579	157.559							3	0	156.107	#DIV/0!	#DIV/0!	#DIV/0!	22
Q64253	LY6E_MOUSE	Ly6e	Lymphocyte antigen 6E				84.4866	71.3453	86.9059	51.5295	46.5509	71.2967	0	6	#DIV/0!	68.6858	#DIV/0!	#DIV/0!	3
Q64700	RBL2_MOUSE	Rbl2	Retinoblastoma-like protein 2				5.79153		7.79096	15.1275	16.6737		0	4	#DIV/0!	11.3459	#DIV/0!	#DIV/0!	54
Q66PY1	SCUB3_MOUSE	Scube3	Signal peptide, CUB and EGF-like domain-containing protein 3				57.2729	68.2984	56.6346	59.2212	40.3273	37.0516	0	6	#DIV/0!	53.1343	#DIV/0!	#DIV/0!	59
Q6NXN1	SZRD1_MOUSE	Szrd1	SUZ domain-containing protein 1	23.3122	21.1401	17.1869							3	0	20.5464	#DIV/0!	#DIV/0!	#DIV/0!	11
Q6P1G0	HEAT6_MOUSE	Heatr6	HEAT repeat-containing protein 6	7.11774	4.47203	0.743613							3	0	4.11113	#DIV/0!	#DIV/0!	#DIV/0!	61
Q6PAT0	ADAT3_MOUSE	Adat3	Probable inactive tRNA-specific adenosine deaminase-like protein 3	19.3047	29.8159	23.7454							3	0	24.2887	#DIV/0!	#DIV/0!	#DIV/0!	5
Q6XPS7	Q6XPS7_MOUSE	Tha1	L-threonine aldolase				30.8005	29.271	33.8033	45.9037	55.0359	41.6858	0	6	#DIV/0!	39.4167	#DIV/0!	#DIV/0!	7
Q6ZQK0	CNDD3_MOUSE	Ncapd3	Condensin-2 complex subunit D3	19.6301	16.1873	18.1662							3	0	17.9945	#DIV/0!	#DIV/0!	#DIV/0!	102
Q71B07	D19L3_MOUSE	Dpy19l3	Probable C-mannosyltransferase DPY19L3				16.162	20.0342	16.3014	18.2684	20.5006	19.0695	0	6	#DIV/0!	18.3893	#DIV/0!	#DIV/0!	37
Q75N73	S39AE_MOUSE	Slc39a14	Metal cation symporter ZIP14									3.72127	0	1	#DIV/0!	3.72127	#DIV/0!	#DIV/0!	21
Q76LL6	FHOD3_MOUSE	Fhod3	FH1/FH2 domain-containing protein 3					24.6371	11.631	12.1933	10.5534	11.0047	0	5	#DIV/0!	14.0039	#DIV/0!	#DIV/0!	88
Q78PG9	CCD25_MOUSE	Ccdc25	Coiled-coil domain-containing protein 25	60.8563	45.8803	47.6704							3	0	51.469	#DIV/0!	#DIV/0!	#DIV/0!	28
Q7M6Z0	R4RL2_MOUSE	Rtn4rl2	Reticulon-4 receptor-like 2					13.2922	21.8403	53.4642	66.9182	50.5887	0	5	#DIV/0!	41.2207	#DIV/0!	#DIV/0!	0
Q7TMJ8	P3IP1_MOUSE	Pik3ip1	Phosphoinositide-3-kinase-interacting protein 1				12.7162	17.5222	9.63619	9.03737	12.8891	9.04465	0	6	#DIV/0!	11.8076	#DIV/0!	#DIV/0!	11
Q7TNC9	I5P1_MOUSE	Inpp5a	Inositol polyphosphate-5-phosphatase A				32.7786	61.7977	52.7727	52.4053	63.8955	63.7762	0	6	#DIV/0!	54.571	#DIV/0!	#DIV/0!	35
Q80V03	ADCK5_MOUSE	Adck5	Uncharacterized aarF domain-containing protein kinase 5				42.1003	40.6775	37.7664	38.265	21.497	31.3643	0	6	#DIV/0!	35.2784	#DIV/0!	#DIV/0!	26
Q80XU8	LRFN4_MOUSE	Lrfn4	Leucine-rich repeat and fibronectin type-III domain-containing protein 4				17.3599			39.2719	30.7064	23.793	0	4	#DIV/0!	27.7828	#DIV/0!	#DIV/0!	3
Q8BG58	P4HTM_MOUSE	P4htm	Transmembrane prolyl 4-hydroxylase				11.3238	14.3081		14.8962	15.1962	18.3276	0	5	#DIV/0!	14.8104	#DIV/0!	#DIV/0!	12
Q8BGF9	S2544_MOUSE	Slc25a44	Solute carrier family 25 member 44				41.9612		30.9706	36.2168		38.4314	0	4	#DIV/0!	36.895	#DIV/0!	#DIV/0!	16
Q8BH70	FBXL4_MOUSE	Fbxl4	F-box/LRR-repeat protein 4		7.61419								1	0	7.61419	#DIV/0!	#DIV/0!	#DIV/0!	26
Q8BH82	NAPEP_MOUSE	Napepld	N-acyl-phosphatidylethanolamine-hydrolyzing phospholipase D				26.4152	35.6389	20.2137	32.3267	28.5541	24.763	0	6	#DIV/0!	27.9853	#DIV/0!	#DIV/0!	23
Q8BHX3	BOREA_MOUSE	Cdca8	Borealin	43.1327	32.8756	28.8358							3	0	34.948	#DIV/0!	#DIV/0!	#DIV/0!	28
Q8BI41	SYNB_MOUSE	Synb	Syncytin-B							4.91554	3.71755		0	2	#DIV/0!	4.31654	#DIV/0!	#DIV/0!	18
Q8BJ48	NAGPA_MOUSE	Nagpa	N-acetylglucosamine-1-phosphodiester alpha-N-acetylglucosaminidase				10.7321	29.5935	29.8009	47.9401	41.8016	34.623	0	6	#DIV/0!	32.4152	#DIV/0!	#DIV/0!	4
Q8BJA2	S41A1_MOUSE	Slc41a1	Solute carrier family 41 member 1				3.57559	2.87579	2.95936	1.86584	1.07774	4.02809	0	6	#DIV/0!	2.7304	#DIV/0!	#DIV/0!	10
Q8BK03	MIGA2_MOUSE	Miga2	Mitoguardin 2				36.3041	32.7247	27.6051	38.5128	43.4075	29.1944	0	6	#DIV/0!	34.6248	#DIV/0!	#DIV/0!	22
Q8BPS4	GP180_MOUSE	Gpr180	Integral membrane protein GPR180				14.7672	8.024	9.57487	9.67702		8.99591	0	5	#DIV/0!	10.2078	#DIV/0!	#DIV/0!	13
Q8BWR2	PITH1_MOUSE	Pithd1	PITH domain-containing protein 1					49.6571		60.5327		57.7269	0	3	#DIV/0!	55.9722	#DIV/0!	#DIV/0!	8
Q8BWY9	CIP2A_MOUSE	Cip2a	Protein CIP2A	37.6772	38.6171	37.7063							3	0	38.0002	#DIV/0!	#DIV/0!	#DIV/0!	65
Q8BYI8	F234B_MOUSE	Fam234b	Protein FAM234B				25.3933	28.2299	35.4751	24.4174	30.7983	31.1933	0	6	#DIV/0!	29.2512	#DIV/0!	#DIV/0!	24
Q8BZ36	RINT1_MOUSE	Rint1	RAD50-interacting protein 1				6.46758	7.78134	9.44949	9.80421	8.95029	5.76732	0	6	#DIV/0!	8.0367	#DIV/0!	#DIV/0!	45
Q8C145	S39A6_MOUSE	Slc39a6	Zinc transporter ZIP6				51.7031	71.2601	71.9584	66.6306	30.7532	38.5127	0	6	#DIV/0!	55.1364	#DIV/0!	#DIV/0!	40
Q8CHH9	SEPT8_MOUSE	Septin8	Septin-8	36.7592	42.3358	53.2814							3	0	44.1255	#DIV/0!	#DIV/0!	#DIV/0!	35
Q8CI59	STEA3_MOUSE	Steap3	Metalloreductase STEAP3				53.0781	52.1669	47.6874	65.0933	78.3718	69.3709	0	6	#DIV/0!	60.9614	#DIV/0!	#DIV/0!	23
Q8HW98	IGLO5_MOUSE	Iglon5	IgLON family member 5					2.33302	5.78747				0	2	#DIV/0!	4.06025	#DIV/0!	#DIV/0!	2
Q8R001	MARE2_MOUSE	Mapre2	Microtubule-associated protein RP/EB family member 2	75.4031	95.7263	77.5789							3	0	82.9028	#DIV/0!	#DIV/0!	#DIV/0!	23
Q8R033	LYRM2_MOUSE	Lyrm2	LYR motif-containing protein 2				7.09235	8.8032	7.02652	13.0075	12.2225		0	5	#DIV/0!	9.63041	#DIV/0!	#DIV/0!	6
Q8R1T1	CHMP7_MOUSE	Chmp7	Charged multivesicular body protein 7	3.66497									1	0	3.66497	#DIV/0!	#DIV/0!	#DIV/0!	29
Q8R2K1	FUCM_MOUSE	Fuom	Fucose mutarotase	24.597	17.7086	20.6765							3	0	20.994	#DIV/0!	#DIV/0!	#DIV/0!	12
Q8R2K4	TAF6L_MOUSE	Taf6l	TAF6-like RNA polymerase II p300/CBP-associated factor-associated factor 65 kDa subunit 6L				2.96969		3.25116	3.82877		6.63114	0	4	#DIV/0!	4.17019	#DIV/0!	#DIV/0!	20
Q8VCH6	DHC24_MOUSE	Dhcr24	Delta(24)-sterol reductase				109.982	72.4595	87.1917	39.5345	46.1136	58.5438	0	6	#DIV/0!	68.9708	#DIV/0!	#DIV/0!	31
Q8VCP8	KAD6_MOUSE	Ak6	Adenylate kinase isoenzyme 6	26.2307	24.8787	24.9443							3	0	25.3512	#DIV/0!	#DIV/0!	#DIV/0!	10
Q8VDB2	ALG12_MOUSE	Alg12	Dol-P-Man:Man(7)GlcNAc(2)-PP-Dol alpha-1,6-mannosyltransferase				35.0718				20.4182		0	2	#DIV/0!	27.745	#DIV/0!	#DIV/0!	15
Q8VEL0	MSPD1_MOUSE	Mospd1	Motile sperm domain-containing protein 1				19.0485	9.08576	16.4382	29.965	19.7371	24.1469	0	6	#DIV/0!	19.7369	#DIV/0!	#DIV/0!	14
Q91V08	CLC2D_MOUSE	Clec2d	C-type lectin domain family 2 member D				62.9054	26.8008					0	2	#DIV/0!	44.8531	#DIV/0!	#DIV/0!	10
Q91X05	PODO_MOUSE	Nphs2	Podocin	8.13484									1	0	8.13484	#DIV/0!	#DIV/0!	#DIV/0!	21
Q91XD7	CREL1_MOUSE	Creld1	Protein disulfide isomerase Creld1				128.457	144.81	141.637	153.796	123.575	139.324	0	6	#DIV/0!	138.6	#DIV/0!	#DIV/0!	16
Q91XX0	Q91XX0_MOUSE	Pcdhgc4	Protocadherin gamma C4				18.162	12.8587	32.0939	33.5419	18.3191	39.389	0	6	#DIV/0!	25.7274	#DIV/0!	#DIV/0!	23
Q91ZI0	CELR3_MOUSE	Celsr3	Cadherin EGF LAG seven-pass G-type receptor 3						119.612	48.7152			0	2	#DIV/0!	84.1636	#DIV/0!	#DIV/0!	49
Q91ZV7	PLDX1_MOUSE	Plxdc1	Plexin domain-containing protein 1				77.3988	82.5085	68.0965	14.8682	14.7027	8.97884	0	6	#DIV/0!	44.4256	#DIV/0!	#DIV/0!	14
Q921K8	TCAF2_MOUSE	Tcaf2	TRPM8 channel-associated factor 2						4.93231	23.149	42.2791	14.0915	0	4	#DIV/0!	21.113	#DIV/0!	#DIV/0!	40
Q921L8	GLT11_MOUSE	Galnt11	Polypeptide N-acetylgalactosaminyltransferase 11				32.7541	38.2445	34.5809	26.9218	33.0485	31.2441	0	6	#DIV/0!	32.799	#DIV/0!	#DIV/0!	29
Q99L48	NMD3_MOUSE	Nmd3	60S ribosomal export protein NMD3	14.5506	25.9726	20.9734							3	0	20.4989	#DIV/0!	#DIV/0!	#DIV/0!	37
Q9CPR1	RWDD4_MOUSE	Rwdd4	RWD domain-containing protein 4		19.5375	33.9685							2	0	26.753	#DIV/0!	#DIV/0!	#DIV/0!	18
Q9CPZ1	CC198_MOUSE	Ccdc198	Uncharacterized protein CCDC198				25.197	25.3563	27.2262		26.4024	14.6995	0	5	#DIV/0!	23.7763	#DIV/0!	#DIV/0!	24
Q9CQZ0	ORML2_MOUSE	Ormdl2	ORM1-like protein 2	16.8358									1	0	16.8358	#DIV/0!	#DIV/0!	#DIV/0!	6
Q9CYZ6	REX1B_MOUSE	Rex1bd	Required for excision 1-B domain-containing protein	39.3383	40.5344	33.0707							3	0	37.6478	#DIV/0!	#DIV/0!	#DIV/0!	4
Q9CZT4	RPC5_MOUSE	Polr3e	DNA-directed RNA polymerase III subunit RPC5						1.82093	2.48631	3.13203	2.01249	0	4	#DIV/0!	2.36294	#DIV/0!	#DIV/0!	49
Q9D009	LIPT2_MOUSE	Lipt2	Putative lipoyltransferase 2, mitochondrial				16.3883	34.3436	39.4493	30.7496		23.943	0	5	#DIV/0!	28.9748	#DIV/0!	#DIV/0!	4
Q9D099	ACER3_MOUSE	Acer3	Alkaline ceramidase 3				7.00957	8.1765	9.4491	12.243	10.404	17.6809	0	6	#DIV/0!	10.8272	#DIV/0!	#DIV/0!	11
Q9D1R1	T126B_MOUSE	Tmem126b	Complex I assembly factor TMEM126B, mitochondrial				34.6131	31.7889	49.9589	29.1452	19.7722	37.9735	0	6	#DIV/0!	33.8753	#DIV/0!	#DIV/0!	17
Q9D2H6	SP2_MOUSE	Sp2	Transcription factor Sp2					15.5135	12.1976	30.4503	18.3663	18.1853	0	5	#DIV/0!	18.9426	#DIV/0!	#DIV/0!	35
Q9D2Y4	MLKL_MOUSE	Mlkl	Mixed lineage kinase domain-like protein	51.0017	42.1388	21.4683							3	0	38.2029	#DIV/0!	#DIV/0!	#DIV/0!	42
Q9D3G5	STX11_MOUSE	Stx11	Syntaxin-11				117.188	83.5657	101.209	115.767	123.306	109.578	0	6	#DIV/0!	108.436	#DIV/0!	#DIV/0!	18
Q9D5R2	WDR20_MOUSE	Wdr20	WD repeat-containing protein 20				53.1054	33.4737		34.1215	33.5269	59.6676	0	5	#DIV/0!	42.779	#DIV/0!	#DIV/0!	36
Q9D799	FMT_MOUSE	Mtfmt	Methionyl-tRNA formyltransferase, mitochondrial				36.1695	21.8192	13.9372	17.1039	24.38	16.9356	0	6	#DIV/0!	21.7242	#DIV/0!	#DIV/0!	24
Q9D7G0	PRPS1_MOUSE	Prps1	Ribose-phosphate pyrophosphokinase 1				43.8211						0	1	#DIV/0!	43.8211	#DIV/0!	#DIV/0!	20
Q9DCC7	ISC2B_MOUSE	Isoc2b	Isochorismatase domain-containing protein 2B				122.039	65.6354	100.891	61.7195	73.1501	34.5691	0	6	#DIV/0!	76.334	#DIV/0!	#DIV/0!	12
Q9ESJ1	CABL1_MOUSE	Cables1	CDK5 and ABL1 enzyme substrate 1					23.0239		16.9429	9.6056	10.6809	0	4	#DIV/0!	15.0633	#DIV/0!	#DIV/0!	30
Q9JHQ5	LZTL1_MOUSE	Lztfl1	Leucine zipper transcription factor-like protein 1	70.7931	52.3311	48.3075							3	0	57.1439	#DIV/0!	#DIV/0!	#DIV/0!	30
Q9JJ78	TOPK_MOUSE	Pbk	Lymphokine-activated killer T-cell-originated protein kinase	54.7887	52.5694	73.9166							3	0	60.4249	#DIV/0!	#DIV/0!	#DIV/0!	25
Q9JL62	GLTP_MOUSE	Gltp	Glycolipid transfer protein	50.184	57.0844	92.5528							3	0	66.6071	#DIV/0!	#DIV/0!	#DIV/0!	19
Q9JLI2	Q9JLI2_MOUSE	Col5a3	Collagen type V alpha 3 chain						20.2728				0	1	#DIV/0!	20.2728	#DIV/0!	#DIV/0!	85
Q9QYI5	DNJB2_MOUSE	Dnajb2	DnaJ homolog subfamily B member 2				15.3675						0	1	#DIV/0!	15.3675	#DIV/0!	#DIV/0!	17
Q9QZM3	CLCF1_MOUSE	Clcf1	Cardiotrophin-like cytokine factor 1				47.2227	34.8987	37.9752				0	3	#DIV/0!	40.0322	#DIV/0!	#DIV/0!	7
Q9R060	NUBP1_MOUSE	Nubp1	Cytosolic Fe-S cluster assembly factor NUBP1	23.1092	26.5565	29.151							3	0	26.2722	#DIV/0!	#DIV/0!	#DIV/0!	18
Q9R069	BCAM_MOUSE	Bcam	Basal cell adhesion molecule				272.531	280.507	274.006	50.7609	44.7817	55.6363	0	6	#DIV/0!	163.037	#DIV/0!	#DIV/0!	19
Q9R1T4	SEPT6_MOUSE	Septin6	Septin-6		4.58051								1	0	4.58051	#DIV/0!	#DIV/0!	#DIV/0!	44
Q9R1X4	TIM_MOUSE	Timeless	Protein timeless homolog	10.1461	15.3854	8.04552							3	0	11.1923	#DIV/0!	#DIV/0!	#DIV/0!	58
Q9WU84	CCS_MOUSE	Ccs	Copper chaperone for superoxide dismutase	15.9574		36.4315							2	0	26.1944	#DIV/0!	#DIV/0!	#DIV/0!	10
Q9Z0J1	RECK_MOUSE	Reck	Reversion-inducing cysteine-rich protein with Kazal motifs				16.3534	14.1018	15.6984	11.1692	20.5667	13.4452	0	6	#DIV/0!	15.2225	#DIV/0!	#DIV/0!	51
Q9Z0U0	XPR1_MOUSE	Xpr1	Xenotropic and polytropic retrovirus receptor 1				9.27642	31.2185	24.4207	22.1774	18.6023	24.602	0	6	#DIV/0!	21.7162	#DIV/0!	#DIV/0!	38
Q9Z179	SHCBP_MOUSE	Shcbp1	SHC SH2 domain-binding protein 1	30.5611	44.0608	57.828							3	0	44.15	#DIV/0!	#DIV/0!	#DIV/0!	44
Q9Z1N2	ORC1_MOUSE	Orc1	Origin recognition complex subunit 1	14.1786	14.4492	16.0051							3	0	14.8776	#DIV/0!	#DIV/0!	#DIV/0!	59
Q9Z1S5	SEPT3_MOUSE	Septin3	Neuronal-specific septin-3	966.669									1	0	966.669	#DIV/0!	#DIV/0!	#DIV/0!	33
Q9Z1X9	CDC45_MOUSE	Cdc45	Cell division control protein 45 homolog							53.7809	44.6229	43.6761	0	3	#DIV/0!	47.36	#DIV/0!	#DIV/0!	33
Q9Z2X2	PSD10_MOUSE	Psmd10	26S proteasome non-ATPase regulatory subunit 10			23.8755							1	0	23.8755	#DIV/0!	#DIV/0!	#DIV/0!	16
P12265	BGLR_MOUSE	Gusb	Beta-glucuronidase		18.4358		708.563	723.053	723.34	575.788	566.486	596.194	1	6	18.4358	648.904	35.198	#DIV/0!	28
Q9CWQ3	ATP23_MOUSE	Atp23	Mitochondrial inner membrane protease ATP23 homolog			1.32453	21.21	24.6605	21.0359	17.5191	27.9993	19.8622	1	6	1.32453	22.0478	16.6458	#DIV/0!	5
O88322	NID2_MOUSE	Nid2	Nidogen-2	334.076	355.57	327.262	4238.53	4352.97	4500.92	4305.03	4308.52	4353.12	3	6	338.969	4343.18	12.8129	1.83872e-11	25
P37889	FBLN2_MOUSE	Fbln2	Fibulin-2	61.8726	61.5422	80.5651	869.051	867.07	918.502	755.964	783.444	770.275	3	6	67.9933	827.384	12.1686	2.68996e-07	23
Q66L42	M3K10_MOUSE	Map3k10	Mitogen-activated protein kinase kinase kinase 10		25.5647		328.873	220.881			442.637	203.587	1	4	25.5647	298.995	11.6956	#DIV/0!	34
Q9DCE9	Q9DCE9_MOUSE	Igtp	Interferon gamma-induced GTPase	2.86821			41.7255	27.5167	32.7438	24.175	28.705	31.8367	1	6	2.86821	31.1171	10.849	#DIV/0!	26
O88552	CLD2_MOUSE	Cldn2	Claudin-2	24.2265	14.1753	19.1398	211.047	172.962	200.738	222.472	209.316	219.702	3	6	19.1805	206.04	10.7421	5.66309e-07	5
P35441	TSP1_MOUSE	Thbs1	Thrombospondin-1	425.727	423.735	411.535	6320.75	6336.17	6272.22	2338.42	2273.13	2316.61	3	6	420.332	4309.55	10.2527	0.0208103	57
Q640N1	AEBP1_MOUSE	Aebp1	Adipocyte enhancer-binding protein 1	50.4674	56.9445	54.6065	531.047	522.951	532.56	488.789	466.616	495.587	3	6	54.0061	506.258	9.37409	1.80559e-08	72
Q9DC11	PXDC2_MOUSE	Plxdc2	Plexin domain-containing protein 2	36.5929	42.4703	37.2559	319.78	335.079	336.262	389.141	395.399	391.341	3	6	38.773	361.167	9.3149	1.02707e-06	19
Q99JR5	TINAL_MOUSE	Tinagl1	Tubulointerstitial nephritis antigen-like	421.948	420.121	390.083	3967.61	3947.53	3986.61	3590.89	3698.31	3662.32	3	6	410.717	3808.88	9.27372	7.52466e-09	7
Q9QZS0	CO4A3_MOUSE	Col4a3	Collagen alpha-3(IV) chain	229.528	257.359	262.355	1788.31	1996.22	1970.49	1923.67	2089.1	2044.34	3	6	249.747	1968.69	7.88272	2.36613e-08	104
Q99K41	EMIL1_MOUSE	Emilin1	EMILIN-1	19.8381	22.861	26.6188	282.762	292.805	298.627	59.5688	73.8363	68.0563	3	6	23.106	179.276	7.75886	0.0712953	15
P57016	LAD1_MOUSE	Lad1	Ladinin-1	38.681	40.7913	57.8159	268.923	270.08	287.383	443.166	416.132	419.254	3	6	45.7627	350.823	7.66613	0.000488274	46
Q6PDN3	MYLK_MOUSE	Mylk	Myosin light chain kinase, smooth muscle	334.056	324.085	336.337	2125.22	2088.89	2116.29	2598.23	2573.65	2589.58	3	6	331.493	2348.64	7.08505	3.91261e-06	148
Q68FF9	S5A1_MOUSE	Srd5a1	3-oxo-5-alpha-steroid 4-dehydrogenase 1	21.9487	12.6143	16.4645	168.614	143.25	140.56	73.792	88.7627	90.783	3	6	17.0092	117.627	6.9155	0.00313431	6
Q05793	PGBM_MOUSE	Hspg2	Basement membrane-specific heparan sulfate proteoglycan core protein	710.904	747.506	732.627	4776.71	4851.65	4978.98	4676.49	4631.05	4704.72	3	6	730.346	4769.93	6.53106	2.43299e-10	72
Q64429	CP1B1_MOUSE	Cyp1b1	Cytochrome P450 1B1	186.288	162.006	175.602	1193.51	1228.92	1216.66	1048.32	1024.62	1058.13	3	6	174.632	1128.36	6.46136	6.20361e-07	18
Q61001	LAMA5_MOUSE	Lama5	Laminin subunit alpha-5	213.259	223.185	211.552	1186.73	1126.11	1158.54	1572.41	1585.78	1558.87	3	6	215.999	1364.74	6.31828	6.59089e-05	83
O70421	FZD1_MOUSE	Fzd1	Frizzled-1	4.22382			27.2236	25.9658	34.3743	17.3727	36.3036	17.0166	1	6	4.22382	26.3761	6.24461	#DIV/0!	23
P39061	COIA1_MOUSE	Col18a1	Collagen alpha-1(XVIII) chain	1593.93	1450	1563.16	8214.37	8266.55	8082.93	10147.9	10363.1	10720.1	3	6	1535.7	9299.16	6.05534	1.51741e-05	57
Q9JI33	NET4_MOUSE	Ntn4	Netrin-4	64.3801	59.1607	48.9261	347.198	362.299	342.74	320.599	340.151	356.695	3	6	57.489	344.947	6.00023	8.97617e-09	41
P85094	ISC2A_MOUSE	Isoc2a	Isochorismatase domain-containing protein 2A	54.1112	76.2786	102.766	443.009	416.178	435.411	474.023	470.724	494.525	3	6	77.7186	455.645	5.86275	2.53425e-07	7
P59222	SREC2_MOUSE	Scarf2	Scavenger receptor class F member 2	5.70359	21.1127		73.5796	61.9241	59.1054	96.4421	83.8325	85.8555	2	6	13.4081	76.7899	5.72711	0.00146829	30
Q8VEG4	EXD2_MOUSE	Exd2	Exonuclease 3'-5' domain-containing protein 2	8.81789		11.9482	37.0821	40.2343	39.2493	71.0685	84.9061	81.7034	2	6	10.383	59.0406	5.68625	0.0278683	34
P02468	LAMC1_MOUSE	Lamc1	Laminin subunit gamma-1	137.627	155.77	173.607	745.372	765.909	764.601	977.072	970.43	992.175	3	6	155.668	869.26	5.58406	2.48388e-05	79
Q8BL80	RHG22_MOUSE	Arhgap22	Rho GTPase-activating protein 22		8.13375		50.7527	42.7376	62.3607	44.214	36.7694	35.1412	1	6	8.13375	45.3293	5.57298	#DIV/0!	31
P08122	CO4A2_MOUSE	Col4a2	Collagen alpha-2(IV) chain	1431.09	1304.82	1429.23	7147	7547.02	7257.88	7929.25	8002.15	8274.53	3	6	1388.38	7692.97	5.54097	6.44168e-08	80
Q9R0M4	PODXL_MOUSE	Podxl	Podocalyxin	113.558	128.425	130.684	816.266	768.861	805.211	558.598	536.071	533.5	3	6	124.222	669.751	5.39155	0.00033401	21
Q9QWR8	NAGAB_MOUSE	Naga	Alpha-N-acetylgalactosaminidase	219.825	217.949	208.893	1202.91	1185.05	1182.08	1108.92	1127.69	1103.47	3	6	215.556	1151.69	5.34287	3.30454e-09	18
P50171	DHB8_MOUSE	Hsd17b8	(3R)-3-hydroxyacyl-CoA dehydrogenase	74.7961	83.2193	77.7079	436.111	444.962	421.964	420.267	404.517	385.418	3	6	78.5744	418.873	5.33091	2.97289e-08	8
Q3TWN3	CNNM2_MOUSE	Cnnm2	Metal transporter CNNM2			4.05013	17.6406	19.4478	16.3128	24.9931	25.8169	25.1849	1	6	4.05013	21.566	5.32477	#DIV/0!	49
Q8VHG2	AMOT_MOUSE	Amot	Angiomotin	53.8342	54.8292	45.3617	210.39	213.578	226.135	328.425	332.417	323.603	3	6	51.3417	272.425	5.30611	0.000529924	50
Q91V88	NPNT_MOUSE	Npnt	Nephronectin	7.67002	39.0632	19.5831	139.704	127.67	154.062	105.521	82.3467	94.4539	3	6	22.1054	117.293	5.30607	0.00100549	26
Q8C6B0	Q8C6B0_MOUSE	Mettl7a1	Methyltransferase-like 7A1	220.104	251.192	221.273	1004.03	1042.04	983.492	1431.6	1389.79	1405.98	3	6	230.856	1209.49	5.23914	0.00014476	15
Q61147	CERU_MOUSE	Cp	Ceruloplasmin	415.538	419.537	423.812	2191.33	2162.39	2139.55	2191.59	2147.34	2155.37	3	6	419.629	2164.59	5.15835	4.03273e-13	71
P26011	ITB7_MOUSE	Itgb7	Integrin beta-7		105.23	143.945	613.967	694.538	654.731	625.87	635.601	600.06	2	6	124.588	637.461	5.11657	1.27502e-06	21
Q3UIZ8	MYLK3_MOUSE	Mylk3	Myosin light chain kinase 3	392.607	429.405	520.235	2108.65	2102.83	2107.93	2493.32	2473.8	2273.52	3	6	447.416	2260.01	5.05125	9.05013e-07	40
Q62011	PDPN_MOUSE	Pdpn	Podoplanin	34.5461	20.5706	42.9597	167.247	178.428	179.113	164.736	157.524	143.663	3	6	32.6921	165.119	5.05071	1.68746e-06	10
P11276	FINC_MOUSE	Fn1	Fibronectin	4336.98	4498.81	4612.61	27075.1	27217.5	27714.3	17478.6	17490.9	17887.8	3	6	4482.8	22477.4	5.01414	0.000774162	78
Q9JJF3	RIOX1_MOUSE	Riox1	Ribosomal oxygenase 1	4.8915	2.24841		19.0698	16.3422	14.0278	22.8222	16.2166	18.8665	2	6	3.56995	17.8909	5.01151	0.000916169	13
Q00780	CO8A1_MOUSE	Col8a1	Collagen alpha-1(VIII) chain	169.786	178.396	186.617	894.06	785.125	943.564	895.116	891.253	855.484	3	6	178.266	877.434	4.92204	1.05212e-07	47
P97742	CPT1A_MOUSE	Cpt1a	Carnitine O-palmitoyltransferase 1, liver isoform	70.7337	70.6483	65.969	347.208	350.055	356.712	308.193	319.585	325.405	3	6	69.117	334.526	4.84	8.08139e-08	47
Q78IS1	TMED3_MOUSE	Tmed3	Transmembrane emp24 domain-containing protein 3	56.5676	40.3621	49.331	246.713	265.745	218.18	224.947	224.031	217.646	3	6	48.7536	232.877	4.77661	1.15729e-06	10
O70309	ITB5_MOUSE	Itgb5	Integrin beta-5	108.873	129.46	133.645	543.18	602.528	558.911	609.484	622.696	614.087	3	6	123.993	591.814	4.77298	6.94373e-08	38
Q91VM4	SPNS2_MOUSE	Spns2	Sphingosine-1-phosphate transporter SPNS2		6.72745	10.5931	43.2835	44.0759	40.4249	40.4863	38.3898	41.2784	2	6	8.66028	41.3231	4.77157	1.77513e-06	15
P16406	AMPE_MOUSE	Enpep	Glutamyl aminopeptidase	113.662	142.768	124.226	536.385	506.381	531.101	673.973	662.031	664.882	3	6	126.885	595.792	4.69552	2.28795e-05	56
Q62394	ZN185_MOUSE	Znf185	Zinc finger protein 185	72.7833	67.2484	72.6983	357.529	350.323	373.843	316.877	275.706	315.718	3	6	70.91	331.666	4.67728	5.76543e-06	23
Q9JHI5	IVD_MOUSE	Ivd	Isovaleryl-CoA dehydrogenase, mitochondrial	143.668	133.795	136.255	661.07	688.48	711.26	572.754	595.632	601.377	3	6	137.906	638.429	4.62945	1.50083e-06	25
Q8BFQ6	DIRC2_MOUSE	Slc49a4	Solute carrier family 49 member 4	42.6229	35.4157	56.5928	190.812	191.476	192.493	214.608	227.702	198.161	3	6	44.8771	202.542	4.51326	9.77707e-07	5
Q8VCC8	RPGF3_MOUSE	Rapgef3	Rap guanine nucleotide exchange factor 3		3.42585		24.9109	22.0852	15.1191	10.6114	12.9095	6.60342	1	6	3.42585	15.3733	4.48743	#DIV/0!	35
Q9QYS1	WNT16_MOUSE	Wnt16	Protein Wnt-16	293.092	303.04	308.764	1239.31	1230.84	1242.13	1440.22	1445.82	1444.23	3	6	301.632	1340.42	4.44391	1.18466e-06	23
Q9WTS2	FUT8_MOUSE	Fut8	Alpha-(1,6)-fucosyltransferase	30.2428	21.1841	8.23877	97.9533	83.8105	84.3617	88.9317	82.7105	82.7991	3	6	19.8886	86.7611	4.36236	5.71379e-06	38
Q9R0M8	S35A2_MOUSE	Slc35a2	UDP-galactose translocator	6.7832	10.2352	4.32714	33.9558	36.0648	37.3973	25.7611	31.3456	19.6698	3	6	7.11518	30.6991	4.31459	0.000816186	13
Q9D0L7	ARM10_MOUSE	Armc10	Armadillo repeat-containing protein 10	922.526	931.148	900.567	3943.1	4020.99	3952.91	3908.6	3928.84	3942.2	3	6	918.08	3949.44	4.30185	4.60536e-13	17
P02463	CO4A1_MOUSE	Col4a1	Collagen alpha-1(IV) chain	883.626	837.824	871.823	3004.87	3222.58	3306	4230.89	4302.31	4228.87	3	6	864.424	3715.92	4.29872	9.30675e-05	89
Q8C827	ZFP62_MOUSE	Zfp62	Zinc finger protein 62		0.940621		0.740479	1.47409		4.76241	6.86635	6.26939	1	5	0.940621	4.02254	4.27648	#DIV/0!	112
Q6DID7	WLS_MOUSE	Wls	Protein wntless homolog	192.761	171.173	204.452	1023.31	992.084	964.169	615.829	621.102	588.344	3	6	189.462	800.806	4.22674	0.00191634	27
O54901	OX2G_MOUSE	Cd200	OX-2 membrane glycoprotein	45.3734	48.9179	63.8169	289.687	253.949	262.746	181.098	181.081	167.759	3	6	52.7027	222.72	4.22597	0.000979783	16
P55065	PLTP_MOUSE	Pltp	Phospholipid transfer protein	41.4566	45.7917	38.604	197.912	231.664	222.485	148.004	143.642	118.935	3	6	41.9508	177.107	4.22178	0.00184369	18
Q8CIA5	S35B4_MOUSE	Slc35b4	UDP-xylose and UDP-N-acetylglucosamine transporter	7.7964		24.1516	83.3379	72.3827	64.5818	74.6439	61.3608	45.4728	2	6	15.974	66.9633	4.19202	0.0028121	15
Q5SYD0	MYO1D_MOUSE	Myo1d	Unconventional myosin-Id	123.631	111.593	121.606	388.44	376.874	377.678	613.585	609.878	606.722	3	6	118.943	495.53	4.1661	0.00153647	87
Q9D0L4	ADCK1_MOUSE	Adck1	AarF domain-containing protein kinase 1	23.6559	29.4377	23.031	96.5266	118.688	100.819	98.4753	114.761	102.382	3	6	25.3749	105.275	4.1488	2.0808e-06	24
Q8BZ09	ODC_MOUSE	Slc25a21	Mitochondrial 2-oxodicarboxylate carrier	24.4142	24.0477	29.6423	93.1552	91.6283	89.2234	126.989	121.584	119.216	3	6	26.0347	106.966	4.10859	0.000111183	19
Q91VT4	CBR4_MOUSE	Cbr4	3-oxoacyl-[acyl-carrier-protein] reductase	89.9763	75.1332	91.219	350.112	355.711	371.345	307.059	356.622	320.696	3	6	85.4428	343.591	4.02129	5.48335e-07	16
Q9JLJ0	LITAF_MOUSE	Litaf	Lipopolysaccharide-induced tumor necrosis factor-alpha factor homolog	3.41727	6.19306	11.7374	30.8006	39.8476	18.83	30.9496	14.5887	35.5644	3	6	7.11591	28.4302	3.99529	0.00970737	4
Q01341	ADCY6_MOUSE	Adcy6	Adenylate cyclase type 6	14.0558	20.8749	17.5132	79.2771	85.343	52.7979	68.8694	64.1769	65.1038	3	6	17.4813	69.2613	3.96203	0.000157128	42
P52795	EFNB1_MOUSE	Efnb1	Ephrin-B1	50.1842	75.9302	48.694	263.089	260.974	274.13	177.961	202.575	203.09	3	6	58.2695	230.303	3.95238	0.000227372	24
Q3TVI8	PBIP1_MOUSE	Pbxip1	Pre-B-cell leukemia transcription factor-interacting protein 1	174.037	249.418	129.99	753.809	924.455	789.36	645.874	606.843	642.656	3	6	184.482	727.166	3.94167	0.000173913	38
Q8R1Z9	RN121_MOUSE	Rnf121	RING finger protein 121	21.6167			95.4029	95.2708	89.6302	76.4976	77.2132	75.9468	1	6	21.6167	84.9936	3.93185	#DIV/0!	14
Q63ZW6	Q63ZW6_MOUSE	Col4a5	Col4a5 protein	291.433	311.7	369.099	1394.08	1436.51	1466.2	1113.4	992.064	1170.41	3	6	324.077	1262.11	3.89447	9.68552e-05	81
Q8BH47	SC22A_MOUSE	Sec22a	Vesicle-trafficking protein SEC22a	35.2065		19.5113	137.899	84.9842	100.387	96.3103	104.938	113.707	2	6	27.3589	106.371	3.88798	0.00133333	13
Q5M8N4	D39U1_MOUSE	Sdr39u1	Epimerase family protein SDR39U1	55.2635	55.8347	66.0161	236.23	210.951	227.762	247.859	213.341	238.83	3	6	59.0381	229.162	3.8816	3.02669e-07	7
Q924L1	LTMD1_MOUSE	Letmd1	LETM1 domain-containing protein 1	16.3868	22.3996	16.4831	80.9245	60.2461	72.6828	75.3985	73.5033	66.2477	3	6	18.4232	71.5005	3.88101	7.47087e-06	19
B1AVK5	B1AVK5_MOUSE	Col4a6	Collagen, type IV, alpha 6	151.672	154.024	161.941	646.921	649.21	693.405	554.008	537.43	531.771	3	6	155.879	602.124	3.86277	1.31457e-05	88
Q9DAM5	TPC_MOUSE	Slc25a19	Mitochondrial thiamine pyrophosphate carrier		14.4009		51.0734	51.1409	58.0045	59.0768	48.9807	64.9881	1	6	14.4009	55.5441	3.85699	#DIV/0!	17
Q9EPR5	SORC2_MOUSE	Sorcs2	VPS10 domain-containing receptor SorCS2	43.389	37.0082	26.4333	174.291	173.859	156.936	110.726	99.2309	96.3171	3	6	35.6102	135.227	3.79742	0.00300662	50
Q9EPK8	TRPV4_MOUSE	Trpv4	Transient receptor potential cation channel subfamily V member 4	62.4519	50.0375	62.8277	268.819	299.011	290.736	167.074	158.496	142.566	3	6	58.439	221.117	3.78372	0.00714244	44
O88572	LRP6_MOUSE	Lrp6	Low-density lipoprotein receptor-related protein 6	10.5257			51.6357	27.1511	37.8303	46.2089	40.0236	34.9628	1	6	10.5257	39.6354	3.76558	#DIV/0!	55
A2ARI4	LGR4_MOUSE	Lgr4	Leucine-rich repeat-containing G-protein coupled receptor 4	26.4775	26.2649		117.224	118.798	119.955	73.5277	96.7724	69.5216	2	6	26.3712	99.2998	3.76546	0.00554942	36
Q9EQ06	DHB11_MOUSE	Hsd17b11	Estradiol 17-beta-dehydrogenase 11	70.4546	50.7016	66.8191	159.16	172.464	171.769	291.83	307.924	310.108	3	6	62.6584	235.542	3.75915	0.00620288	24
Q8BVG5	GLT14_MOUSE	Galnt14	Polypeptide N-acetylgalactosaminyltransferase 14	55.3679	20.1688	39.8626	199.993	207.34	203.542	89.0727	94.2943	72.8235	3	6	38.4664	144.511	3.75681	0.0313922	33
Q8K209	AGRG1_MOUSE	Adgrg1	Adhesion G-protein coupled receptor G1	75.1548	69.9222	59.3741	264.054	245.423	281.517	235.145	231.309	258.21	3	6	68.1504	252.61	3.70665	1.03869e-06	22
Q9D8B7	JAM3_MOUSE	Jam3	Junctional adhesion molecule C	37.819	51.5221	30.9373	153.69	174.711	187.753	148.447	139.033	87.2876	3	6	40.0928	148.487	3.70358	0.00139126	13
Q8CC35	SYNPO_MOUSE	Synpo	Synaptopodin	104.827	102.781	119.994	457.466	448.049	466.607	364.876	338.629	342.691	3	6	109.201	403.053	3.69094	8.45939e-05	36
Q9WV91	FPRP_MOUSE	Ptgfrn	Prostaglandin F2 receptor negative regulator	251.539	152.756	158.063	899.395	826.997	964.309	522.151	472.556	460.324	3	6	187.453	690.955	3.68603	0.00861594	33
P97370	AT1B3_MOUSE	Atp1b3	Sodium/potassium-transporting ATPase subunit beta-3	682.616	725.037	686.996	2305.15	2289	2241.46	2872.04	2740.62	2868.23	3	6	698.216	2552.75	3.6561	1.91543e-05	24
Q8VDR9	DOCK6_MOUSE	Dock6	Dedicator of cytokinesis protein 6	10.7632	11.5753	4.18872	17.4091	38.6677	27.5587	32.2696	37.4109	40.6479	3	6	8.84241	32.3273	3.65594	0.0034721	88
Q9CZ52	ANTR1_MOUSE	Antxr1	Anthrax toxin receptor 1	32.3564	38.2383	34.3577	114.457	107.608	114.405	144.294	132.653	144.497	3	6	34.9841	126.319	3.61075	3.39486e-05	27
P49769	PSN1_MOUSE	Psen1	Presenilin-1	10.8078	5.2727	9.88203	26.2537	36.4412	28.8286	33.3489	27.8322	34.595	3	6	8.65418	31.2166	3.60711	7.0164e-05	16
Q8BIF0	C99L2_MOUSE	Cd99l2	CD99 antigen-like protein 2	47.3867	15.461	41.2853	131.989	148.645	112.853	112.046	126.787	117.268	3	6	34.711	124.931	3.59919	5.97034e-05	12
Q9Z2D6	MECP2_MOUSE	Mecp2	Methyl-CpG-binding protein 2	76.0706	70.3048	73.9279	204.454	183.069	192.446	321.996	336.486	325.596	3	6	73.4344	260.675	3.54976	0.00394282	64
P10605	CATB_MOUSE	Ctsb	Cathepsin B	840.751	857.913	851.397	3010.77	3111.91	3009.93	2938.37	2959.19	2930.98	3	6	850.02	2993.53	3.52171	2.21903e-10	15
Q7TPQ3	SHPRH_MOUSE	Shprh	E3 ubiquitin-protein ligase SHPRH	1.30032	12.1248	1.84661	16.2478	3.82208	12.6295	21.5057	27.8384	25.216	3	6	5.09058	17.8766	3.5117	0.062742	121
Q61559	FCGRN_MOUSE	Fcgrt	IgG receptor FcRn large subunit p51	48.209	56.8093	58.0552	226.59	167.455	201.482	185.111	173.211	170.207	3	6	54.3578	187.343	3.44647	2.81565e-05	12
Q8R1V4	TMED4_MOUSE	Tmed4	Transmembrane emp24 domain-containing protein 4	385.357	451.712	410.593	1539.67	1374.49	1454.11	1462.62	1355.22	1389.51	3	6	415.887	1429.27	3.43668	6.58162e-08	12
O70401	TSN6_MOUSE	Tspan6	Tetraspanin-6	125.833	125.122	150.969	441.377	436.888	429.768	462.249	488.029	480.266	3	6	133.975	456.429	3.40683	1.47432e-07	14
Q80UW0	H6ST2_MOUSE	Hs6st2	Heparan-sulfate 6-O-sulfotransferase 2	31.499	38.158	27.4093	100.675	106.648	120.399	112.325	120.459	100.45	3	6	32.3554	110.159	3.40466	3.00222e-06	28
Q62433	NDRG1_MOUSE	Ndrg1	Protein NDRG1	117.585	123.397	114.47	279.444	290.82	302.79	508.787	508.685	527.492	3	6	118.484	403.003	3.40133	0.00615626	13
E9Q7L0	E9Q7L0_MOUSE	Ogdhl	Oxoglutarate dehydrogenase (succinyl-transferring)	63.7724	136.192	15.8156	244.027	246.512	237.942	243.559	235.869	252.124	3	6	71.9267	243.339	3.38315	0.000149786	47
O08600	NUCG_MOUSE	Endog	Endonuclease G, mitochondrial			42.0548	116.53	84.6088	122.122	158.506	177.18	193.122	1	6	42.0548	142.011	3.37682	#DIV/0!	8
Q9CZT5	VASN_MOUSE	Vasn	Vasorin	70.7354	62.8124	50.9648	237.45	209.291	211.799	192.135	207.052	184.699	3	6	61.5042	207.071	3.36678	4.60625e-06	11
Q99L13	3HIDH_MOUSE	Hibadh	3-hydroxyisobutyrate dehydrogenase, mitochondrial	147.978	150.367	147.985	533.405	489.911	482.614	476.844	511.459	491.818	3	6	148.777	497.675	3.34512	2.0669e-08	21
Q9Z0J0	NPC2_MOUSE	Npc2	NPC intracellular cholesterol transporter 2	1608.37	1648.22	1759.58	6002.55	5870.24	6030.63	5149.47	5130.19	5278	3	6	1672.06	5576.85	3.33532	1.44718e-06	13
Q8BGK6	YLAT2_MOUSE	Slc7a6	Y+L amino acid transporter 2	85.0393	95.7579	99.3171	363.66	319.666	312.108	275.746	290.499	305.458	3	6	93.3714	311.19	3.33281	6.5491e-06	20
Q9EQJ0	TPC1_MOUSE	Tpcn1	Two pore calcium channel protein 1		4.49518	5.89883	14.9444	6.94908	17.8366	23.3243	19.979	20.7674	2	6	5.19701	17.3001	3.32887	0.0316079	33
Q69ZB0	LRCC1_MOUSE	Lrrcc1	Leucine-rich repeat and coiled-coil domain-containing protein 1	10.465	9.17187	10.9114	55.4963	46.5334	36.1177	22.486	20.5359	21.5161	3	6	10.1828	33.7809	3.31746	0.0320621	100
E2JF22	PIEZ1_MOUSE	Piezo1	Piezo-type mechanosensitive ion channel component 1	58.0319	62.5789	67.2203	259.279	263.065	244.636	154.064	163.599	158.567	3	6	62.6104	207.202	3.30938	0.00275285	92
Q91ZT5	FGD4_MOUSE	Fgd4	FYVE, RhoGEF and PH domain-containing protein 4			4.75362		11.7504	17.9664	21.2375	18.9975	8.66835	1	5	4.75362	15.724	3.3078	#DIV/0!	60
Q8JZU2	TXTP_MOUSE	Slc25a1	Tricarboxylate transport protein, mitochondrial	349.442	317.79	343.147	1128.32	1081.7	1130.33	1119.49	1120.7	1097.33	3	6	336.793	1112.98	3.30464	1.05486e-10	20
Q3V1T4	P3H1_MOUSE	P3h1	Prolyl 3-hydroxylase 1	77.1541	87.3012	93.4425	272.073	284.799	299.017	293.829	289.71	262.882	3	6	85.9659	283.718	3.30036	8.58528e-08	29
P02469	LAMB1_MOUSE	Lamb1	Laminin subunit beta-1	1064.3	1008.89	1143.68	3363.35	3368.69	3331.87	3684.27	3690.4	3672.28	3	6	1072.29	3518.48	3.28127	9.74976e-08	91
P51655	GPC4_MOUSE	Gpc4	Glypican-4	485.546	484.326	527.771	1869.29	1830.93	1790.9	1479.59	1415.13	1434.82	3	6	499.214	1636.78	3.27871	4.76109e-05	38
Q64435	UD16_MOUSE	Ugt1a6	UDP-glucuronosyltransferase 1-6	9.99299	6.46023		28.1042	45.8962	42.5861	15.6508	14.5226	14.6629	2	6	8.22661	26.9038	3.27034	0.133603	31
P10923	OSTP_MOUSE	Spp1	Osteopontin	83.173	100.394	88.818	314.562	350.45	294.842	268.036	270.452	281.775	3	6	90.795	296.686	3.26765	1.29454e-05	17
Q8K4D3	S36A1_MOUSE	Slc36a1	Proton-coupled amino acid transporter 1	5.83082	6.08266	9.39711	13.0129	23.7903	23.9963	16.1874	23.7889	37.6142	3	6	7.10353	23.065	3.24698	0.0171921	12
P56695	WFS1_MOUSE	Wfs1	Wolframin	136.632	118.953	130.657	441.453	436.602	459.844	389.083	384.123	386.309	3	6	128.747	416.236	3.23297	2.08846e-06	51
Q9CR13	FMC1_MOUSE	Fmc1	Protein FMC1 homolog	3.80501	9.69833	4.27068	16.9493	22.5712	24.1869	18.3278	17.3623	14.5924	3	6	5.92467	18.9983	3.20664	0.00122882	4
Q64524	H2B2E_MOUSE	H2bc21	Histone H2B type 2-E	223.44	148.631	228.908	447.274	338.276	294.02	789.637	968.857	1011.95	3	6	200.326	641.669	3.20312	0.0559466	20
Q9WVL6	EXTL3_MOUSE	Extl3	Exostosin-like 3	67.4644	54.2686	64.9738	266.906	235.914	194.704	144.852	186.855	164.994	3	6	62.2356	199.037	3.19813	0.0015014	41
P53986	MOT1_MOUSE	Slc16a1	Monocarboxylate transporter 1	151.324	172.438	139.711	406.168	382.004	400.03	587.206	583.638	592.172	3	6	154.491	491.87	3.18381	0.00108065	27
Q9EQG7	ENPP5_MOUSE	Enpp5	Ectonucleotide pyrophosphatase/phosphodiesterase family member 5	354.943	339.938	341.973	882.72	865.341	833.712	1367.12	1308.33	1336.95	3	6	345.618	1099.03	3.17989	0.00195523	26
O35405	PLD3_MOUSE	Pld3	5'-3' exonuclease PLD3	366.104	424.171	459.655	1462.09	1436.56	1483.89	1207.94	1195.75	1149.92	3	6	416.643	1322.69	3.17464	2.60214e-05	16
P60824	CIRBP_MOUSE	Cirbp	Cold-inducible RNA-binding protein	171.3	170.709	117.85	356.451	371.612	428.318	576.974	608.65	569.478	3	6	153.286	485.247	3.16563	0.00183872	6
Q9CQ62	DECR_MOUSE	Decr1	2,4-dienoyl-CoA reductase [(3E)-enoyl-CoA-producing], mitochondrial	249.453	253.892	276.11	840.364	869.926	842.994	788.687	781.663	780.18	3	6	259.818	817.302	3.14567	6.29709e-08	24
P39447	ZO1_MOUSE	Tjp1	Tight junction protein ZO-1	172.645	175.842	165.317	554.145	567.167	561.151	509.563	497.795	507.298	3	6	171.268	532.853	3.11122	2.49933e-07	108
Q8VCN6	CD99_MOUSE	Cd99	CD99 antigen	193.917	135.34	221.396	457.416	492.887	511.988	650.892	641.43	662.863	3	6	183.551	569.579	3.10311	0.000270952	6
P54818	GALC_MOUSE	Galc	Galactocerebrosidase	193.657	189.561	193.612	460.167	469.777	469.598	734.919	700.858	738.741	3	6	192.277	595.677	3.09802	0.0020872	28
Q9CRA7	ATP5S_MOUSE	Dmac2l	ATP synthase subunit s, mitochondrial	50.6506	51.7472	36.2365	167.944	136.747	129.999	142.163	142.071	137.103	3	6	46.2114	142.671	3.08736	9.37522e-06	16
Q8BJ90	ZN771_MOUSE	Znf771	Zinc finger protein 771	2.82307	2.81355	3.51318	4.06	12.3412	5.80379	14.7606	10.1818	9.32967	3	6	3.04993	9.41284	3.08625	0.0322047	14
Q3URU2	PEG3_MOUSE	Peg3	Paternally-expressed gene 3 protein	53.2363	75.1721	65.3443	162.686	153.971	149.222	234.524	245.039	248.897	3	6	64.5842	199.056	3.08212	0.00246885	84
Q61581	IBP7_MOUSE	Igfbp7	Insulin-like growth factor-binding protein 7	367.02	343.796	366.756	1410.66	1398.58	1358.16	816.801	825.306	816.994	3	6	359.191	1104.42	3.07474	0.00525411	16
O88829	SIAT9_MOUSE	St3gal5	Lactosylceramide alpha-2,3-sialyltransferase	32.5484	12.9017	37.3811	99.539	113.431	111.12	63.6169	64.9729	56.4446	3	6	27.6104	84.8541	3.07326	0.00978516	27
Q9CZE3	RAB32_MOUSE	Rab32	Ras-related protein Rab-32	133.337	99.3974	138.63	481.38	491.16	462.613	299.048	259.654	282.06	3	6	123.788	379.319	3.06426	0.00612027	15
Q9QZ03	S39A1_MOUSE	Slc39a1	Zinc transporter ZIP1	4.69489	13.082	16.5343	23.4795	20.42	33.1725	48.8907	40.9112	43.2265	3	6	11.4371	35.0167	3.06169	0.0132696	5
Q61805	LBP_MOUSE	Lbp	Lipopolysaccharide-binding protein	46.6242	53.7333	69.6521	196.769	202.726	207.074	134.201	165.611	134.176	3	6	56.6699	173.426	3.06029	0.00076515	27
P10493	NID1_MOUSE	Nid1	Nidogen-1	84.6408	133.123	105.245	407.086	423.216	409.302	236.483	236.296	263.872	3	6	107.67	329.376	3.05913	0.00549895	29
P17665	COX7C_MOUSE	Cox7c	Cytochrome c oxidase subunit 7C, mitochondrial	765.731	1058.09	929.167	2268.09	2656.5	3016.23	3036.7	2874.06	2968.56	3	6	917.663	2803.36	3.05489	1.93733e-05	4
Q571F8	GLSL_MOUSE	Gls2	Glutaminase liver isoform, mitochondrial	52.2171	88.737	71.9209	320.288	281.556	246.749	80.6423	173.666	192.519	3	6	70.9583	215.903	3.04268	0.0264337	34
Q8BIG7	CMTD1_MOUSE	Comtd1	Catechol O-methyltransferase domain-containing protein 1	36.3692	33.3224	33.9397	95.6997	82.8083	86.5465	134.472	127.948	98.7601	3	6	34.5438	104.372	3.02145	0.00102784	10
Q6R891	NEB2_MOUSE	Ppp1r9b	Neurabin-2	72.9832	69.9455	68.7328	205.492	197.43	185.468	227.996	227.376	235.27	3	6	70.5538	213.172	3.02141	6.53503e-06	48
Q9D173	TOM7_MOUSE	Tomm7	Mitochondrial import receptor subunit TOM7 homolog	11.7197	21.3311	5.93293	22.8397	32.9017	75.6381	45.9109	42.3214	15.2432	3	6	12.9946	39.1425	3.01222	0.0851835	4
P09242	PPBT_MOUSE	Alpl	Alkaline phosphatase, tissue-nonspecific isozyme	172.124	161.656	260.688	260.229	248.929	252.23	947.822	952.427	915.955	3	6	198.156	596.265	3.00907	0.120527	29
Q60738	ZNT1_MOUSE	Slc30a1	Zinc transporter 1	13.2674	18.6394	18.8492	59.7121	44.0826	56.2423	46.6691	45.6991	52.3214	3	6	16.9187	50.7878	3.00188	5.93872e-05	23
A2AQ25	SKT_MOUSE	Skt	Sickle tail protein	9.78345	46.6007	17.0286	59.0488	61.9787	67.6485	80.467	84.5354	85.9663	3	6	24.4709	73.2741	2.99433	0.00202257	128
Q6P9J9	ANO6_MOUSE	Ano6	Anoctamin-6	139.406	142.265	188.908	586.121	565.76	524.976	392.796	370.879	376.692	3	6	156.86	469.537	2.99336	0.00133168	56
Q01721	GAS1_MOUSE	Gas1	Growth arrest-specific protein 1	18.799	27.3725	24.5342	36.9191	43.3621	46.5182	83.6059	107.285	105.461	3	6	23.5686	70.5252	2.99234	0.0453725	4
Q9CR98	F136A_MOUSE	Fam136a	Protein FAM136A	153.006	174.085	170.729	513.366	502.94	496.562	509.429	492.197	454.196	3	6	165.94	494.782	2.98169	4.92735e-08	11
Q9JKD3	SCAM5_MOUSE	Scamp5	Secretory carrier-associated membrane protein 5			37.146	93.0665	97.3178	103.476	147.812	113.952	108.364	1	6	37.146	110.665	2.97918	#DIV/0!	9
Q8C025	CHPT1_MOUSE	Chpt1	Cholinephosphotransferase 1	191.497	210.158	212.767	677.448	618.627	632.901	599.805	572.705	545.2	3	6	204.807	607.781	2.96757	1.92377e-06	13
Q99JP7	GGT7_MOUSE	Ggt7	Glutathione hydrolase 7	18.0523	21.2096	16.2862	79.1377	80.6098	70.872	31.941	34.8802	30.9729	3	6	18.516	54.7356	2.95612	0.0429845	12
P13808	B3A2_MOUSE	Slc4a2	Anion exchange protein 2	34.7722	22.6953	31.1989	71.0887	62.9529	65.7187	102.987	110.765	110.257	3	6	29.5555	87.2949	2.9536	0.00434451	45
O88668	CREG1_MOUSE	Creg1	Protein CREG1	84.9874	84.2233	80.4165	213.519	185.584	210.288	284.863	271.762	306.337	3	6	83.2091	245.392	2.9491	0.000828678	7
Q91V01	MBOA5_MOUSE	Lpcat3	Lysophospholipid acyltransferase 5	140.846	124.721	143.545	448.853	449.294	478.786	350.656	345.168	335.57	3	6	136.371	401.388	2.94336	0.000236902	23
B2RQE8	RHG42_MOUSE	Arhgap42	Rho GTPase-activating protein 42	23.109	35.0339	13.2924	67.1851	65.0581	57.3415	73.8183	75.6248	80.1806	3	6	23.8118	69.8681	2.93418	0.000183907	59
Q9JHL1	NHRF2_MOUSE	Slc9a3r2	Na(+)/H(+) exchange regulatory cofactor NHE-RF2	17.4677	26.8747	25.4641	71.9779	64.5079	61.68	68.5803	73.3723	69.0119	3	6	23.2688	68.1884	2.93046	2.53988e-06	14
Q08274	DMWD_MOUSE	Dmwd	Dystrophia myotonica WD repeat-containing protein	4.4088	5.89698		24.7147	10.1224		18.562	8.77329	13.2082	2	5	5.15289	15.0761	2.92576	0.100513	27
Q6DIC0	SMCA2_MOUSE	Smarca2	Probable global transcription activator SNF2L2	16.2357	62.0246		94.192	83.0351	78.1235	148.75	134.505	146.757	2	6	39.1302	114.227	2.91916	0.0303971	122
Q566J8	COQ8B_MOUSE	Coq8b	Atypical kinase COQ8B, mitochondrial	11.8289	10.24	14.3925	32.5171	32.2636	30.7919	37.6031	42.3289	37.3555	3	6	12.1538	35.4767	2.91898	6.06642e-05	16
P18572	BASI_MOUSE	Bsg	Basigin	313.534	299.586	307.195	793.738	789.992	787.962	1004.63	1005.59	985.538	3	6	306.772	894.575	2.91609	5.69327e-05	18
Q8CIF6	SIDT2_MOUSE	Sidt2	SID1 transmembrane family member 2	61.0982	44.4724	80.2219	199.404	187.63	213.417	151.82	177.358	149.059	3	6	61.9308	179.781	2.90294	0.000208489	34
P19973	LSP1_MOUSE	Lsp1	Lymphocyte-specific protein 1		8.44613	19.1292	53.8338	47.0761	40.7418	34.3181	34.1191	30.0558	2	6	13.7877	40.0241	2.90289	0.0106962	23
P70665	SIAE_MOUSE	Siae	Sialate O-acetylesterase	27.0148	32.798	27.6424	63.8269	67.8311	75.5715	101.427	86.8876	110.996	3	6	29.1517	84.4234	2.896	0.00180302	19
Q61666	HIRA_MOUSE	Hira	Protein HIRA	10.8416	19.0212	28.4519	49.8007	37.5854	52.4204	65.2986	64.5823	67.4564	3	6	19.4382	56.1906	2.89073	0.0020745	62
Q922B1	MACD1_MOUSE	Macrod1	ADP-ribose glycohydrolase MACROD1	34.8157	53.2805	25.0875	94.0388	82.4836	82.3425	128.457	132.009	132.601	3	6	37.7279	108.655	2.87997	0.00287259	24
P62071	RRAS2_MOUSE	Rras2	Ras-related protein R-Ras2	316.124	374.696	368.104	1004.54	982.813	1060.58	1037.29	1017.33	974.624	3	6	352.975	1012.86	2.86951	1.59296e-08	13
Q8K2I4	MANBA_MOUSE	Manba	Beta-mannosidase	247.063	279.502	266.078	613.602	629.399	666.626	907.938	873.98	851.386	3	6	264.214	757.155	2.86569	0.000482978	52
P26443	DHE3_MOUSE	Glud1	Glutamate dehydrogenase 1, mitochondrial	1630.15	1620.87	1643.43	5256.29	5229.91	5435.35	4058.32	4026.08	3993.48	3	6	1631.48	4666.57	2.86032	0.000177881	34
Q8BX90	FND3A_MOUSE	Fndc3a	Fibronectin type-III domain-containing protein 3A	21.1663	22.2497	31.3437	77.8074	67.5513	67.7219	77.6768	68.0141	68.5646	3	6	24.9199	71.2227	2.85806	4.70621e-06	69
O35730	RING1_MOUSE	Ring1	E3 ubiquitin-protein ligase RING1		8.60693	9.00404	35.8733	20.7128	14.0287	22.0955	17.9514	40.0853	2	6	8.80549	25.1245	2.85328	0.0802969	17
Q8BTY2	S4A7_MOUSE	Slc4a7	Sodium bicarbonate cotransporter 3	8.18001	9.06953	9.93854	29.3927	22.5483	36.2416	23.5759	23.2462	20.0458	3	6	9.06269	25.8418	2.85144	0.0022151	67
Q9CR76	TM186_MOUSE	Tmem186	Transmembrane protein 186	20.6877	19.2795	15.6422	52.8493	80.2772	58.9445	44.8057	26.8708	53.3094	3	6	18.5365	52.8428	2.85075	0.0137117	6
Q6PCP5	MFF_MOUSE	Mff	Mitochondrial fission factor	47.8843	87.2714	39.2044	174.771	189.735	191.442	175.26	138.846	122.058	3	6	58.12	165.352	2.84501	0.00092135	8
Q8VEC4	CAHM2_MOUSE	Calhm2	Calcium homeostasis modulator protein 2	10.2846		10.8393	30.7315	39.4372	24.6118	28.8045	21.0679	35.1928	2	6	10.5619	29.9743	2.83795	0.00830712	10
Q9JHZ2	ANKH_MOUSE	Ankh	Progressive ankylosis protein	125.549	104.775	118.845	507.663	506.028	493.374	157.189	152.65	152.528	3	6	116.39	328.239	2.82017	0.105721	22
O08532	CA2D1_MOUSE	Cacna2d1	Voltage-dependent calcium channel subunit alpha-2/delta-1	62.7839	60.4093	61.7671	150.929	148.908	156.956	204.221	189.709	190.994	3	6	61.6534	173.619	2.81606	0.000109296	65
O55125	NIPS1_MOUSE	Nipsnap1	Protein NipSnap homolog 1	260.18	235.515	255.302	706.526	686.416	719.362	679.844	720.01	714.72	3	6	250.332	704.48	2.81418	1.72133e-09	20
P43406	ITAV_MOUSE	Itgav	Integrin alpha-V	304.23	312.173	308.59	812.953	865.167	827.644	899.004	900.063	884.472	3	6	308.331	864.884	2.80505	4.10167e-08	51
P47738	ALDH2_MOUSE	Aldh2	Aldehyde dehydrogenase, mitochondrial	2123.92	2099.09	2131.9	7882.84	7920.51	7910.08	3970.11	3926.55	4024.51	3	6	2118.3	5939.1	2.80371	0.0208315	30
E9Q9R9	DLG5_MOUSE	Dlg5	Disks large homolog 5	13.8445	18.5076	23.2685	48.1907	49.5042	56.4539	51.3759	55.6988	50.2453	3	6	18.5402	51.9115	2.79994	5.21839e-06	125
Q8CG70	P3H3_MOUSE	P3h3	Prolyl 3-hydroxylase 3	8.71011	24.8472	19.7732	52.0567	48.8631	58.0868	51.576	42.4372	45.2928	3	6	17.7768	49.7188	2.79683	0.000204748	20
Q9JJX6	P2RX4_MOUSE	P2rx4	P2X purinoceptor 4	88.0211	86.3455	107.902	220.675	242.957	240.164	294.659	290.808	285.767	3	6	94.0895	262.505	2.78995	5.47526e-05	21
Q9WV96	T10B_MOUSE	Timm10b	Mitochondrial import inner membrane translocase subunit Tim10 B	28.7204	33.7229	48.1395	118.601	104.828	97.4912	93.6132	101.95	99.9492	3	6	36.8609	102.739	2.7872	1.81975e-05	1
P06797	CATL1_MOUSE	Ctsl	Procathepsin L	231.892	218.758	215.925	630.008	643.85	578.653	616.625	661.643	579.679	3	6	222.192	618.41	2.78323	2.46886e-07	23
Q7TQK0	CCNT2_MOUSE	Ccnt2	Cyclin-T2	6.16345	14.1483	6.13253	17.9335	37.168	16.536	16.8049	34.8699	23.7757	3	6	8.81476	24.5147	2.78109	0.0310954	54
P28653	PGS1_MOUSE	Bgn	Biglycan	167.004	174.039	149.146	601.235	546.989	562.787	374.105	300.715	338.223	3	6	163.396	454.009	2.77858	0.00752686	24
E9Q0S6	E9Q0S6_MOUSE	Tns1	Tensin 1	182.973	178.644	192.159	447.34	467.469	464.371	555.087	554.589	579.156	3	6	184.592	511.335	2.77008	3.08329e-05	76
P70333	HNRH2_MOUSE	Hnrnph2	Heterogeneous nuclear ribonucleoprotein H2	189.101	182.007	172.464	465.964	438.85	403.041	545.876	564.577	589.051	3	6	181.191	501.226	2.76629	0.000197702	16
Q8BMK4	CKAP4_MOUSE	Ckap4	Cytoskeleton-associated protein 4	1011.08	979.272	947.294	3000.11	3039.64	2979.68	2389.35	2400.24	2398.13	3	6	979.215	2701.19	2.75853	5.78953e-05	38
P50427	STS_MOUSE	Sts	Steryl-sulfatase		17.1401		46.7949	37.3392	40.186	53.8804	53.2805	51.1907	1	6	17.1401	47.112	2.74864	#DIV/0!	7
Q8K385	FRRS1_MOUSE	FRRS1	Ferric-chelate reductase 1	327.178	250.482	261.089	729.232	705.972	747.388	800.151	795.233	828.847	3	6	279.583	767.804	2.74625	1.36544e-06	22
Q9CXY1	TM175_MOUSE	Tmem175	Endosomal/lysosomal potassium channel TMEM175	14.0767	5.48235	14.5898	26.9004	36.0084	36.8443	29.3479	27.9332	29.9111	3	6	11.3829	31.1576	2.73721	0.000437359	11
Q9JM58	CRLF1_MOUSE	Crlf1	Cytokine receptor-like factor 1	33.3741		11.8947	85.7229	82.7274	88.6429	38.8254	35.7776	39.8106	2	6	22.6344	61.9178	2.73556	0.0989645	16
Q8R3F5	FABD_MOUSE	Mcat	Malonyl-CoA-acyl carrier protein transacylase, mitochondrial	51.676	57.7447	64.5033	174.574	187.826	191.876	142.315	127.175	126.752	3	6	57.9747	158.42	2.73257	0.000849094	15
Q61016	GBG7_MOUSE	Gng7	Guanine nucleotide-binding protein G(I)/G(S)/G(O) subunit gamma-7	19.8873	28.0698	15.5887	35.6174	58.4422	42.1676	76.6803	56.4143	77.5664	3	6	21.1819	57.8147	2.72943	0.0105007	6
Q8BLF1	NCEH1_MOUSE	Nceh1	Neutral cholesterol ester hydrolase 1	284.825	264.418	302.279	674.81	736.145	727.151	839.766	825.123	835.846	3	6	283.841	773.14	2.72385	8.01732e-06	19
Q8BMF3	MAON_MOUSE	Me3	NADP-dependent malic enzyme, mitochondrial	23.2272	18.1586	19.6319	54.6518	45.1434	51.2971	61.0498	57.0558	63.2025	3	6	20.3392	55.4001	2.7238	5.65176e-05	33
Q8BP40	PPA6_MOUSE	Acp6	Lysophosphatidic acid phosphatase type 6	143.759	149.686	148.14	433.236	398.897	400.207	397.567	378.779	396.364	3	6	147.195	400.842	2.7232	5.87533e-08	25
Q78RX3	SIM12_MOUSE	Smim12	Small integral membrane protein 12	4.65145			17.3358	11.4699	16.3461	11.2942	13.4688	6.08521	1	6	4.65145	12.6667	2.72317	#DIV/0!	8
Q6NSU3	GL8D1_MOUSE	Glt8d1	Glycosyltransferase 8 domain-containing protein 1	52.9902	43.5564	28.0297	108.746	116.3	108.964	109.709	118.536	115.906	3	6	41.5254	113.027	2.72187	3.4045e-06	26
Q9Z175	LOXL3_MOUSE	Loxl3	Lysyl oxidase homolog 3			12.0944	37.679	28.7215	36.8325	37.5958	29.0963	27.3817	1	6	12.0944	32.8845	2.71898	#DIV/0!	26
Q9DCT5	SDF2_MOUSE	Sdf2	Stromal cell-derived factor 2	141.158	149.374	125.053	452.409	410.605	413.005	332.176	314.303	328.571	3	6	138.528	375.178	2.70831	0.00024085	7
Q3UWE6	Q3UWE6_MOUSE	Wdr20	WD repeat-containing protein 20	5.62083			20.3505	15.0366	20.3192	11.4393	16.483	7.67924	1	6	5.62083	15.218	2.70742	#DIV/0!	35
D3Z7Q2	SIM20_MOUSE	Smim20	Small integral membrane protein 20	45.5154	88.7922	83.4416	188.395	243.617	261.572	134.216	212.567	138.312	3	6	72.5831	196.447	2.70651	0.00703348	3
P97434	MPRIP_MOUSE	Mprip	Myosin phosphatase Rho-interacting protein	270.275	253.106	251.035	601.317	634.307	606.608	796.508	774.225	778.196	3	6	258.139	698.527	2.70601	0.000101818	70
P41234	ABCA2_MOUSE	Abca2	ATP-binding cassette sub-family A member 2	139.405	90.4324	87.1912	344.518	342.162	294.006	220.204	274.329	237.842	3	6	105.676	285.51	2.70175	0.00093683	99
Q8BY89	CTL2_MOUSE	Slc44a2	Choline transporter-like protein 2	182.784	176.867	180.879	503.965	484.347	453.155	498.653	476.752	500.329	3	6	180.177	486.2	2.69846	2.82263e-08	36
Q91Y74	SIA4C_MOUSE	St3gal4	CMP-N-acetylneuraminate-beta-galactosamide-alpha-2,3-sialyltransferase 4	13.2133	7.19693				18.0025	30.4706	34.2092	27.4499	2	4	10.2051	27.533	2.69797	0.0347567	27
Q9CSB4	PAR3L_MOUSE	Pard3b	Partitioning defective 3 homolog B	7.93444	6.89563		15.578	19.9343	14.541	26.1874	21.5755	21.7406	2	6	7.41503	19.9261	2.68726	0.00818728	86
Q62417	SRBS1_MOUSE	Sorbs1	Sorbin and SH3 domain-containing protein 1	79.9403	71.384	86.7645	197.982	201.999	178.027	229.828	230.087	241.474	3	6	79.3629	213.233	2.68681	4.16159e-05	75
Q9DBZ1	IKIP_MOUSE	Ikbip	Inhibitor of nuclear factor kappa-B kinase-interacting protein	295.421	293.715	302.189	834.997	911.693	845.172	725.937	736.068	734.876	3	6	297.108	798.124	2.68631	1.20822e-05	32
Q99JY8	PLPP3_MOUSE	Plpp3	Phospholipid phosphatase 3	291.569	295.563	281.252	732.192	741.565	754.02	766.137	830.201	841.155	3	6	289.461	777.545	2.68618	5.0104e-07	17
P23780	BGAL_MOUSE	Glb1	Beta-galactosidase	151.837	166.09	163.112	468.62	458.027	441.89	420.72	389.862	398.881	3	6	160.346	429.667	2.67962	2.2689e-06	29
Q05186	RCN1_MOUSE	Rcn1	Reticulocalbin-1	212.517	211.1	251.675	744.29	712.106	718.433	474.035	478.239	491.429	3	6	225.097	603.089	2.67924	0.00223178	26
Q9CYD3	CRTAP_MOUSE	Crtap	Cartilage-associated protein	131.797	167.595	121.495	361.723	390.759	399.844	348.655	345.534	408.79	3	6	140.296	375.884	2.67923	4.63633e-06	19
Q9EQ20	MMSA_MOUSE	Aldh6a1	Methylmalonate-semialdehyde dehydrogenase [acylating], mitochondrial	368.436	368.424	361.066	825.74	808.78	837.919	1134.49	1145.4	1127.61	3	6	365.975	979.99	2.67775	0.0005393	31
P43277	H13_MOUSE	H1-3	Histone H1.3	78.6882	74.2325	64.828	117.079	100.541	122.551	260.031	264.393	295.905	3	6	72.5829	193.417	2.66477	0.0571992	62
Q9WVD4	CLCN5_MOUSE	Clcn5	H(+)/Cl(-) exchange transporter 5	85.7766	97.8321	39.9528	228.828	237.354	224.594	153.37	159.859	186.942	3	6	74.5205	198.491	2.66358	0.00158188	33
Q99LR1	ABD12_MOUSE	Abhd12	Lysophosphatidylserine lipase ABHD12	105.476	82.7653	110.493	231.131	225.081	221.379	289.419	318.017	304.951	3	6	99.5781	264.996	2.66119	0.000461267	22
Q8K009	AL1L2_MOUSE	Aldh1l2	Mitochondrial 10-formyltetrahydrofolate dehydrogenase	159.531	165.149	158.933	397.021	399.87	399.795	457.523	455.649	460.222	3	6	161.204	428.347	2.65717	2.47217e-06	63
Q9D920	BORC5_MOUSE	Borcs5	BLOC-1-related complex subunit 5	8.35621	11.376	11.4331	24.5089	28.8131	36.7362	17.4998	31.237	26.8209	3	6	10.3884	27.6026	2.65706	0.00324615	12
Q9D7B6	ACAD8_MOUSE	Acad8	Isobutyryl-CoA dehydrogenase, mitochondrial	157.709	143.98	170.375	438.546	451.843	437.131	402.886	367.691	401.882	3	6	157.355	416.663	2.64792	3.11671e-06	21
Q3URK1	CC190_MOUSE	Ccdc190	Coiled-coil domain-containing protein 190	473.964	275.021	446.657	1206.9	1126.27	1212.13	998.591	906.676	875.542	3	6	398.547	1054.35	2.64549	0.00027337	24
Q99MN9	PCCB_MOUSE	Pccb	Propionyl-CoA carboxylase beta chain, mitochondrial	173.096	194.869	164.85	489.397	487.038	490.024	458.986	433.327	458.608	3	6	177.605	469.563	2.64386	2.34043e-07	24
Q9D9M2	UBP12_MOUSE	Usp12	Ubiquitin carboxyl-terminal hydrolase 12	47.3497	52.8143	52.4254	141.971	113.324	126.23	133.859	143.217	147.894	3	6	50.8631	134.416	2.6427	1.33209e-05	27
Q8BGX2	TIM29_MOUSE	Timm29	Mitochondrial import inner membrane translocase subunit Tim29	54.6681	32.3839	28.8399	82.6017	115.579	100.802	111.312	105.293	96.887	3	6	38.6306	102.079	2.64244	0.000172733	6
Q9WV27	AT1A4_MOUSE	Atp1a4	Sodium/potassium-transporting ATPase subunit alpha-4	70.3847	54.6226	80.0095	120.743	144.065	131.675	225.992	249.46	208.507	3	6	68.3389	180.074	2.63501	0.011617	64
Q9CQW9	IFM3_MOUSE	Ifitm3	Interferon-induced transmembrane protein 3	208.927	182.528	198.4	580.74	587.959	587.938	413.173	464.223	458.868	3	6	196.618	515.484	2.62175	0.000269554	4
Q8VE96	S35F6_MOUSE	Slc35f6	Solute carrier family 35 member F6	41.1531	35.147	27.5611	101.864	71.4944	96.1784	73.0817	95.2545	105.529	3	6	34.6204	90.567	2.616	0.000478132	9
Q9ET22	DPP2_MOUSE	Dpp7	Dipeptidyl peptidase 2	124.224	145.894	150.045	326.82	352.828	351.757	378.62	403.155	383.973	3	6	140.054	366.192	2.61464	3.4844e-06	14
Q7TQE6	MACOI_MOUSE	Maco1	Macoilin			9.52074	32.4286	34.388	25.2506	21.4169	14.6903	20.8343	1	6	9.52074	24.8348	2.60849	#DIV/0!	67
Q8VE95	CH082_MOUSE		UPF0598 protein C8orf82 homolog	19.2343	36.12	29.0546	81.2481	82.6204	78.1964	68.6701	54.5465	74.9769	3	6	28.1363	73.3764	2.60789	0.000358097	3
O35912	EMP3_MOUSE	Emp3	Epithelial membrane protein 3	352.367	315.483	312.066	916.986	958.757	762.305	869.985	788.64	810.47	3	6	326.639	851.191	2.60591	1.01038e-05	5
Q9D6W8	BORC6_MOUSE	Borcs6	BLOC-1-related complex subunit 6	13.4538	29.2202	28.6964	70.4741	61.308	62.8523	64.3827	64.3906	48.2248	3	6	23.7901	61.9388	2.60355	0.000242549	6
G3UW78	G3UW78_MOUSE	Cyp4f17	Cytochrome P450, family 4, subfamily f, polypeptide 17	6.39551		5.84086	18.8737	9.06423	19.5753	19.5333	12.2299	16.1562	2	6	6.11819	15.9054	2.5997	0.0240946	25
A0A2I3BR81	A0A2I3BR81_MOUSE	Nt5dc2	5'-nucleotidase domain-containing 2	75.8691	72.0137	73.4352	150.296	165.98	163.635	224.571	215.979	225.74	3	6	73.7727	191.034	2.58949	0.000762018	21
Q8R4T1	CYS1_MOUSE	Cys1	Cystin-1	9.68124	8.59561		31.6231	25.8734	14.5653	25.6214	15.3063	28.987	2	6	9.13843	23.6627	2.58937	0.0339127	4
Q91VU0	FAM3C_MOUSE	Fam3c	Protein FAM3C	238.895	244.725	262.452	672.018	670.556	692.243	620.698	597.451	604.497	3	6	248.691	642.91	2.58518	8.62741e-07	20
Q3TWL2	PP4P1_MOUSE	Pip4p1	Type 1 phosphatidylinositol 4,5-bisphosphate 4-phosphatase	44.3632	50.6296	50.0003	110.919	119.472	109.181	134.711	136.739	138.116	3	6	48.331	124.856	2.58336	2.98062e-05	13
Q99JB8	PACN3_MOUSE	Pacsin3	Protein kinase C and casein kinase II substrate protein 3	56.1306	54.1425	76.1819	143.912	158.901	155.035	171.287	158.177	175.163	3	6	62.1517	160.412	2.58098	6.42323e-06	24
Q8C6U2	S66A3_MOUSE	Slc66a3	Solute carrier family 66 member 3	110.528	70.021	76.7681	233.871	196.929	225.433	234.502	205.008	230.884	3	6	85.7724	221.105	2.57781	1.37311e-05	7
Q9WVJ9	FBLN4_MOUSE	Efemp2	EGF-containing fibulin-like extracellular matrix protein 2	28.5239	32.2215	29.5249	93.799	79.635	94.4814	61.9702	66.1861	68.3154	3	6	30.0901	77.3979	2.5722	0.000865288	3
Q6AW69	CGNL1_MOUSE	Cgnl1	Cingulin-like protein 1	46.2096	53.2197	50.4446	143.638	140.016	141.109	109.618	121.591	113.601	3	6	49.958	128.262	2.5674	5.90409e-05	109
Q8BMD6	TM260_MOUSE	Tmem260	Transmembrane protein 260		8.94218		24.0303	22.1181	26.8989	28.4404	16.3306	19.8209	1	6	8.94218	22.9399	2.56536	#DIV/0!	25
Q07417	ACADS_MOUSE	Acads	Short-chain specific acyl-CoA dehydrogenase, mitochondrial	597.649	582.926	590.121	1667.96	1645.14	1681.32	1358.77	1342.32	1384.31	3	6	590.232	1513.3	2.56391	3.56618e-05	21
Q64511	TOP2B_MOUSE	Top2b	DNA topoisomerase 2-beta	144.807	145.093	145.106	352.372	360.625	360.907	390.524	389.759	375.535	3	6	145.002	371.62	2.56286	6.51912e-08	187
Q9EP71	RAI14_MOUSE	Rai14	Ankycorbin	125.221	138.59	127.241	390.556	382.583	366.714	292.151	291.76	278.808	3	6	130.351	333.762	2.56049	0.000305446	101
P49935	CATH_MOUSE	Ctsh	Pro-cathepsin H	54.9566	50.0415	48.5278	113.126	111.787	103.072	154.54	165.804	137.063	3	6	51.1753	130.899	2.55785	0.00125584	24
Q9DCU9	HOGA1_MOUSE	Hoga1	4-hydroxy-2-oxoglutarate aldolase, mitochondrial	44.8559			105.293	123.456	102.279	138.584	111.532	105.723	1	6	44.8559	114.478	2.55212	#DIV/0!	12
P32507	NECT2_MOUSE	Nectin2	Nectin-2	71.7879	69.1776	69.4323	191.92	180.893	190.853	162.432	166.401	177.946	3	6	70.1326	178.407	2.54386	1.52625e-06	10
Q8C4V1	RHG24_MOUSE	Arhgap24	Rho GTPase-activating protein 24	42.4724	34.4089	52.2075	131.846	123.558	136.254	88.1725	87.7679	88.9949	3	6	43.0296	109.432	2.54318	0.00248853	54
Q8CBG9	RN170_MOUSE	Rnf170	E3 ubiquitin-protein ligase RNF170			6.68346	19.4079	20.5912	20.9845	17.1102	13.0079	10.8214	1	6	6.68346	16.9872	2.54168	#DIV/0!	1
Q8BGT0	OSTM1_MOUSE	Ostm1	Osteopetrosis-associated transmembrane protein 1	20.0679	18.4115	14.0325	44.2111	37.6571	38.7813	45.9628	57.7535	41.1082	3	6	17.504	44.2457	2.52775	0.000601736	13
Q60930	VDAC2_MOUSE	Vdac2	Voltage-dependent anion-selective channel protein 2	2329.4	2442.72	2398.23	5953.52	5943.7	5930.59	6134.92	6169.09	6111.47	3	6	2390.12	6040.55	2.5273	2.18525e-10	23
Q9EQ08	Q9EQ08_MOUSE	Sgsh	Heparan N-sulfatase	65.5143	52.3117	48.6927	173.18	135.678	136.955	124.373	137.966	133.428	3	6	55.5062	140.263	2.52698	9.21382e-05	12
Q80X59	TMC5B_MOUSE	Tmco5b	Transmembrane and coiled-coil domain-containing protein 5B		137.396	187.217		370.106		445.884			2	2	162.306	407.995	2.51373	0.0324154	38
Q6Q477	AT2B4_MOUSE	Atp2b4	Plasma membrane calcium-transporting ATPase 4	25.8119	310.977	65.7166	356.595	372.924	375.164	329.975	303.745	282.686	3	6	134.168	336.848	2.51064	0.0143346	79
P58281	OPA1_MOUSE	Opa1	Dynamin-like 120 kDa protein, mitochondrial	135.334	136.043	144.433	363.546	361.947	350.92	336.515	340.436	327.396	3	6	138.603	346.793	2.50206	6.45829e-08	83
Q80W68	KIRR1_MOUSE	Kirrel1	Kin of IRRE-like protein 1	114.669	132.946	132.746	330.076	336.216	342.631	286.671	308.417	298.81	3	6	126.787	317.137	2.50134	2.73126e-06	27
Q9EQC1	3BHS7_MOUSE	Hsd3b7	3 beta-hydroxysteroid dehydrogenase type 7	20.9747	13.0335		56.0617	48.1919	26.0347	43.0253	50.8876	30.6726	2	6	17.0041	42.479	2.49816	0.0299722	11
Q9DBL1	ACDSB_MOUSE	Acadsb	Short/branched chain specific acyl-CoA dehydrogenase, mitochondrial	362.159	371.363	379.078	921.193	890.362	877.164	999.56	935.628	932.421	3	6	370.867	926.055	2.497	1.20062e-07	29
P52825	CPT2_MOUSE	Cpt2	Carnitine O-palmitoyltransferase 2, mitochondrial	219.162	203.359	224.814	507.688	522.623	505.992	561.176	545.348	587.992	3	6	215.778	538.47	2.49548	8.11332e-07	39
Q6VVW5	ANPRB_MOUSE	Npr2	Atrial natriuretic peptide receptor 2	40.2335	43.497	56.243	105.531	128.161	123.591	107.451	121.748	111.249	3	6	46.6578	116.289	2.49237	1.31869e-05	39
O88792	JAM1_MOUSE	F11r	Junctional adhesion molecule A	139.042	127.368	130.073	322.831	322.875	392.994	298.993	314.945	311.849	3	6	132.161	327.414	2.47739	2.53918e-05	16
Q7TPW1	NEXN_MOUSE	Nexn	Nexilin	93.5007	29.8882	70.8013	123.676	148.442	83.4743	160.704	201.064	243.284	3	6	64.7301	160.107	2.47346	0.0325068	64
P11688	ITA5_MOUSE	Itga5	Integrin alpha-5	108.801	98.2815	106.036	293.847	294.468	278.099	235.584	224.788	219.235	3	6	104.373	257.67	2.46875	0.00016377	40
Q99LB7	SARDH_MOUSE	Sardh	Sarcosine dehydrogenase, mitochondrial	84.9819	83.3612	92.396	209.477	238.952	251.879	199.096	201.633	185.029	3	6	86.913	214.344	2.46619	7.46902e-05	27
Q8R0E5	ZRAS1_MOUSE	Znrd1-as	Putative uncharacterized protein ZNRD1-AS1			12.591	20.5424	16.9461		33.8641	41.3408	42.539	1	5	12.591	31.0465	2.46577	#DIV/0!	24
P21956	MFGM_MOUSE	Mfge8	Lactadherin	317.695	308.064	347.794	817.92	820.634	832.968	789.792	770.598	767.738	3	6	324.518	799.942	2.46502	3.23499e-08	18
Q9QXX4	CMC2_MOUSE	Slc25a13	Calcium-binding mitochondrial carrier protein Aralar2	310.761	325.374	318.963	828.955	802.609	799.635	754.566	739.761	773.666	3	6	318.366	783.199	2.46006	7.12264e-08	42
Q8C7H1	MMAA_MOUSE	Mmaa	Methylmalonic aciduria type A homolog, mitochondrial	22.2238	16.3682	22.3961	59.9635	72.1594	45.3473	50.3174	36.0593	35.9635	3	6	20.3294	49.9684	2.45794	0.0105393	19
P63044	VAMP2_MOUSE	Vamp2	Vesicle-associated membrane protein 2		22.4802		41.1741	67.3602	55.8061	68.2655	44.7944	54.1264	1	6	22.4802	55.2544	2.45792	#DIV/0!	7
Q9D4V7	RABL3_MOUSE	Rabl3	Rab-like protein 3	120.439	51.643	84.7154	248.687	281.064	167.864	188.614	213.37	161.897	3	6	85.5991	210.249	2.45621	0.0050707	14
Q6ZQM8	UD17_MOUSE	Ugt1a7	UDP-glucuronosyltransferase 1A7	149.671	139.244	114.149	475.031	470.943	481.857	200.216	175.596	176.057	3	6	134.355	329.95	2.45581	0.081003	35
Q8K0L9	ZBT20_MOUSE	Zbtb20	Zinc finger and BTB domain-containing protein 20	108.887	99.8759	115.913	215.799	191.609	203.396	340.501	315.095	325.366	3	6	108.225	265.294	2.45132	0.00648444	30
Q6DFW5	AT11B_MOUSE	Atp11b	Phospholipid-transporting ATPase IF	26.1516	17.3214	18.6792	50.5874	53.3691	56.3681	47.9282	48.9752	47.4046	3	6	20.7174	50.7721	2.4507	1.19122e-05	59
Q8BW41	PMGT2_MOUSE	Pomgnt2	Protein O-linked-mannose beta-1,4-N-acetylglucosaminyltransferase 2	35.6759	33.9889	75.2911	155.856	125.049	109.347	107.843	102.518	109.016	3	6	48.3186	118.271	2.44774	0.00215444	18
P06339	HA15_MOUSE	H2-T23	H-2 class I histocompatibility antigen, D-37 alpha chain	6.30847	8.99295	4.27471	8.68414	4.1868	14.4214	33.9242	9.78019	24.7443	3	6	6.52538	15.9568	2.44535	0.206699	10
Q9Z2I8	SUCB2_MOUSE	Suclg2	Succinate--CoA ligase [GDP-forming] subunit beta, mitochondrial	495.514	472.876	543.342	1230.58	1233.22	1270.31	1227.15	1207.41	1221.33	3	6	503.911	1231.67	2.44422	1.7988e-09	35
Q922G0	S2536_MOUSE	Slc25a36	Solute carrier family 25 member 36	22.1525	18.2464	14.9076	59.9182	57.8049	44.5096	51.886	30.3507	25.7581	3	6	18.4355	45.0379	2.443	0.0178491	14
Q99MR8	MCCA_MOUSE	Mccc1	Methylcrotonoyl-CoA carboxylase subunit alpha, mitochondrial	142.589	142.33	158.046	357.119	325.042	353.361	377.708	377.004	373.45	3	6	147.655	360.614	2.44227	6.17054e-07	44
Q9ESD6	CKLF7_MOUSE	Cmtm7	CKLF-like MARVEL transmembrane domain-containing protein 7	54.9934	44.7564	36.805	119.478	97.3018	125.955	113.503	120.381	90.382	3	6	45.5183	111.167	2.44225	0.000179736	3
O35216	CENPA_MOUSE	Cenpa	Histone H3-like centromeric protein A		43.1776	22.4279	82.2339	74.4302	40.6786	104.135	120.081	59.0141	2	6	32.8028	80.0955	2.44173	0.0769528	9
P28661	SEPT4_MOUSE	Septin4	Septin-4			17.0042	49.4678	47.75	39.723	36.537	36.454	39.0358	1	6	17.0042	41.4946	2.44026	#DIV/0!	31
P97873	LOXL1_MOUSE	Loxl1	Lysyl oxidase homolog 1	51.2864	14.742	30.276	80.0699	82.2769	70.7137	73.1889	102.462	61.1909	3	6	32.1015	78.317	2.43967	0.0037715	9
Q6IQX8	ZN219_MOUSE	Znf219	Zinc finger protein 219	22.3097	15.7026	8.37733	45.024	45.8131	47.8731	29.6521	29.3107	28.6418	3	6	15.4632	37.7191	2.43928	0.008827	18
Q9CQ74	LERL1_MOUSE	Leprotl1	Leptin receptor overlapping transcript-like 1			4.1239	8.78869	13.4177	8.87977	12.0643	7.47438	9.73029	1	6	4.1239	10.0592	2.43924	#DIV/0!	2
Q924W7	DEN2B_MOUSE	Dennd2b	DENN domain-containing protein 2B	75.7003	72.3437	77.979	187.092	187.101	188.326	176.468	181.315	182.103	3	6	75.341	183.734	2.4387	2.81251e-09	71
P70227	ITPR3_MOUSE	Itpr3	Inositol 1,4,5-trisphosphate receptor type 3	177.085	194.836	182.53	431.462	414.341	403.894	476.991	482.517	493.329	3	6	184.817	450.422	2.43713	8.84262e-06	162
P48678	LMNA_MOUSE	Lmna	Prelamin-A/C	6577.65	6781.65	6832.84	13261.2	13568.1	13582.8	19352.4	19462	19137	3	6	6730.71	16393.9	2.43569	0.0014935	39
Q9D172	GAL3A_MOUSE	Gatd3	Glutamine amidotransferase-like class 1 domain-containing protein 3, mitochondrial	675.943	706.494	673.294	1539.84	1575.44	1603.38	1778.87	1733.09	1773.85	3	6	685.244	1667.41	2.43331	1.21964e-06	19
Q3ULD5	MCCB_MOUSE	Mccc2	Methylcrotonoyl-CoA carboxylase beta chain, mitochondrial	69.0777	78.3771	69.8489	161.336	166.652	161.345	184.06	190.476	192.132	3	6	72.4346	176	2.42978	7.72625e-06	25
Q80ZW2	THEM6_MOUSE	Them6	Protein THEM6	73.2354	77.2234	78.8525	282.381	255.985	270.166	112.408	96.6031	96.0143	3	6	76.4371	185.593	2.42805	0.0889156	3
Q7TPD2	F185A_MOUSE	Fam185a	Protein FAM185A	10.8656	21.2401	36.0642	66.7046	65.8929	75.1673	35.5016	39.4494	48.2451	3	6	22.7233	55.1601	2.42747	0.0203043	20
Q9R112	SQOR_MOUSE	Sqor	Sulfide:quinone oxidoreductase, mitochondrial	309.996	321.434	309.072	755.399	754.621	730.313	750.561	774.256	800.447	3	6	313.501	760.933	2.42721	9.75769e-09	32
Q923X4	GLRX2_MOUSE	Glrx2	Glutaredoxin-2, mitochondrial	12.1043	7.21275	19.9187	32.0141	38.2574	40.4031	32.8354	24.0694	22.7078	3	6	13.0786	31.7145	2.42492	0.00694594	11
P63082	VATL_MOUSE	Atp6v0c	V-type proton ATPase 16 kDa proteolipid subunit c	567.216	587.365	616.533	1508.23	1505.37	1453.69	1363.32	1427.53	1318.46	3	6	590.371	1429.43	2.42124	4.06467e-07	4
Q8CC88	VWA8_MOUSE	Vwa8	von Willebrand factor A domain-containing protein 8	89.9322	71.7118	92.3661	220.544	218.635	214.591	190.547	191.076	193.557	3	6	84.67	204.825	2.4191	5.01462e-06	103
Q9JK42	PDK2_MOUSE	Pdk2	[Pyruvate dehydrogenase (acetyl-transferring)] kinase isozyme 2, mitochondrial	8.85003	13.6319	43.393	42.8079	43.5349	59.4348	65.4059	53.6062	53.8457	3	6	21.9583	53.1059	2.41849	0.00960607	20
Q5NBX1	COBL_MOUSE	Cobl	Protein cordon-bleu	92.8561	97.6698	94.3669	283.712	279.786	267.584	171.723	197.885	175.876	3	6	94.9643	229.428	2.41594	0.00388569	91
P20108	PRDX3_MOUSE	Prdx3	Thioredoxin-dependent peroxide reductase, mitochondrial	1702.59	1737.44	1654.32	4493.45	4426.96	4429.26	3752.2	3741.59	3763.73	3	6	1698.12	4101.2	2.41515	1.56921e-05	13
Q9QX60	DGUOK_MOUSE	Dguok	Deoxyguanosine kinase, mitochondrial	121.079	148.823	146.908	339.794	327.199	332.989	335.249	310.2	366.314	3	6	138.937	335.291	2.41326	9.8743e-07	11
Q9CRC6	BORC7_MOUSE	Borcs7	BLOC-1-related complex subunit 7	13.0699	13.0024	6.10253	20.0457	33.436	24.9509	25.5971	25.5627	25.5688	3	6	10.7249	25.8602	2.41122	0.00143263	7
Q5U431	GPR39_MOUSE	Gpr39	G-protein coupled receptor 39	32.7094	27.3874	13.9822	42.9456	59.207	62.4726	51.0143	74.0165	67.2756	3	6	24.693	59.4886	2.40913	0.00258107	22
Q64191	ASPG_MOUSE	Aga	N(4)-(beta-N-acetylglucosaminyl)-L-asparaginase	651.417	610.363	595.066	1658.52	1722.5	1712.17	1299.16	1247.88	1289.3	3	6	618.949	1488.26	2.40449	0.000414633	18
Q9Z2H5	E41L1_MOUSE	Epb41l1	Band 4.1-like protein 1	65.8028	63.361	67.9341	146.675	161.192	152.593	152.722	161.293	172.284	3	6	65.6993	157.793	2.40175	6.47528e-07	64
Q8BH97	RCN3_MOUSE	Rcn3	Reticulocalbin-3	264.154	275.32	273.077	690.953	650.167	688.769	627.334	617.225	625.665	3	6	270.85	650.019	2.39992	2.54128e-07	10
P97792	CXAR_MOUSE	Cxadr	Coxsackievirus and adenovirus receptor homolog	390.178	353.541	334.894	848.537	791.241	831.833	898.878	898.139	908.139	3	6	359.538	862.794	2.39973	6.31852e-07	24
D3YXG0	HMCN1_MOUSE	Hmcn1	Hemicentin-1	4.13995	15.0139	15.3887		19.1664			36.0893		3	2	11.5142	27.6279	2.39946	0.134176	255
Q91ZA3	PCCA_MOUSE	Pcca	Propionyl-CoA carboxylase alpha chain, mitochondrial	136.395	149.553	170.648	352.19	366.225	373.159	360.782	365.934	367.919	3	6	152.199	364.368	2.39403	2.34989e-08	49
O70585	DTNB_MOUSE	Dtnb	Dystrobrevin beta	94.0373	104.269	84.5433	202.85	189.811	219.493	250.707	243.002	247.871	3	6	94.2832	225.622	2.39303	6.90063e-05	32
O35936	ALOX8_MOUSE	Alox8	Polyunsaturated fatty acid lipoxygenase ALOX8	53.1206	20.0934	25.8621		67.9339	101.883	76.482	69.2516	79.5925	3	5	33.0254	79.0286	2.39297	0.00588857	29
Q9DCX1	MD2BP_MOUSE	Mad2l1bp	MAD2L1-binding protein		3.11233	3.36169	9.56349	2.50704	12.1258	8.16226	7.30345	6.79887	2	6	3.23701	7.74348	2.39217	0.107824	11
Q9QXN0	SHRM3_MOUSE	Shroom3	Protein Shroom3	97.9189	94.5723	108.996	272.089	283.304	272.733	190.692	217.427	204.846	3	6	100.496	240.182	2.38997	0.000699549	94
Q9Z0L0	TPBG_MOUSE	Tpbg	Trophoblast glycoprotein	111.945	108.724	89.2827	227.513	255.365	250.179	236.724	233.249	275.266	3	6	103.317	246.383	2.38472	4.99321e-06	10
Q8CCK0	H2AW_MOUSE	Macroh2a2	Core histone macro-H2A.2	651.374	569.117	636.082	965.759	1026.07	1004.45	1943.64	2001.5	1912.78	3	6	618.858	1475.7	2.38455	0.0291483	46
Q8VE19	MIO_MOUSE	Mios	GATOR complex protein MIOS	3.9384	13.2925	5.39191	23.8019	23.5351	14.2807	15.2362	16.0771	14.7716	3	6	7.54094	17.9504	2.3804	0.015614	51
Q3V009	TMED1_MOUSE	Tmed1	Transmembrane emp24 domain-containing protein 1	55.0443	57.5998	94.6503	161.038	165.109	162.871	166.719	167.329	163.722	3	6	69.0981	164.465	2.38016	9.96099e-06	7
Q8VCH7	RDH10_MOUSE	Rdh10	Retinol dehydrogenase 10	140.886	125.64	147.532	325.041	341.875	301.667	338.353	342.08	318.45	3	6	138.019	327.911	2.37583	3.90562e-07	18
P10922	H10_MOUSE	H1-0	Histone H1.0	614.933	581.228	626.774	1394.63	1415.92	1419.48	1431.12	1502.66	1487.35	3	6	607.645	1441.86	2.37287	1.02641e-08	55
P17047	LAMP2_MOUSE	Lamp2	Lysosome-associated membrane glycoprotein 2	5305.3	5504.57	5412.31	11201.3	11397.6	11139.2	14378.3	14010	14605.6	3	6	5407.39	12788.7	2.36503	0.000170065	23
Q9DCN2	NB5R3_MOUSE	Cyb5r3	NADH-cytochrome b5 reductase 3	2676.68	2787.76	2980.92	7798.83	7663.69	7806.47	5389.58	5538.39	5489.01	3	6	2815.12	6614.33	2.34957	0.00146562	19
Q8R3Q0	SARAF_MOUSE	Saraf	Store-operated calcium entry-associated regulatory factor	58.0365	69.882	53.1477	174.129	139.804	139.763	134.057	151.631	109.201	3	6	60.3554	141.431	2.3433	0.000459926	13
O08999	LTBP2_MOUSE	Ltbp2	Latent-transforming growth factor beta-binding protein 2			111.034	384.521	397.836	348.25	149.571	145.869	133.312	1	6	111.034	259.893	2.34066	#DIV/0!	29
Q5DTL9	S4A10_MOUSE	Slc4a10	Sodium-driven chloride bicarbonate exchanger		31.5834		69.0171		78.7891				1	2	31.5834	73.9031	2.33993	#DIV/0!	62
Q8BH95	ECHM_MOUSE	Echs1	Enoyl-CoA hydratase, mitochondrial	637.394	631.175	570.591	1339.6	1316.02	1318.42	1543.99	1495.01	1592.66	3	6	613.053	1434.28	2.33957	1.23109e-05	22
P70399	TP53B_MOUSE	Tp53bp1	TP53-binding protein 1	82.2593	96.4592	106.163	219.337	227.466	219.354	227.071	220.048	218.669	3	6	94.9605	221.991	2.33772	4.68878e-08	97
Q9D6X6	PRS23_MOUSE	Prss23	Serine protease 23	53.8212	53.2616	28.9765	109.985	125.882	99.2055	99.712	97.5619	103.606	3	6	45.3531	105.992	2.33704	0.000168232	32
A2AVA0	SVEP1_MOUSE	Svep1	Sushi, von Willebrand factor type A, EGF and pentraxin domain-containing protein 1	52.6486	45.3538	50.2483	160.926	164.235	147.269	70.0625	75.1288	74.6817	3	6	49.4169	115.384	2.33491	0.0495236	144
Q91V16	ETFR1_MOUSE	Etfrf1	Electron transfer flavoprotein regulatory factor 1	31.8732	29.9524	28.454	82.7442	40.9556	70.1952	86.8063	73.055	67.7051	3	6	30.0932	70.2436	2.3342	0.00427963	12
Q99KV1	DJB11_MOUSE	Dnajb11	DnaJ homolog subfamily B member 11	322.337	350.048	308.679	842.672	913.538	864.96	681.131	637.846	639.097	3	6	327.021	763.207	2.33382	0.000634923	26
Q60932	VDAC1_MOUSE	Vdac1	Voltage-dependent anion-selective channel protein 1	5776.77	5966.42	6044.55	14338.9	14198.6	14332.1	13278.2	13326.8	13481.6	3	6	5929.25	13826	2.33184	3.84741e-08	25
Q8BRK9	MA2A2_MOUSE	Man2a2	Alpha-mannosidase 2x	28.2923	23.2387	24.0756	59.1762	60.0532	53.068	63.0531	52.6454	64.5131	3	6	25.2022	58.7515	2.33121	1.37389e-05	39
Q9QXV9	SPY1_MOUSE	Spry1	Protein sprouty homolog 1	16.8228	36.3484	36.3692	100.881	93.5379	98.7632	42.1903	42.8996	38.8112	3	6	29.8468	69.5139	2.32902	0.0755546	13
A2ASQ1	AGRIN_MOUSE	Agrn	Agrin	93.2877	88.5827	111.185	223.593	246.218	240.633	222.226	219.153	212.199	3	6	97.6851	227.337	2.32724	1.96322e-06	49
Q91XE8	TM205_MOUSE	Tmem205	Transmembrane protein 205	44.5902	50.262	35.944	112.531	105.546	122.167	96.7612	86.3803	85.3793	3	6	43.5987	101.461	2.32715	0.000403258	7
Q8CAE9	PDXL2_MOUSE	Podxl2	Podocalyxin-like protein 2	4.13994	5.72962		7.60698	18.519	6.54116	13.7569	15.402	7.06732	2	6	4.93478	11.4822	2.3268	0.136008	12
Q2TPA8	HSDL2_MOUSE	Hsdl2	Hydroxysteroid dehydrogenase-like protein 2	58.811	44.1882	64.1413	146.763	127.108	116.33	130.529	127.033	129.203	3	6	55.7135	129.494	2.32429	1.59931e-05	41
P54071	IDHP_MOUSE	Idh2	Isocitrate dehydrogenase [NADP], mitochondrial	2009.62	2026.11	2167.33	4365.21	4349.68	4332.55	5241.29	5216.23	5329.42	3	6	2067.69	4805.73	2.32421	4.03125e-05	37
Q9QY33	TSN3_MOUSE	Tspan3	Tetraspanin-3	307.152	353.341	312.863	754.996	911.167	792.529	692.457	702.416	667.907	3	6	324.452	753.579	2.32262	9.88052e-05	9
Q00262	STX2_MOUSE	Stx2	Syntaxin-2	32.038	21.2302	32.1845	71.8085	60.4096	64.7305	58.9358	66.7032	74.0382	3	6	28.4842	66.1043	2.32073	5.2312e-05	23
Q8R0G7	SPNS1_MOUSE	Spns1	Protein spinster homolog 1	50.5597	45.3479	43.7383	81.0928	89.3715	101.859	110.218	125.437	139.713	3	6	46.5486	107.949	2.31905	0.00236261	5
Q8BGS1	E41L5_MOUSE	Epb41l5	Band 4.1-like protein 5	65.5133	63.123	67.5272	136.678	138.473	138.903	162.599	163.702	166.451	3	6	65.3878	151.134	2.31135	2.30286e-05	51
P03899	NU3M_MOUSE	mt-Nd3	NADH-ubiquinone oxidoreductase chain 3	67.8703	50.5816	28.4802	95.7831	118.257	92.4327	127.231	131.102	113.087	3	6	48.9774	112.982	2.30682	0.00114756	4
Q8K2A1	GULP1_MOUSE	Gulp1	PTB domain-containing engulfment adapter protein 1	255.227	236.478	208.439	542.184	534.398	547.169	548.767	526.276	529.9	3	6	233.381	538.116	2.30574	1.48045e-08	29
Q80YS6	AFAP1_MOUSE	Afap1	Actin filament-associated protein 1	321.188	317.463	370.258	609.365	554.039	586.853	958.109	959.944	982.713	3	6	336.303	775.171	2.30498	0.0104419	76
P49282	NRAM2_MOUSE	Slc11a2	Natural resistance-associated macrophage protein 2	43.8943	68.6891	98.1395	172.951	188.654	189.53	142.794	130.263	141.831	3	6	70.241	161.004	2.29216	0.00179072	17
P39876	TIMP3_MOUSE	Timp3	Metalloproteinase inhibitor 3	286.913	284.154	300.656	688.936	698.008	650.907	650.845	636.346	664.855	3	6	290.574	664.983	2.28851	3.73065e-08	17
O09159	MA2B1_MOUSE	Man2b1	Lysosomal alpha-mannosidase	28.6274	37.1088	29.8166	91.7588	79.7952	87.5477	62.0003	54.0753	62.0779	3	6	31.8509	72.8759	2.28803	0.00339069	41
Q812F8	MGT4B_MOUSE	Mgat4b	Alpha-1,3-mannosyl-glycoprotein 4-beta-N-acetylglucosaminyltransferase B	19.5104	7.05718	28.6097	47.1968	30.3339	59.4446	45.8952	40.3332	29.097	3	6	18.3924	42.0501	2.28627	0.020693	34
Q9WTQ8	TIM23_MOUSE	Timm23	Mitochondrial import inner membrane translocase subunit Tim23	77.7127	115.124	64.7951	227.43	175.734	212.027	205.477	170.228	184.074	3	6	85.8773	195.828	2.28033	0.00031219	7
Q8C5L6	INP5K_MOUSE	Inpp5k	Inositol polyphosphate 5-phosphatase K	9.51912	17.2499		32.5396	31.5057	29.6678	41.9547	15.6324	31.7214	2	6	13.3845	30.5036	2.27902	0.0405388	20
Q5ND29	RILP_MOUSE	Rilp	Rab-interacting lysosomal protein	164.887	149.351	132.641	337.667	335.388	357.412	346.26	332.707	324.602	3	6	148.96	339.006	2.27582	1.51291e-07	16
Q91VK4	ITM2C_MOUSE	Itm2c	Integral membrane protein 2C	8.21689	18.5308	25.8321	38.688	47.2789	32.2651	40.884	39.8592	40.3126	3	6	17.5266	39.8813	2.27547	0.00144456	12
Q922P9	GLYR1_MOUSE	Glyr1	Putative oxidoreductase GLYR1	88.0496	97.2934	102.394	192	201.54	190.717	245.108	234.949	239.343	3	6	95.9123	217.276	2.26536	9.56944e-05	51
Q08761	PROS_MOUSE	Pros1	Vitamin K-dependent protein S	46.727	59.0642	50.8459	157.956	172.166	172.49	67.771	65.161	73.5713	3	6	52.2124	118.186	2.26356	0.0825788	45
O35657	NEUR1_MOUSE	Neu1	Sialidase-1	209.283	229.214	196.545	510.183	551.52	485.425	464.88	452.459	402.894	3	6	211.681	477.893	2.25762	5.85102e-05	14
Q8CHP6	PHC3_MOUSE	Phc3	Polyhomeotic-like protein 3	20.7225	20.7253	24.7301	30.5291	41.0143	40.3713	63.0572	56.2721	67.2255	3	6	22.0593	49.7449	2.25505	0.0157585	26
Q8BH86	GLUCM_MOUSE	Dglucy	D-glutamate cyclase, mitochondrial	281.908	358.791	341.613	863.923	877.454	911.034	575.491	594.732	601.461	3	6	327.437	737.349	2.25188	0.00409276	28
Q61908	CMC4_MOUSE	Cmc4	Cx9C motif-containing protein 4	49.926	51.1474	68.7065	116.846	119.815	107.706	161.941	127.102	131.166	3	6	56.5933	127.429	2.25167	0.000570651	10
P12023	A4_MOUSE	App	Amyloid-beta precursor protein	474.512	470.719	495.294	1240.4	1179.87	1160.41	972.134	966.898	951.34	3	6	480.175	1078.51	2.24607	0.000111731	42
Q8BYB9	PGLT1_MOUSE	Poglut1	Protein O-glucosyltransferase 1	207.852	192.623	184.806	530.21	481.312	495.607	390.444	351.818	378.544	3	6	195.094	437.989	2.24502	0.00089602	26
Q8R0I4	TM2D2_MOUSE	Tm2d2	TM2 domain-containing protein 2	32.2064		3.32262	52.4245	43.8405	27.2406	47.5977	18.4824	49.6545	2	6	17.7645	39.8734	2.24455	0.122525	4
Q8VEH3	ARL8A_MOUSE	Arl8a	ADP-ribosylation factor-like protein 8A	166.774	122.411	122.042	316.027	295.434	184.824	356.995	373.937	317.296	3	6	137.076	307.419	2.24269	0.00427756	16
Q99LL3	CHSTC_MOUSE	Chst12	Carbohydrate sulfotransferase 12	3.60927	8.84533	5.63413	17.9502	12.0045	16.808	14.0161	7.71588	12.4896	3	6	6.02958	13.4974	2.23853	0.01752	22
P28798	GRN_MOUSE	Grn	Progranulin	334.432	350.342	415.34	594.357	625.378	618.371	1046.43	1043.99	995.451	3	6	366.705	820.663	2.23794	0.0131672	29
Q9WVJ3	CBPQ_MOUSE	Cpq	Carboxypeptidase Q	1767.45	1652.91	1554.65	3667.92	3514.09	3590.46	3884.63	3563.2	4026	3	6	1658.34	3707.72	2.2358	8.95424e-07	24
P01027	CO3_MOUSE	C3	Complement C3	74.6125	101.231	92.273	245.556	265.386	249.554	133.87	151.256	153.162	3	6	89.3722	199.797	2.23557	0.018074	119
Q9D2L1	ARSK_MOUSE	Arsk	Arylsulfatase K	28.2616	38.1926	32.7736	58.4203	51.4487	46.7725	101.947	84.87	100.149	3	6	33.0759	73.9346	2.2353	0.0291369	28
Q5F285	TM256_MOUSE	Tmem256	Transmembrane protein 256	29.3441	33.6229	40.6009	36.2987	92.5875	93.8451	81.5234	80.9414	76.8375	3	6	34.5226	77.0056	2.23058	0.0126582	4
Q8BKG3	PTK7_MOUSE	Ptk7	Inactive tyrosine-protein kinase 7	283.949	342.843	338.121	734.743	745.178	707.464	709.485	712.894	692.531	3	6	321.638	717.049	2.22937	6.70067e-08	45
O88325	O88325_MOUSE	Naglu	Alpha-N-acetylglucosaminidase	237.419	239.827	227.952	487.026	472.894	438.503	571.22	569.466	599.45	3	6	235.066	523.093	2.2253	0.000152605	17
Q9CR23	TMEM9_MOUSE	Tmem9	Proton-transporting V-type ATPase complex assembly regulator TMEM9	38.3698	55.9844	44.6682	109.44	119.331	128.03	91.4319	79.637	90.2971	3	6	46.3408	103.028	2.22326	0.00191758	9
P04925	PRIO_MOUSE	Prnp	Major prion protein	61.9575	48.3714	44.4751	93.3996	113.565	108.024	140.746	106.346	125.762	3	6	51.6013	114.64	2.22166	0.000535091	11
Q64324	STXB2_MOUSE	Stxbp2	Syntaxin-binding protein 2		30.8416	79.2412	113.061	95.9997	94.4354	130.089	142.226	157.786	2	6	55.0414	122.266	2.22135	0.0232159	42
Q8BP92	RCN2_MOUSE	Rcn2	Reticulocalbin-2	279.578	261.473	284.45	615.283	651.384	681.409	566.674	563.424	580.695	3	6	275.167	609.812	2.21615	8.90033e-06	16
Q99KR7	PPIF_MOUSE	Ppif	Peptidyl-prolyl cis-trans isomerase F, mitochondrial	18.5487	10.8328	19.6219	29.7527	41.6456	33.2187	40.3682	31.7729	40.3756	3	6	16.3345	36.1889	2.2155	0.000878675	14
Q6DVA0	LEMD2_MOUSE	Lemd2	LEM domain-containing protein 2	216.131	220.51	236.571	403.509	381.583	412.784	616.275	577.437	590.945	3	6	224.404	497.089	2.21515	0.00401673	21
Q3U4I7	PYRD2_MOUSE	Pyroxd2	Pyridine nucleotide-disulfide oxidoreductase domain-containing protein 2	75.959	59.8543	57.2974	118	118.674	124.033	166.402	165.253	162.348	3	6	64.3702	142.452	2.21301	0.00129889	24
Q6PEV3	WIPF2_MOUSE	Wipf2	WAS/WASL-interacting protein family member 2			4.26457	4.57929		17.0632	6.57126			1	3	4.26457	9.40458	2.20528	#DIV/0!	19
P53395	ODB2_MOUSE	Dbt	Lipoamide acyltransferase component of branched-chain alpha-keto acid dehydrogenase complex, mitochondrial	191.235	171.598	169.266	409.254	405.218	405.606	380.961	387.353	357.182	3	6	177.366	390.929	2.20408	6.83144e-07	36
Q3TFQ1	SPRY7_MOUSE	Spryd7	SPRY domain-containing protein 7	37.1198	23.3395	40.4816	86.4366	65.6705	67.894	79.7201	65.6156	79.5745	3	6	33.647	74.1519	2.20382	0.000366356	8
Q8VDN2	AT1A1_MOUSE	Atp1a1	Sodium/potassium-transporting ATPase subunit alpha-1	1726.77	1793.47	1816.32	3369.74	3390.56	3402.97	4467.65	4364.22	4514.49	3	6	1778.85	3918.27	2.2027	0.000476889	56
Q9D842	APLF_MOUSE	Aplf	Aprataxin and PNK-like factor	12.3809	20.5325	13.1923		29.2513	18.9074	39.6604	58.9252	21.9259	3	5	15.3686	33.734	2.195	0.111246	33
Q3ZK22	VEZA_MOUSE	Vezt	Vezatin	9.43564	1.3081	10.0604	19.9164	12.555	15.6728	16.5696	15.8033	10.7969	3	6	6.93471	15.219	2.19461	0.0168696	42
Q9Z1G4	VPP1_MOUSE	Atp6v0a1	V-type proton ATPase 116 kDa subunit a 1	329.412	317.126	296.898	736.309	699.264	734.565	657.73	668.682	644.327	3	6	314.479	690.146	2.19457	1.1774e-06	37
G5E8P1	BRD1_MOUSE	Brd1	Bromodomain-containing protein 1	14.7025	12.373	15.7473	29.4064	32.4231	32.8155	29.3741	31.4048	32.3676	3	6	14.2743	31.2986	2.19266	1.38877e-06	80
Q5I012	S38AA_MOUSE	Slc38a10	Putative sodium-coupled neutral amino acid transporter 10	30.5918	40.533	35.7311	80.6828	59.7006	75.2828	84.8516	82.396	85.3565	3	6	35.6186	78.0451	2.19113	0.000217975	66
Q149L6	DJB14_MOUSE	Dnajb14	DnaJ homolog subfamily B member 14	21.0859	28.3066	22.5444	60.5769	62.4061	64.1714	42.8058	46.3753	38.4554	3	6	23.979	52.4652	2.18797	0.00425882	34
Q8R361	RFIP5_MOUSE	Rab11fip5	Rab11 family-interacting protein 5	155.392	154.595	144.37	344.412	333.542	336.676	322.355	320.364	330.481	3	6	151.452	331.305	2.18752	1.01291e-08	40
Q9D0S9	HINT2_MOUSE	Hint2	Adenosine 5'-monophosphoramidase HINT2	121.5	93.5433	108.536	220.589	221.409	202.591	251.657	262.613	255.57	3	6	107.86	235.738	2.1856	6.99835e-05	7
Q810K9	GXLT2_MOUSE	Gxylt2	Glucoside xylosyltransferase 2		11.4883	11.9874	48.8137	25.6335	36.7538	18.1675	14.3119	10.1682	2	6	11.7378	25.6414	2.18451	0.252193	24
B7ZMP1	XPP3_MOUSE	Xpnpep3	Xaa-Pro aminopeptidase 3	57.7028	51.4186	65.5523	147.969	163.855	159.286	99.1095	98.0843	93.9398	3	6	58.2246	127.041	2.18191	0.0110411	27
A2ALU4	SHRM2_MOUSE	Shroom2	Protein Shroom2	59.719	60.5209	56.9879	130.563	129.525	131.693	132.273	129.538	119.325	3	6	59.0759	128.82	2.18057	6.05167e-08	91
P51569	AGAL_MOUSE	Gla	Alpha-galactosidase A	119.077	118.822	114.902	267.676	269.389	246.388	270.355	239.817	244.639	3	6	117.6	256.377	2.18007	7.97531e-07	17
Q8K3G5	VRK3_MOUSE	Vrk3	Inactive serine/threonine-protein kinase VRK3	14.6589		19.1329	21.4677	42.898	18.5769	32.3095	50.5743	55.0796	2	6	16.8959	36.8177	2.17909	0.129613	29
Q8K1N1	PLPL8_MOUSE	Pnpla8	Calcium-independent phospholipase A2-gamma	52.2615	61.5232	55.0145	109.596	103.375	124.584	138.862	124.423	134.737	3	6	56.2664	122.596	2.17885	0.000103959	72
Q8VHI5	VITRN_MOUSE	Vit	Vitrin	21.8337		93.1797	136.343	144.645	141.995	99.6017	116.14	112.405	2	6	57.5067	125.188	2.17693	0.0205399	46
Q8C0T5	SI1L1_MOUSE	Sipa1l1	Signal-induced proliferation-associated 1-like protein 1		25.6168	7.20175	40.5707	38.1979	31.6038	35.0575	33.4509	35.4493	2	6	16.4093	35.7217	2.17692	0.00807694	108
Q3UVK0	ERMP1_MOUSE	Ermp1	Endoplasmic reticulum metallopeptidase 1	216.868	221.111	246.705	450.485	421.661	459.332	554.364	550.292	544.287	3	6	228.228	496.737	2.17649	0.000142231	32
P45952	ACADM_MOUSE	Acadm	Medium-chain specific acyl-CoA dehydrogenase, mitochondrial	765.228	727.683	767.624	1525.86	1524.13	1488.21	1761.15	1756.75	1774.86	3	6	753.512	1638.49	2.17448	1.42543e-05	30
Q9Z0S9	PRAF1_MOUSE	Rabac1	Prenylated Rab acceptor protein 1	49.1466	50.3749	42.4469	91.2328	133.234	87.0796	112.631	71.1245	121.952	3	6	47.3228	102.876	2.17391	0.00574198	4
Q61048	WBP4_MOUSE	Wbp4	WW domain-binding protein 4	10.2849	8.0068	6.90804	23.5641	18.397		20.6273	12.1227	16.5576	3	5	8.39991	18.2537	2.17309	0.0102169	56
Q9Z0P4	PALM_MOUSE	Palm	Paralemmin-1	289.676	344.681	338.568	744.953	749.158	738.903	654.483	676.595	662.826	3	6	324.308	704.486	2.17227	3.3811e-06	24
E9Q6R7	E9Q6R7_MOUSE	Utrn	Utrophin	375.751	377.712	362.446	784.091	789.774	776.097	831.74	827.84	837.142	3	6	371.97	807.781	2.17163	2.99839e-08	248
P00416	COX3_MOUSE	mt-Co3	Cytochrome c oxidase subunit 3	4.58149	18.1703		23.9965	23.5287	19.0019	36.2304	19.6676	25.184	2	6	11.3759	24.6015	2.1626	0.0570753	4
Q02819	NUCB1_MOUSE	Nucb1	Nucleobindin-1	403.16	390.735	402.886	891.771	877.87	929.18	821.664	828.619	826.77	3	6	398.927	862.646	2.16241	4.73157e-07	29
O55022	PGRC1_MOUSE	Pgrmc1	Membrane-associated progesterone receptor component 1	1225.79	1172.55	854.509	2707.44	2664.46	2650.91	1969.02	2126.58	1942.16	3	6	1084.28	2343.43	2.16127	0.000999894	12
Q9QZD4	XPF_MOUSE	Ercc4	DNA repair endonuclease XPF	2.67708	5.29491	5.49928	9.94206	9.01952	6.00016	10.0518	12.8314	10.2427	3	6	4.49042	9.68127	2.15598	0.00894135	57
Q9JI99	SGPP1_MOUSE	Sgpp1	Sphingosine-1-phosphate phosphatase 1	16.1474	12.4492	24.1981	47.5043	23.4508	48.8902	37.7467	31.3417	38.6269	3	6	17.5982	37.9268	2.15515	0.0134744	9
Q9JIZ9	PLS3_MOUSE	Plscr3	Phospholipid scramblase 3	329.131	258.744	291.223	625.822	598.267	587.227	639.332	691.035	642.533	3	6	293.033	630.703	2.15233	3.5232e-06	9
P16951	ATF2_MOUSE	Atf2	Cyclic AMP-dependent transcription factor ATF-2	16.3856		28.8327	43.5704	46.2961	40.4295	59.3966	42.5203	59.6335	2	6	22.6091	48.6411	2.15139	0.0103169	26
Q8R3Q6	MIX23_MOUSE	Mix23	Protein MIX23	175.509	222.875	177.988	380.889	385.087	444.939	419.077	412.916	435.439	3	6	192.124	413.058	2.14995	6.57067e-06	13
Q9CR62	M2OM_MOUSE	Slc25a11	Mitochondrial 2-oxoglutarate/malate carrier protein	766.923	730.667	784.486	1599.23	1584.86	1585.76	1733.41	1655.65	1653.36	3	6	760.692	1635.38	2.14986	5.12031e-08	18
Q9CQ88	TSN31_MOUSE	Tspan31	Tetraspanin-31	8.71521		16.2646	33.2585	30.1072	24.677	21.8745	29.1647	21.7775	2	6	12.4899	26.8099	2.14653	0.0110794	7
Q9D074	MGRN1_MOUSE	Mgrn1	E3 ubiquitin-protein ligase MGRN1	79.898	33.5883	40.4495	77.6264	65.3199	127.871	134.594	127.267	128.106	3	6	51.3119	110.131	2.1463	0.0236871	23
Q8BXN9	TM87A_MOUSE	Tmem87a	Transmembrane protein 87A	3.08562	2.40287	6.05663	11.1455	7.30367	11.1282	6.41618	8.4967	5.01607	3	6	3.84837	8.25105	2.14404	0.0335172	33
Q8K2C9	HACD3_MOUSE	Hacd3	Very-long-chain (3R)-3-hydroxyacyl-CoA dehydratase 3	319.121	327.468	348.316	758.302	807.606	777.537	640.948	640.797	640.239	3	6	331.635	710.905	2.14364	8.9551e-05	21
Q99J93	IFM2_MOUSE	Ifitm2	Interferon-induced transmembrane protein 2	96.0363	108.433	156.901	243.396	282.843	286.833	256.814	233.915	245.32	3	6	120.457	258.187	2.1434	0.000115733	4
Q9ESY9	GILT_MOUSE	Ifi30	Gamma-interferon-inducible lysosomal thiol reductase	63.7698	58.3992	73.2511	103.02	142.971	135.816	153.777	148.18	153.505	3	6	65.14	139.545	2.14223	0.000399201	11
P70302	STIM1_MOUSE	Stim1	Stromal interaction molecule 1	128.129	117.751	116.843	249.689	240.444	225.369	284.103	274.108	279.895	3	6	120.908	258.935	2.14159	2.93225e-05	50
Q61576	FKB10_MOUSE	Fkbp10	Peptidyl-prolyl cis-trans isomerase FKBP10	900.076	916.227	869.712	2265.05	2207.21	2203.22	1661.67	1601.57	1558.92	3	6	895.338	1916.27	2.14028	0.00154731	19
Q9Z2Z6	MCAT_MOUSE	Slc25a20	Mitochondrial carnitine/acylcarnitine carrier protein	213.776	217.355	179.585	489.498	440.766	451.482	398.107	401.845	430.663	3	6	203.572	435.394	2.13877	1.40288e-05	18
Q8K021	SCAM1_MOUSE	Scamp1	Secretory carrier-associated membrane protein 1	122.377	138.65	95.3217	223.19	265.178	254.423	257.1	266.753	257.17	3	6	118.783	253.969	2.13809	1.32705e-05	15
Q3U284	TM231_MOUSE	Tmem231	Transmembrane protein 231	28.999	28.999	35.4707	76.5805	70.408	71.6527	57.5746	62.147	61.1539	3	6	31.1562	66.5861	2.13717	0.000118883	8
P16675	PPGB_MOUSE	Ctsa	Lysosomal protective protein	419.697	402.462	424.135	869.872	867.493	874.87	925.947	892.58	895.398	3	6	415.431	887.693	2.1368	4.9205e-09	20
Q811D0	DLG1_MOUSE	Dlg1	Disks large homolog 1	190.123	175.376	205.544	408.044	399.701	373.456	433.04	424.392	397.573	3	6	190.348	406.034	2.13312	1.10629e-06	56
Q9D051	ODPB_MOUSE	Pdhb	Pyruvate dehydrogenase E1 component subunit beta, mitochondrial	720.515	684.498	754.579	1604.39	1565.44	1610.79	1451.58	1449.55	1527.34	3	6	719.864	1534.85	2.13214	3.82822e-07	19
Q9CWD8	NUBPL_MOUSE	Nubpl	Iron-sulfur protein NUBPL	57.2049	69.9191	47.4182	141.732	122.05	103.524	137.488	126.865	112.54	3	6	58.1807	124.033	2.13186	0.00025354	16
Q9CQW2	ARL8B_MOUSE	Arl8b	ADP-ribosylation factor-like protein 8B	435.558	388.362	382.98	775.056	813.268	804.07	918.552	915.773	919.13	3	6	402.3	857.642	2.13185	1.17172e-05	13
O35855	BCAT2_MOUSE	Bcat2	Branched-chain-amino-acid aminotransferase, mitochondrial	108.791	125.864	157.697	267.964	242.134	232.407	303.332	308.84	316.169	3	6	130.784	278.474	2.12927	0.000412562	20
P59470	RPC2_MOUSE	Polr3b	DNA-directed RNA polymerase III subunit RPC2	15.1659	3.04435	15.7916	12.0256	19.8782	19.8802	32.1163	38.0154	22.7127	3	6	11.334	24.1047	2.12677	0.0797956	80
Q9ERG0	LIMA1_MOUSE	Lima1	LIM domain and actin-binding protein 1	4182.96	3775.96	4285.3	9876.99	9599.38	9724.7	7716.53	7486.46	7641.62	3	6	4081.41	8674.28	2.12532	0.000327684	66
Q08879	FBLN1_MOUSE	Fbln1	Fibulin-1	170.09	153.315	125.775	441.381	423.782	327.702	307.426	260.306	148.491	3	6	149.727	318.181	2.12508	0.03647	17
A1A535	MELT_MOUSE	Veph1	Ventricular zone-expressed PH domain-containing protein 1	11.0916	9.28425	13.2585	37.0395	24.791	23.6983	18.4681	18.686	20.1447	3	6	11.2114	23.8046	2.12324	0.0208841	60
Q8C0Q2	ZHX3_MOUSE	Zhx3	Zinc fingers and homeoboxes protein 3	16.2999	14.5111	16.4606	35.8197	34.2503	36.1486	28.0349	38.5194	27.9621	3	6	15.7572	33.4558	2.12321	0.000307516	64
O88207	CO5A1_MOUSE	Col5a1	Collagen alpha-1(V) chain	61.0656	45.4463	34.4359	116.294	110.518	129.93	73.768	64.4763	102.723	3	6	46.9826	99.6182	2.12032	0.0133297	96
P81117	NUCB2_MOUSE	Nucb2	Nucleobindin-2	210.926	211.599	187.89	486.065	438.852	482.678	402.307	399.777	378.531	3	6	203.472	431.368	2.12004	7.47633e-05	38
Q62470	ITA3_MOUSE	Itga3	Integrin alpha-3	831.649	779.021	828.453	1973.91	1998.54	1994.31	1455.03	1472.74	1446.2	3	6	813.041	1723.46	2.11976	0.00122108	35
Q3TCN2	PLBL2_MOUSE	Plbd2	Putative phospholipase B-like 2	737.423	843.503	799.198	1510.01	1623.38	1569.63	1824.81	1756	1804.1	3	6	793.375	1681.32	2.1192	1.17422e-05	21
O88983	STX8_MOUSE	Stx8	Syntaxin-8	84.441	83.2158	68.0173	183.038	177.455	150.754	165.747	171.16	149.419	3	6	78.558	166.262	2.11642	2.45303e-05	13
P29699	FETUA_MOUSE	Ahsg	Alpha-2-HS-glycoprotein	207.151	336.138	170.05	744.949	655.817	604.266	278.631	325.65	407.105	3	6	237.78	502.736	2.11429	0.0613262	14
Q925N2	SFXN2_MOUSE	Sfxn2	Sideroflexin-2	33.5562	41.1044	30.2217	84.5684	62.367	69.2973	65.614	74.9336	86.6155	3	6	34.9608	73.8993	2.11378	0.00046847	14
Q6NZQ6	ZN740_MOUSE	Znf740	Zinc finger protein 740	12.1553	11.7158	11.8287	21.6761	22.7389	25.3501	30.3166	21.5159	29.3115	3	6	11.8999	25.1515	2.11358	0.000723267	19
Q8R164	BPHL_MOUSE	Bphl	Valacyclovir hydrolase	243.861	255.891	259.454	523.135	525.325	502.237	565.338	544.843	546.097	3	6	253.069	534.496	2.11206	1.5266e-07	18
Q9D8Z2	TRIA1_MOUSE	Triap1	TP53-regulated inhibitor of apoptosis 1	38.648	41.967	63.8164	100.934	110.305	114.766	88.5578	94.7088	100.71	3	6	48.1438	101.664	2.11167	0.000230979	9
Q80UM7	MOGS_MOUSE	Mogs	Mannosyl-oligosaccharide glucosidase	271.918	271.897	280.022	592.526	615.692	630.773	542.242	553.73	543.523	3	6	274.612	579.748	2.11115	3.37244e-06	22
O88384	VTI1B_MOUSE	Vti1b	Vesicle transport through interaction with t-SNAREs homolog 1B	114.196	101.339	121.553	245.68	211.133	254.345	237.417	235.645	235.481	3	6	112.363	236.617	2.10583	3.50867e-06	14
Q8BN82	S17A5_MOUSE	Slc17a5	Sialin	20.1794	37.5273	29.2697	57.6775	47.5419	40.7623	50.423	85.8648	83.6799	3	6	28.9921	60.9916	2.10373	0.031567	16
Q9CPZ8	COXM1_MOUSE	Cmc1	COX assembly mitochondrial protein homolog	58.3159	64.2513	45.2093	131.076	109.617	113.205	111.489	123.368	116.18	3	6	55.9255	117.489	2.10082	2.09275e-05	13
Q91ZN5	S35B2_MOUSE	Slc35b2	Adenosine 3'-phospho 5'-phosphosulfate transporter 1	97.8836	106.593	99.558	176.413	175.265	183.41	248.928	244.185	248.887	3	6	101.345	212.848	2.10023	0.00174123	14
Q7TMX5	SHQ1_MOUSE	Shq1	Protein SHQ1 homolog	4.38742	9.2284	7.72961	6.84611	7.94515	6.09787	23.5036	24.2434	20.9365	3	6	7.11514	14.9288	2.09817	0.187552	29
O54782	MA2B2_MOUSE	Man2b2	Epididymis-specific alpha-mannosidase	205.539	219.348	222.29	493.728	480.034	489.28	420.531	413.54	417.862	3	6	215.726	452.496	2.09755	2.01776e-05	27
E9Q4X2	E9Q4X2_MOUSE	Uggt2	UDP-glucose glycoprotein glucosyltransferase 2	73.3496	40.5726	53.1868	136.331	141.894	119.981	97.4071	106.593	97.8011	3	6	55.703	116.668	2.09446	0.00234879	112
Q80T85	DCAF5_MOUSE	Dcaf5	DDB1- and CUL4-associated factor 5	51.5963	62.2551	29.121	100.063	77.2838	109.977	104.314	87.9414	118.844	3	6	47.6575	99.7372	2.09279	0.00216466	36
P63002	TLE5_MOUSE	Tle5	TLE family member 5	5.73788	6.24158	11.6002	20.3054	18.8143	17.3517	10.8842	13.9061	17.4271	3	6	7.85989	16.4481	2.09267	0.00903313	11
Q9JLT4	TRXR2_MOUSE	Txnrd2	Thioredoxin reductase 2, mitochondrial	43.6233	48.7356	52.5238	93.232	87.2462	89.3383	113.357	115.538	107.143	3	6	48.2942	100.976	2.09084	0.000241199	31
O54967	ACK1_MOUSE	Tnk2	Activated CDC42 kinase 1			10.539	28.1946	24.802	25.0957	19.2783	15.7397	18.9635	1	6	10.539	22.0123	2.08865	#DIV/0!	41
Q8K3J9	GPC5C_MOUSE	Gprc5c	G-protein coupled receptor family C group 5 member C	113.749	86.8788	115.277	214.391	203.964	174.574	237.364	237.243	251.701	3	6	105.302	219.873	2.08803	0.000362187	13
A0A1L1SQU7	A0A1L1SQU7_MOUSE	Fat1	FAT atypical cadherin 1	259.242	280.628	255.087	702.363	717.626	686.021	411.228	401.141	400.772	3	6	264.986	553.192	2.08763	0.0214703	200
Q8VCH8	UBXN4_MOUSE	Ubxn4	UBX domain-containing protein 4	128.683	131.485	115.271	276.496	296.206	279.53	249.093	232.73	233.313	3	6	125.146	261.228	2.08738	6.70235e-05	34
Q922Q4	P5CR2_MOUSE	Pycr2	Pyrroline-5-carboxylate reductase 2	380.966	365.248	390.622	958.143	957.703	976.91	611.898	616.128	612.511	3	6	378.945	788.882	2.08178	0.00915688	17
Q9JIQ3	DBLOH_MOUSE	Diablo	Diablo IAP-binding mitochondrial protein	228.922	262.669	228.451	441.145	435.245	500.85	576.267	529.846	513.182	3	6	240.014	499.422	2.08081	0.000103241	14
Q8K0B2	LMBD1_MOUSE	Lmbrd1	Lysosomal cobalamin transport escort protein LMBD1	47.9045	49.8813	40.827	96.2017	101.53	92.5094	94.7379	76.0503	115.653	3	6	46.2043	96.1137	2.08019	0.000397554	25
Q9CQR7	PEN2_MOUSE	Psenen	Gamma-secretase subunit PEN-2	43.3187	31.809	46.6563	80.1943	89.2743	94.9803	55.7492	87.5853	98.8436	3	6	40.5947	84.4378	2.08002	0.00271624	3
Q9DAT5	MTU1_MOUSE	Trmu	Mitochondrial tRNA-specific 2-thiouridylase 1	16.3943	8.36901		42.3521	32.7986	32.4971	20.1655	11.8951	14.7686	2	6	12.3817	25.7462	2.07938	0.192699	28
Q9WU40	MAN1_MOUSE	Lemd3	Inner nuclear membrane protein Man1	80.2567	73.9179	84.2892	136.868	159.743	139.72	183.117	186.961	185.28	3	6	79.4879	165.281	2.07933	0.00047252	42
Q9CQV7	TIM14_MOUSE	Dnajc19	Mitochondrial import inner membrane translocase subunit TIM14	76.9341	93.9293	81.9799	175.259	187.312	193.383	168.407	154.52	171.929	3	6	84.2811	175.135	2.07799	1.89649e-05	12
P48381	RFX3_MOUSE	Rfx3	Transcription factor RFX3	45.3666	62.1367	38.2861	92.8413	105.736	93.4123	107.552	103.487	102.122	3	6	48.5965	100.858	2.07543	5.03748e-05	23
Q9CZX7	PP4P2_MOUSE	Pip4p2	Type 2 phosphatidylinositol 4,5-bisphosphate 4-phosphatase	206.904	273.577	234.124	576.417	545.36	545.574	412.892	438.825	446.084	3	6	238.202	494.192	2.07468	0.000592791	9
Q8BH02	TOR4A_MOUSE	Tor4a	Torsin-4A	49.6213	71.0183	53.162	133.19	164.11	128.709	89.3421	97.5757	107.853	3	6	57.9339	120.13	2.07357	0.00809887	13
Q9D404	OXSM_MOUSE	Oxsm	3-oxoacyl-[acyl-carrier-protein] synthase, mitochondrial	21.062	34.6717	22.0463	68.0907	52.2886	34.9969	60.8639	55.2402	51.0505	3	6	25.9267	53.7551	2.07335	0.00636414	19
Q8K1N2	PHLB2_MOUSE	Phldb2	Pleckstrin homology-like domain family B member 2	137.525	124.314	137.602	286.165	276.907	281.99	287.011	264.913	259.291	3	6	133.147	276.046	2.07324	2.64645e-07	89
E9Q137	TX264_MOUSE	Tex264	Testis-expressed protein 264 homolog	80.3115	53.6153	71.8493	144.543	131.247	140.871	153.842	140.204	141.828	3	6	68.592	142.089	2.07151	1.22505e-05	11
Q6P6M7	SPCS_MOUSE	Sepsecs	O-phosphoseryl-tRNA(Sec) selenium transferase	733.517	1161.76	788.055	1881.87	1921.76	1979.4	1771.91	1632.39	1929.12	3	6	894.444	1852.74	2.07139	7.78859e-05	27
Q8BML1	MICA2_MOUSE	Mical2	[F-actin]-monooxygenase MICAL2	59.5082	49.9916	52.9389	150.993	137.141	136.622	86.4368	91.2482	69.3395	3	6	54.1462	111.963	2.0678	0.0242399	131
E9Q9B7	E9Q9B7_MOUSE	Kidins220	Kinase D-interacting substrate 220	45.2615	37.8623	33.4319	81.3611	71.386	72.8456	81.5133	81.7472	93.1595	3	6	38.8519	80.3354	2.06774	9.12066e-05	102
P17427	AP2A2_MOUSE	Ap2a2	AP-2 complex subunit alpha-2	351.441	340.826	354.591	768.734	786.461	769.101	668.388	670.486	665.202	3	6	348.953	721.395	2.06732	1.49181e-05	53
Q8R127	SCPDL_MOUSE	Sccpdh	Saccharopine dehydrogenase-like oxidoreductase	123.266	96.7684	126.842	229.383	231.525	263.234	239.724	232.876	236.435	3	6	115.625	238.863	2.06583	4.36063e-06	28
Q922B9	ITPI2_MOUSE	Itprid2	Protein ITPRID2		19.7015	27.9919	47.7123	48.9465	56.2503	49.8487	45.938	46.8733	2	6	23.8467	49.2615	2.06576	0.000286382	56
O09118	NET1_MOUSE	Ntn1	Netrin-1	43.2201	47.2129	45.2739	103.704	99.5024	99.0231	97.9896	79.7178	80.6134	3	6	45.2356	93.425	2.0653	0.000120619	43
Q99KI0	ACON_MOUSE	Aco2	Aconitate hydratase, mitochondrial	2110.3	2108.03	2082.98	4921.3	4792.92	4997.74	3781.79	3671.34	3859.63	3	6	2100.44	4337.45	2.06502	0.000558625	54
Q9Z0V7	TI17B_MOUSE	Timm17b	Mitochondrial import inner membrane translocase subunit Tim17-B	45.1054	40.5938	55.1523	97.0143	89.2326	95.5373	104.302	98.659	96.9734	3	6	46.9505	96.9531	2.06501	5.25023e-06	3
Q61735	CD47_MOUSE	Cd47	Leukocyte surface antigen CD47	167.814	171.794	201.252	305.88	247.929	303.183	458.292	468.651	449.603	3	6	180.287	372.256	2.0648	0.0135009	17
Q8VEH8	ERLEC_MOUSE	Erlec1	Endoplasmic reticulum lectin 1	44.3037	35.4512	35.995	76.8893	85.0799	79.3227	76.2065	80.4029	80.0538	3	6	38.5833	79.6592	2.0646	1.15169e-06	36
O35379	MRP1_MOUSE	Abcc1	Multidrug resistance-associated protein 1	79.7841	75.4614	76.0181	178.608	173.885	169.594	146.575	143.895	141.904	3	6	77.0879	159.077	2.06358	7.86299e-05	77
Q9WUE3	C56D2_MOUSE	Cyb561d2	Transmembrane reductase CYB561D2	11.4613	28.8017	15.6908	37.4608	38.9675	40.8678	38.649	38.1978	36.7521	3	6	18.6513	38.4825	2.06326	0.000788894	7
Q8VCF0	MAVS_MOUSE	Mavs	Mitochondrial antiviral-signaling protein	151.04	171.206	165.324	335.867	324.765	344.685	315.805	343.513	346.079	3	6	162.523	335.119	2.06197	1.56775e-07	16
Q00PI9	HNRL2_MOUSE	Hnrnpul2	Heterogeneous nuclear ribonucleoprotein U-like protein 2	895.094	898.879	931.1	1581.98	1557.34	1516.82	2195.56	2176.31	2208.2	3	6	908.358	1872.7	2.06163	0.00254054	44
Q6KAQ7	ZZZ3_MOUSE	Zzz3	ZZ-type zinc finger-containing protein 3	11.248		5.46729	14.0145	17.8212	10.27	15.8335	22.5568	22.7395	2	6	8.35764	17.2059	2.0587	0.0635017	58
Q6NZG4	DDIAS_MOUSE	Ddias	DNA damage-induced apoptosis suppressor protein	30.9258	17.445	25.0566	58.725	55.505	51.16	47.3459	38.818	50.7611	3	6	24.4758	50.3858	2.0586	0.00108822	64
O09117	SYPL1_MOUSE	Sypl1	Synaptophysin-like protein 1	453.887	405.14	453.564	865.911	796.315	860.497	946.715	937.151	987.265	3	6	437.53	898.976	2.05466	1.39903e-05	12
P62835	RAP1A_MOUSE	Rap1a	Ras-related protein Rap-1A	237.285	262.114	204.077	530.247	383.734	491.784	525.744	503.24	453.691	3	6	234.492	481.407	2.05298	0.000193935	17
O70458	OSMR_MOUSE	Osmr	Oncostatin-M-specific receptor subunit beta	36.7286	29.276	45.078	70.9741	80.3573	67.1293	77.4698	80.9699	78.8868	3	6	37.0275	75.9645	2.05157	5.48152e-05	69
Q8C0C0	ZHX2_MOUSE	Zhx2	Zinc fingers and homeoboxes protein 2	47.2173	26.202	26.3585	56.9617	63.2855	64.1654	76.2802	77.2197	71.4832	3	6	33.2593	68.2326	2.05154	0.00115971	64
Q6A058	ARMX2_MOUSE	Armcx2	Armadillo repeat-containing X-linked protein 2	8.88611	4.36899	13.7083	16.9269	18.4517	17.483	13.6831	18.6424	25.438	3	6	8.9878	18.4375	2.05139	0.014088	47
Q61810	LTBP3_MOUSE	Ltbp3	Latent-transforming growth factor beta-binding protein 3	92.9535	101.47	94.5407	206.379	204.73	202.548	184.33	207.134	180.122	3	6	96.3214	197.54	2.05085	2.6207e-06	36
Q9R1Z8	VINEX_MOUSE	Sorbs3	Vinexin	29.7294	39.404	42.8474	86.8967	90.5486	85.7929	64.2367	59.8797	71.9407	3	6	37.3269	76.5492	2.05078	0.00194848	33
E9PZ36	PKHD1_MOUSE	Pkhd1	Fibrocystin	82.7079	86.9509	85.7724	211.62	207.364	201.721	145.529	144.401	136.777	3	6	85.1437	174.569	2.05028	0.00408567	132
Q8BJS4	SUN2_MOUSE	Sun2	SUN domain-containing protein 2	154.811	158.37	173.234	311.868	304.501	307.25	363.411	354.759	352.682	3	6	162.138	332.412	2.05017	1.86937e-05	27
P19258	MPV17_MOUSE	Mpv17	Protein Mpv17	82.5841	83.3105	79.6911	147.652	187.759	147.586	176.823	165.097	180.238	3	6	81.8619	167.526	2.04644	6.77315e-05	8
P59279	RAB2B_MOUSE	Rab2b	Ras-related protein Rab-2B	15.0613	27.1405		47.1315	46.8031	37.9744	42.5177	40.6865	43.8639	2	6	21.1009	43.1628	2.04555	0.00128667	11
Q99JR6	NMNA3_MOUSE	Nmnat3	Nicotinamide/nicotinic acid mononucleotide adenylyltransferase 3	91.498	80.5003	93.6227	178.418	200.847	200.477	166.798	175.376	162.605	3	6	88.5403	180.754	2.04148	4.08687e-05	14
O08756	HCD2_MOUSE	Hsd17b10	3-hydroxyacyl-CoA dehydrogenase type-2	1058.89	1050.89	1008.89	2038.27	2133.24	2073.31	2150.58	2127.66	2206.34	3	6	1039.56	2121.57	2.04084	1.34391e-08	13
O70572	NSMA_MOUSE	Smpd2	Sphingomyelin phosphodiesterase 2	79.7374	81.0631	76.395	170.03	173.606	168.259	155.743	151.065	149.438	3	6	79.0652	161.357	2.04081	3.77659e-06	18
Q9CXJ4	MITOS_MOUSE	Abcb8	Mitochondrial potassium channel ATP-binding subunit	44.1425	42.3073	38.3892	89.211	93.5666	90.1396	78.4587	82.3649	74.3634	3	6	41.613	84.684	2.03504	3.32602e-05	26
P84091	AP2M1_MOUSE	Ap2m1	AP-2 complex subunit mu	659.169	686.946	691.698	1469.34	1472.17	1464.96	1294.82	1284.75	1307.81	3	6	679.271	1382.31	2.03499	5.41913e-06	38
Q8BR70	YIPF6_MOUSE	Yipf6	Protein YIPF6	11.2259	27.3073	22.1534	39.4366	46.3539	47.6524	42.7638	28.4991	42.1824	3	6	20.2289	41.148	2.03412	0.00478301	8
Q8BMS1	ECHA_MOUSE	Hadha	Trifunctional enzyme subunit alpha, mitochondrial	1084.88	1127.98	1108.48	2243.2	2225.76	2278.54	2247.35	2235.31	2269.62	3	6	1107.11	2249.96	2.03228	1.46738e-11	66
P52875	TM165_MOUSE	Tmem165	Transmembrane protein 165	164.667	168.508	142.779	298.764	339.197	353.152	304.364	332.209	306.814	3	6	158.651	322.417	2.03223	8.42741e-06	11
Q9D7J9	ECHD3_MOUSE	Echdc3	Enoyl-CoA hydratase domain-containing protein 3, mitochondrial	159.619	160.924	185.848	335.718	354.547	381.761	327.731	325.521	330.661	3	6	168.797	342.656	2.02999	5.50902e-06	13
Q922R8	PDIA6_MOUSE	Pdia6	Protein disulfide-isomerase A6	1872.42	1868.35	1966.61	4267.01	4395.03	4458.99	3344.24	3334.91	3366.48	3	6	1902.46	3861.11	2.02954	0.000670463	33
Q9Z0F8	ADA17_MOUSE	Adam17	Disintegrin and metalloproteinase domain-containing protein 17	90.299	131.782	97.2962	269.932	273.513	204.083	173.02	117.971	257.436	3	6	106.459	215.992	2.02888	0.0242987	61
Q5XF89	AT133_MOUSE	Atp13a3	Polyamine-transporting ATPase 13A3	24.0103	15.1621		47.1723	41.2831	37.3363	35.1082	30.3058	46.9178	2	6	19.5862	39.6872	2.02629	0.00999493	69
Q8CHR6	DPYD_MOUSE	Dpyd	Dihydropyrimidine dehydrogenase [NADP(+)]	28.9272	27.8128	15.6232	45.3145	50.3641	55.0374		42.8604	50.7336	3	5	24.1211	48.862	2.0257	0.00110424	62
Q8R079	BFAR_MOUSE	Bfar	Bifunctional apoptosis regulator	17.7439			30.5696	43.0294	20.9317	48.0706	38.787	34.1941	1	6	17.7439	35.9304	2.02494	#DIV/0!	18
Q99P65	S29A3_MOUSE	Slc29a3	Equilibrative nucleoside transporter 3	18.1006	25.8916	26.565	49.0995	47.4335	41.9226	47.187	50.8476	49.2555	3	6	23.5191	47.6243	2.02492	3.23099e-05	11
Q61112	CAB45_MOUSE	Sdf4	45 kDa calcium-binding protein	65.5466	68.7501	71.506	151.035	132.167	135.833	151	137.499	125.365	3	6	68.6009	138.816	2.02354	1.01542e-05	23
Q9QZS3	NUMB_MOUSE	Numb	Protein numb homolog	74.1651	64.4739	64.4679	119.848	119.012	117.379	151.8	150.721	162.894	3	6	67.7023	136.942	2.02271	0.000819216	37
Q5SXY1	CYTSB_MOUSE	Specc1	Cytospin-B	147.619	122.113	125.323	239.435	279.933	272.488	260.882	270.416	274.267	3	6	131.685	266.237	2.02177	3.24563e-06	86
Q62086	PON2_MOUSE	Pon2	Serum paraoxonase/arylesterase 2	236.136	183.311	239.391	466.589	446.719	485.301	421.032	419.084	424.125	3	6	219.613	443.808	2.02087	1.09451e-05	18
Q2MV57	TECT2_MOUSE	Tctn2	Tectonic-2			17.0819	38.4288	43.4443	35.864	29.335	33.8474	26.1385	1	6	17.0819	34.5097	2.02025	#DIV/0!	12
Q922M7	ASHWN_MOUSE		Ashwin	25.4973	17.3852	12.9919	31.0312	36.8519	36.4922	46.4156	39.1474	35.7649	3	6	18.6248	37.6172	2.01974	0.00172026	22
O88952	LIN7C_MOUSE	Lin7c	Protein lin-7 homolog C	350.358	330.013	274.482	626.33	630.856	668.764	625.26	664.74	635.49	3	6	318.284	641.907	2.01677	5.72447e-07	13
Q3UPH7	ARH40_MOUSE	Arhgef40	Rho guanine nucleotide exchange factor 40	20.4889	30.1858	22.7242	60.676	56.4043	58.3625	42.3606	39.0097	38.8755	3	6	24.4663	49.2814	2.01426	0.00614954	45
Q8CEI1	BOLA3_MOUSE	Bola3	BolA-like protein 3	1.78165	10.7196	6.44397	16.6472	13.3249	9.17215	12.9064	13.0552	11.0562	3	6	6.31507	12.6937	2.01006	0.0255028	9
P16110	LEG3_MOUSE	Lgals3	Galectin-3	228.779	234.742	184.557	406.331	426.282	433.878	470.109	416.411	451.811	3	6	216.026	434.137	2.00965	4.8181e-06	7
Q8K2Y9	CCM2_MOUSE	Ccm2	Cerebral cavernous malformations protein 2 homolog	23.6943	14.9225	17.2986	40.4506	47.6125	34.8464	44.2842	26.6543	30.7318	3	6	18.6385	37.43	2.00821	0.00804682	24
Q8BGP6	S2540_MOUSE	Slc25a40	Probable mitochondrial glutathione transporter SLC25A40	78.2459	81.3076	92.4651	198.082	174.227	162.094	156.166	157.932	163.282	3	6	84.0062	168.631	2.00736	5.67765e-05	26
Q9Z2F7	BNI3L_MOUSE	Bnip3l	BCL2/adenovirus E1B 19 kDa protein-interacting protein 3-like	74.3987	72.5628	102.72	143.525	154.954	141.318	167.041	187.378	208.169	3	6	83.2272	167.064	2.00733	0.0016813	12
Q8BHJ5	TBL1R_MOUSE	Tbl1xr1	F-box-like/WD repeat-containing protein TBL1XR1	50.028	47.3237	35.6735	77.3771	83.5748	73.1892	96.9074	91.112	111.707	3	6	44.3417	88.9779	2.00664	0.0015563	23
Q8BWF0	SSDH_MOUSE	Aldh5a1	Succinate-semialdehyde dehydrogenase, mitochondrial	64.1218	55.3396	46.3117	112.177	104.4	104.127	115.466	119.125	109.708	3	6	55.2577	110.834	2.00576	9.47124e-06	32
P31695	NOTC4_MOUSE	Notch4	Neurogenic locus notch homolog protein 4	30.1395	28.3276	57.934	90.882	79.34	44.4853	96.2423			3	4	38.8004	77.7374	2.00352	0.0583124	28
E0CYQ0	E0CYQ0_MOUSE	Kctd17	Potassium channel tetramerisation domain-containing 17		2.31229		2.90368	3.20926	7.78148				1	3	2.31229	4.63147	2.00298	#DIV/0!	12
Q91VM9	IPYR2_MOUSE	Ppa2	Inorganic pyrophosphatase 2, mitochondrial	137.441	176.686	154.303	308.144	317.408	303.076	313.672	309.787	324.302	3	6	156.143	312.732	2.00285	3.97434e-07	28
Q7TPR4	ACTN1_MOUSE	Actn1	Alpha-actinin-1	1603.15	1627.22	1668.25	3136.72	3134.74	3177.76	3336.51	3387.94	3434.21	3	6	1632.87	3267.98	2.00137	1.84432e-07	53
Q99J99	THTM_MOUSE	Mpst	3-mercaptopyruvate sulfurtransferase	140.161	118.003	117.386	283.48	283.885	267.047	223.136	222.249	221.366	3	6	125.183	250.194	1.99862	0.000339979	13
Q6ZQI3	MLEC_MOUSE	Mlec	Malectin	768.034	755.843	784.697	1720.64	1748.71	1702.17	1342.66	1335.89	1375.97	3	6	769.525	1537.67	1.99821	0.000417582	17
P49817	CAV1_MOUSE	Cav1	Caveolin-1	430.086	441.332	417.34	939.276	964.446	989.332	763.315	745.134	744.088	3	6	429.586	857.599	1.99634	0.000517775	12
Q8VE38	OXND1_MOUSE	Oxnad1	Oxidoreductase NAD-binding domain-containing protein 1	27.6284	35.4209	24.4438	66.6332	57.0023	60.1505	48.1226	55.5602	61.8584	3	6	29.1644	58.2212	1.99631	0.00027335	21
P35486	ODPA_MOUSE	Pdha1	Pyruvate dehydrogenase E1 component subunit alpha, somatic form, mitochondrial	872.489	840.93	903.814	1813.28	1811.41	1821.59	1678.19	1654.63	1667.21	3	6	872.411	1741.05	1.99568	5.40727e-07	23
P17426	AP2A1_MOUSE	Ap2a1	AP-2 complex subunit alpha-1	247.156	281.952	272.562	553.495	543.179	552.577	523.1	509.754	514.663	3	6	267.223	532.795	1.99382	2.12627e-07	55
Q61207	SAP_MOUSE	Psap	Prosaposin	28269.7	28695.8	29526.7	54050.3	52986.5	54194.1	60677.8	62360.3	60584.9	3	6	28830.7	57475.7	1.99355	8.58391e-06	38
Q05895	TSP3_MOUSE	Thbs3	Thrombospondin-3		35.0832	65.6828	133.581	136.306	125.075	62.3484	76.6702	68.5228	2	6	50.383	100.417	1.99308	0.111821	26
Q9CRD0	OCAD1_MOUSE	Ociad1	OCIA domain-containing protein 1	389.625	381.914	422.514	833.57	904.721	874.435	721.201	705.84	718.362	3	6	398.018	793.021	1.99243	0.000150859	19
Q9CRC0	VKOR1_MOUSE	Vkorc1	Vitamin K epoxide reductase complex subunit 1	64.4609	103.487	124.847	151.119	204.708	198.025	194.772	172.306	245.584	3	6	97.5983	194.419	1.99203	0.00340687	5
Q9D0B1	ZN524_MOUSE	Znf524	Zinc finger protein 524	10.2649	6.73058	6.06836		9.96116	9.58901	20.1849	13.5055	23.3203	3	5	7.68795	15.3122	1.99171	0.091814	13
O08749	DLDH_MOUSE	Dld	Dihydrolipoyl dehydrogenase, mitochondrial	965.155	1057.89	1046.25	1941.42	1943.69	1915.03	2148.67	2093.09	2183.04	3	6	1023.1	2037.49	1.99149	2.38016e-06	38
Q9JKV5	SCAM4_MOUSE	Scamp4	Secretory carrier-associated membrane protein 4	68.3945	106.173	106.522	179.066	176.786	174.373	183.707	207.528	197.416	3	6	93.6965	186.479	1.99025	8.26232e-05	6
Q8VBT0	TMX1_MOUSE	Tmx1	Thioredoxin-related transmembrane protein 1	123.275	125.765	115.663	235.254	231.222	236.168	239.737	256.628	252.619	3	6	121.568	241.938	1.99015	3.15803e-07	14
Q99J39	DCMC_MOUSE	Mlycd	Malonyl-CoA decarboxylase, mitochondrial	53.0045	63.4049	39.9371	116.49	127.29	113.265	78.9217	93.4056	92.2871	3	6	52.1155	103.61	1.98808	0.00324862	21
Q922H2	PDK3_MOUSE	Pdk3	[Pyruvate dehydrogenase (acetyl-transferring)] kinase isozyme 3, mitochondrial	109.873	111.108	124.305	241.8	238.051	246.131	205.15	214.016	227.586	3	6	115.095	228.789	1.98782	1.05539e-05	29
Q99JY0	ECHB_MOUSE	Hadhb	Trifunctional enzyme subunit beta, mitochondrial	1510.16	1664.52	1564.62	3106.8	3158.67	3157.67	3090.48	3137.06	3189.57	3	6	1579.77	3140.04	1.98766	1.05536e-09	33
Q9WVK0	ATRAP_MOUSE	Agtrap	Type-1 angiotensin II receptor-associated protein		17.3271	10.0201	22.4266	43.3799	22.7114	27.2248	23.3386	23.805	2	6	13.6736	27.1477	1.98541	0.0764804	3
E9Q7X6	HEG1_MOUSE	Heg1	Protein HEG homolog 1	29.9693	41.6268	23.9567	73.8646	74.0363	77.4184	53.112	48.6242	52.0448	3	6	31.8509	63.1834	1.98372	0.00821172	36
Q3U4G3	XXLT1_MOUSE	Xxylt1	Xyloside xylosyltransferase 1	41.0198	64.204	39.9249	102.953	94.2258	105.37	91.8612	92.3436	88.9372	3	6	48.3829	95.9485	1.98311	0.000163907	18
D3YZF7	VS10L_MOUSE	Vsig10l	V-set and immunoglobulin domain-containing protein 10-like	88.518		25.6058		134.498	115.661	99.7821	112.138	103.648	2	5	57.0619	113.145	1.98285	0.0346385	16
O35316	SC6A6_MOUSE	Slc6a6	Sodium- and chloride-dependent taurine transporter	226.092	244.42	247.955	584.644	549.122	579.647	360.299	401.934	373.321	3	6	239.489	474.828	1.98267	0.00796676	25
Q61595	KTN1_MOUSE	Ktn1	Kinectin	261.212	250.321	250.731	603.867	578.079	579.849	430.2	418.974	410.972	3	6	254.088	503.657	1.98221	0.00272162	161
Q9WUM5	SUCA_MOUSE	Suclg1	Succinate--CoA ligase [ADP/GDP-forming] subunit alpha, mitochondrial	565.445	587.63	606.072	1143.01	1161.18	1164.2	1151.36	1177.48	1175.3	3	6	586.382	1162.09	1.98179	2.58695e-10	23
Q91ZV0	MIA2_MOUSE	Mia2	Melanoma inhibitory activity protein 2	89.1545	78.459	89.0349	189.432	163.051	169.652	167.007	160.92	167.114	3	6	85.5495	169.529	1.98165	4.05434e-06	86
Q791V5	MTCH2_MOUSE	Mtch2	Mitochondrial carrier homolog 2	583.001	586.457	572.678	1175.01	1151.86	1178.97	1145.97	1134.93	1116.67	3	6	580.712	1150.57	1.98131	1.75575e-09	10
Q9DB73	NB5R1_MOUSE	Cyb5r1	NADH-cytochrome b5 reductase 1	295.754	284.879	287.613	637.684	625.055	641.5	512.862	499.088	522.497	3	6	289.415	573.114	1.98025	0.00021979	18
Q99M71	EPDR1_MOUSE	Epdr1	Mammalian ependymin-related protein 1	1028.27	1022.65	1066.19	2028.72	1929.23	2022.42	2132.67	2122	2098.25	3	6	1039.04	2055.55	1.97832	1.15922e-07	8
Q80VM4	ZN579_MOUSE	Znf579	Zinc finger protein 579		2.37281		3.02878	2.39558	1.79154	6.95258	5.10858	8.82828	1	6	2.37281	4.68422	1.97412	#DIV/0!	17
Q8QZS1	HIBCH_MOUSE	Hibch	3-hydroxyisobutyryl-CoA hydrolase, mitochondrial	162.155	159.255	162.666	342.586	326.485	294.183	324.134	315.699	305.752	3	6	161.359	318.14	1.97163	1.15322e-06	26
Q80XP8	FA76B_MOUSE	Fam76b	Protein FAM76B	23.1151	16.3205	12.0107		57.5108	24.6808	33.5422	34.999	18.2224	3	5	17.1488	33.791	1.97046	0.120453	44
Q99P72	RTN4_MOUSE	Rtn4	Reticulon-4	3542.86	3536.17	3498.01	8317.23	8253.81	8098.53	5536.61	5651.61	5782.59	3	6	3525.68	6940.06	1.96843	0.00485179	76
P51175	PPOX_MOUSE	Ppox	Protoporphyrinogen oxidase	51.5938	64.4507	63.0463	113.337	112.937	118.268	114.541	123.743	121.355	3	6	59.6969	117.364	1.96599	1.26643e-06	14
Q3UFF7	LYPL1_MOUSE	Lyplal1	Lysophospholipase-like protein 1	85.0779	47.9259	67.3201	143.779	156.182	121.134	121.255	120.575	124.404	3	6	66.7746	131.222	1.96514	0.000787906	13
O88327	CTNL1_MOUSE	Ctnnal1	Alpha-catulin	154.343	134.432	179.623	284.803	261.566	294.104	358.624	323.345	317.908	3	6	156.133	306.725	1.96452	0.000245726	58
Q80ZM5	Q80ZM5_MOUSE	H1f10	H1 histone family, member X	421.009	605.683	361.07	848.454	676.607	837.541	956.419	1104.82	1025.77	3	6	462.587	908.268	1.96345	0.00351164	26
Q8BU14	SEC62_MOUSE	Sec62	Translocation protein SEC62	359.416	346.803	382.144	781.2	797.125	834.922	608.652	636.913	614.151	3	6	362.788	712.161	1.96302	0.000780784	62
E9Q4P1	WDFY1_MOUSE	Wdfy1	WD repeat and FYVE domain-containing protein 1	84.9183	73.1227	76.4304	137.169	148.511	152.782	161.601	155.411	164.182	3	6	78.1571	153.276	1.96113	6.38246e-06	18
Q3UMT1	PP12C_MOUSE	Ppp1r12c	Protein phosphatase 1 regulatory subunit 12C	28.1128	49.844	59.2647	114.9	71.6127	121.944	82.577	67.5751	79.2288	3	6	45.7405	89.6396	1.95974	0.0223099	26
Q3UGP8	AG10B_MOUSE	Alg10b	Putative Dol-P-Glc:Glc(2)Man(9)GlcNAc(2)-PP-Dol alpha-1,2-glucosyltransferase	142.513	108.625	109.967	148.537	165.178	340.88	231.353	257.43	271.838	3	6	120.368	235.869	1.95956	0.031925	21
P55302	AMRP_MOUSE	Lrpap1	Alpha-2-macroglobulin receptor-associated protein	505.194	469.157	542.325	1129.12	1109.4	1076.16	901.085	880.425	847.406	3	6	505.559	990.599	1.95942	0.000418634	39
Q64151	SEM4C_MOUSE	Sema4c	Semaphorin-4C			10.1316	28.6367	18.2988	30.7575	17.9059	10.2016	13.2597	1	6	10.1316	19.8434	1.95856	#DIV/0!	38
Q9JHE3	ASAH2_MOUSE	Asah2	Neutral ceramidase	34.5043	43.7986	52.8309	86.9983	81.8059	92.219	98.8797	82.5739	71.1828	3	6	43.7113	85.6099	1.95853	0.000408623	33
Q9QXS1	PLEC_MOUSE	Plec	Plectin	1560.88	1499.62	1541.1	3472.76	3477.9	3491.48	2515.48	2518.07	2541.73	3	6	1533.87	3002.9	1.95773	0.00222922	264
Q99J94	SO1A6_MOUSE	Slco1a6	Solute carrier organic anion transporter family member 1A6	36.4268	38.0472	26.4933	58.0865	61.3545	82.3154	53.6312	72.1236	67.4715	3	6	33.6558	65.8304	1.95599	0.00189858	42
Q91VS7	MGST1_MOUSE	Mgst1	Microsomal glutathione S-transferase 1	122.63	167.851	131.682	299.089	272.738	297.911	239.214	275.694	265.772	3	6	140.721	275.07	1.95472	6.91094e-05	6
Q9CQ45	NENF_MOUSE	Nenf	Neudesin	261.581	281.812	271.105	519.628	605.696	507.708	525.057	517.546	508.22	3	6	271.499	530.643	1.95449	8.78504e-06	10
Q9D1D4	TMEDA_MOUSE	Tmed10	Transmembrane emp24 domain-containing protein 10	1255.3	1400	1425.26	2759.48	2812.93	2837.46	2608.05	2437.57	2454.28	3	6	1360.19	2651.63	1.94946	8.31514e-06	17
P09925	SURF1_MOUSE	Surf1	Surfeit locus protein 1	96.1864	124.405	145.109	245.897	271.403	273.513	218.746	216.389	199.736	3	6	121.9	237.614	1.94925	0.000803556	13
P50637	TSPO_MOUSE	Tspo	Translocator protein	975.202	1115.18	1009.99	2377.66	2381.28	2223.76	1574.56	1719.27	1801.23	3	6	1033.46	2012.96	1.94779	0.00261627	2
Q8R242	DIAC_MOUSE	Ctbs	Di-N-acetylchitobiase	99.8931	80.5745	110.348	138.192	166.865	222.61	234.488	190.831	179.91	3	6	96.9385	188.816	1.94779	0.00421481	23
Q8C5W0	CLMN_MOUSE	Clmn	Calmin	72.7283	72.0171	78.2438	157.672	158.133	157.783	140.273	127.67	127.02	3	6	74.3297	144.758	1.94752	0.000114386	69
P19324	SERPH_MOUSE	Serpinh1	Serpin H1	6174.28	6138.92	6051.29	13677.1	13233.5	13375.7	10480.6	10259.1	10494.7	3	6	6121.5	11920.1	1.94726	0.000636958	35
Q8C7G5	APOA5_MOUSE	Apoa5	Apolipoprotein A-V			9.08256	19.8174	24.221	17.966	12.0903	14.2729		1	5	9.08256	17.6735	1.94587	#DIV/0!	15
P61804	DAD1_MOUSE	Dad1	Dolichyl-diphosphooligosaccharide--protein glycosyltransferase subunit DAD1	597.18	563.076	627.386	1313.08	1313.99	1283.04	1026.75	1008.3	1000.18	3	6	595.881	1157.56	1.9426	0.000653662	2
Q91WS0	CISD1_MOUSE	Cisd1	CDGSH iron-sulfur domain-containing protein 1	978.216	963.793	945.522	1821.3	1773.04	1915.84	1891.6	1891.59	1922.09	3	6	962.51	1869.24	1.94205	3.90125e-08	13
Q8CHU3	EPN2_MOUSE	Epn2	Epsin-2	38.8585	43.1236	48.5121	81.2909	88.9383	66.1496	93.2714	97.9232	79.1841	3	6	43.4981	84.4596	1.94169	0.000665338	33
Q8BMA3	CNKR3_MOUSE	Cnksr3	Connector enhancer of kinase suppressor of ras 3	40.6378	40.429	31.3259	63.8181	61.4333	67.5492	79.3781	80.4028	83.4315	3	6	37.4642	72.6688	1.93969	0.000634223	40
Q78IK4	MIC27_MOUSE	Apool	MICOS complex subunit Mic27	206.065	201.535	218.327	399.286	388.881	406.844	409.141	404.536	418.942	3	6	208.642	404.605	1.93923	1.64636e-08	25
Q80Y14	GLRX5_MOUSE	Glrx5	Glutaredoxin-related protein 5, mitochondrial	185.692	165.344	244.944	420.474	472.876	389.103	362.434	343.437	322.018	3	6	198.66	385.057	1.93827	0.00138261	9
P56391	CX6B1_MOUSE	Cox6b1	Cytochrome c oxidase subunit 6B1	1496.5	1355.4	1415.58	2799.06	2644.46	2870.7	2686.03	2830.93	2707.89	3	6	1422.49	2756.51	1.9378	9.34866e-08	9
Q9D1L0	CHCH2_MOUSE	Chchd2	Coiled-coil-helix-coiled-coil-helix domain-containing protein 2	558.319	558.254	521.773	1276.44	1231.76	1154.3	876.347	883.888	922.453	3	6	546.115	1057.53	1.93646	0.00235745	3
Q922Q9	CHID1_MOUSE	Chid1	Chitinase domain-containing protein 1	81.9255	76.8169	56.4309	161.215	164.552	160.98	113.353	106.703	126.488	3	6	71.7244	138.882	1.93633	0.00487482	24
Q00993	UFO_MOUSE	Axl	Tyrosine-protein kinase receptor UFO	112.771	117.079	128.422	249.212	251.624	261.423	207.906	209.99	206.426	3	6	119.424	231.097	1.9351	0.000181441	29
Q60961	LAP4A_MOUSE	Laptm4a	Lysosomal-associated transmembrane protein 4A	31.8837	18.491		42.5136	52.3931	64.8908	38.7664	46.5698	47.1695	2	6	25.1874	48.7172	1.93419	0.020378	7
Q9R0Q3	TMED2_MOUSE	Tmed2	Transmembrane emp24 domain-containing protein 2	585.085	610.917	588.005	1250.19	1145.2	1214.36	1110.03	1077.61	1097.61	3	6	594.669	1149.17	1.93245	3.11255e-06	10
Q8R4H9	ZNT5_MOUSE	Slc30a5	Zinc transporter 5	21.1221	18.9314	25.81	45.0722	36.1054	46.1834	34.244	45.7339	47.1398	3	6	21.9545	42.4131	1.93186	0.000803454	33
Q8K1I3	SPP24_MOUSE	Spp2	Secreted phosphoprotein 24	31.9162	26.4556	35.3402	63.9182	62.3515	77.6917	66.9001	48.8421	42.3664	3	6	31.2373	60.345	1.93182	0.00743964	5
Q80XR2	AT2C1_MOUSE	Atp2c1	Calcium-transporting ATPase type 2C member 1	37.878	38.9889	35.1323	69.4239	71.7678	69.8295	83.1526	71.393	66.9976	3	6	37.3331	72.0941	1.9311	2.13265e-05	57
B2RXC6	B2RXC6_MOUSE	Polr3a	DNA-directed RNA polymerase subunit	14.5831		25.1614	40.9083	33.8145	43.355	37.0886	37.2271	37.854	2	6	19.8723	38.3746	1.93106	0.001895	113
Q9D7N6	RM30_MOUSE	Mrpl30	39S ribosomal protein L30, mitochondrial	16.3616	25.2787	21.4593	34.3497	44.9786	50.6013	43.4845	34.9622	35.2456	3	6	21.0332	40.6036	1.93046	0.00286361	20
Q8BHC1	RB39B_MOUSE	Rab39b	Ras-related protein Rab-39B	62.9764	32.0607		105.66	106.162	100.423	77.405	80.6206	80.0762	2	6	47.5185	91.7245	1.93029	0.0125332	11
P24638	PPAL_MOUSE	Acp2	Lysosomal acid phosphatase	153.943	146.985	167.474	261.915	284.974	269.023	323.297	335.238	333.724	3	6	156.134	301.362	1.93015	0.000184132	14
Q3UDR8	YIPF3_MOUSE	Yipf3	Protein YIPF3	133.011	180.072	187.791	336.152	336.816	344.029	309.529	318.188	287.192	3	6	166.958	321.984	1.92853	3.91273e-05	8
Q9ES89	EXTL2_MOUSE	Extl2	Exostosin-like 2	71.3487	88.1183	103.802	177.044	166.884	149.376	166.286	169.699	185.832	3	6	87.7563	169.187	1.92792	5.98017e-05	19
Q9QZF2	GPC1_MOUSE	Gpc1	Glypican-1	62.6942	56.7583	81.8939	155.723	182.443	174.034	79.3821	96.1682	88.393	3	6	67.1155	129.357	1.92738	0.0630451	23
Q80UU9	PGRC2_MOUSE	Pgrmc2	Membrane-associated progesterone receptor component 2	266.269	385.332	330.328	625.747	650.75	644.731	598.196	631.969	627.45	3	6	327.31	629.807	1.92419	6.10448e-06	12
Q8VEK2	RHBD2_MOUSE	Rhbdd2	Rhomboid domain-containing protein 2	15.7395	12.8206	31.2516	60.1234	39.4766	39.2452	34.4596	23.7728	32.8299	3	6	19.9372	38.3179	1.92193	0.0588018	7
Q8BFP9	PDK1_MOUSE	Pdk1	[Pyruvate dehydrogenase (acetyl-transferring)] kinase isozyme 1, mitochondrial	57.8484	55.9958	52.3376	110.155	110.647	121.287	90.7235	95.0341	110.596	3	6	55.3939	106.407	1.92092	0.000147111	21
Q3TUF7	YETS2_MOUSE	Yeats2	YEATS domain-containing protein 2	26.8976	17.3441	21.0172	41.2717	38.1243	39.9044	45.394	44.9094	41.0028	3	6	21.753	41.7678	1.9201	8.92196e-05	94
O70496	CLCN7_MOUSE	Clcn7	H(+)/Cl(-) exchange transporter 7	51.3707	49.5166	47.3687	93.0763	107.507	97.8452	99.8612	84.4391	86.5812	3	6	49.4187	94.885	1.92002	5.30832e-05	29
Q9D2G2	ODO2_MOUSE	Dlst	Dihydrolipoyllysine-residue succinyltransferase component of 2-oxoglutarate dehydrogenase complex, mitochondrial	1125.44	1136.77	1098.34	2191.38	2116.71	2168.95	2164.8	2130.09	2128.83	3	6	1120.18	2150.13	1.91944	1.8656e-10	26
E9Q4N7	ARI1B_MOUSE	Arid1b	AT-rich interactive domain-containing protein 1B	103.448	116.167	116.339	156.986	152.999	139.867	281.49	282.431	274.584	3	6	111.985	214.726	1.91746	0.0468966	82
O88531	PPT1_MOUSE	Ppt1	Palmitoyl-protein thioesterase 1	66.3622	75.4453	78.0176	157.518	164.953	149.3	121.155	121.654	128.097	3	6	73.275	140.446	1.9167	0.000712171	22
Q8CFI5	SYPM_MOUSE	Pars2	Probable proline--tRNA ligase, mitochondrial	14.4547	20.8534	8.53165	24.5525	33.8633	15.8716	32.3126	30.2774	31.1339	3	6	14.6133	28.0019	1.9162	0.0237088	22
O88291	ZN326_MOUSE	Znf326	DBIRD complex subunit ZNF326	107.144	102.641	109.095	179.982	169.596	191.63	233.613	223.464	223.437	3	6	106.293	203.62	1.91565	0.000492806	38
P97807	FUMH_MOUSE	Fh	Fumarate hydratase, mitochondrial	993.711	1013.94	989.822	1929.14	1836.33	1936.27	1945.63	1945.47	1890.26	3	6	999.158	1913.85	1.91546	4.15979e-09	32
Q9D6U8	F162A_MOUSE	Fam162a	Protein FAM162A	513.926	596.581	609.095	1058.4	1142	1081.68	1131.18	1093.25	1080.56	3	6	573.201	1097.85	1.91529	2.66998e-07	17
Q8BVY4	Q8BVY4_MOUSE	Supt3	SPT3, SAGA and STAGA complex component	23.3254	18.1917	26.6032	39.6218	52.929	57.1358	31.0164	43.5402	36.6348	3	6	22.7068	43.4797	1.91483	0.011759	25
Q8BYI6	PCAT2_MOUSE	Lpcat2	Lysophosphatidylcholine acyltransferase 2	53.7769	47.1047	52.1318	100.023	99.8553	104.241	90.2302	104.729	86.6853	3	6	51.0045	97.6273	1.91409	2.12029e-05	24
D3YX43	VSI10_MOUSE	Vsig10	V-set and immunoglobulin domain-containing protein 10	57.433	44.48	37.8318	89.4212	75.4998	96.2854	92.3321	99.0799	82.345	3	6	46.5816	89.1606	1.91407	0.000317954	13
Q6P9Z1	SMRD3_MOUSE	Smarcd3	SWI/SNF-related matrix-associated actin-dependent regulator of chromatin subfamily D member 3	44.9102	38.2656	42.8744	54.1546	58.5539	63.3721	95.0924	117.564	93.6709	3	6	42.0167	80.4013	1.91355	0.0399046	34
Q8C080	SNX16_MOUSE	Snx16	Sorting nexin-16	17.4334	25.3255	23.6416	41.4452	53.3771	36.9962	49.6801	33.9222	38.6613	3	6	22.1335	42.347	1.91325	0.00402656	18
Q9CWW7	CXXC1_MOUSE	Cxxc1	CXXC-type zinc finger protein 1	27.6969	21.7651	44.3653	65.4453	52.5914	64.2021	66.8178	60.0313	49.8675	3	6	31.2758	59.8259	1.91285	0.00231767	46
Q8BHE8	MAIP1_MOUSE	Maip1	m-AAA protease-interacting protein 1, mitochondrial	120.317	78.9497	55.5018	166.08	114.874	151.835	186.992	181.485	172.895	3	6	84.9228	162.36	1.91186	0.00616357	14
Q8VEE1	LMCD1_MOUSE	Lmcd1	LIM and cysteine-rich domains protein 1	31.2747			42.7502	56.2501	57.8702	73.1547	67.9862	60.6262	1	6	31.2747	59.7729	1.91122	#DIV/0!	29
Q8BX65	MDFIC_MOUSE	Mdfic	MyoD family inhibitor domain-containing protein	17.8789	30.947	26.258	45.29	64.6594	35.9478	59.0933	42.9103	39.0187	3	6	25.028	47.8199	1.91066	0.0168497	13
Q8JZZ7	AGRL2_MOUSE	Adgrl2	Adhesion G protein-coupled receptor L2	49.2082	48.4574	29.8445	92.245	80.8165	88.7526	76.3429	71.9974	77.0013	3	6	42.5034	81.1926	1.91026	0.000446684	69
Q8CA71	SHSA4_MOUSE	Shisa4	Protein shisa-4	48.603	54.0422		137.735	127.276	119.608	53.1955	78.0474	72.1061	2	6	51.3226	97.9947	1.90939	0.120517	3
O54965	RNF13_MOUSE	Rnf13	E3 ubiquitin-protein ligase RNF13	156.354	181.754	179.139	328.469	330.3	336.497	330.951	328.515	320.376	3	6	172.416	329.185	1.90925	3.58741e-08	23
Q91V61	SFXN3_MOUSE	Sfxn3	Sideroflexin-3	746.678	739.038	727.342	1360.23	1366.27	1400.33	1379.99	1488.28	1454.68	3	6	737.686	1408.3	1.90907	1.2048e-07	10
Q8VDM6	HNRL1_MOUSE	Hnrnpul1	Heterogeneous nuclear ribonucleoprotein U-like protein 1	188.413	213.464	199.196	309.337	329.367	316.348	444.359	451.19	443.384	3	6	200.358	382.331	1.90824	0.00358405	36
Q8K2Y3	EVA1B_MOUSE	Eva1b	Protein eva-1 homolog B	24.258	22.6343	20.9468	46.7241	47.1373	47.7433	41.6697	36.7243	38.9007	3	6	22.613	43.1499	1.90819	0.000191905	0
Q8VEL2	MTMRE_MOUSE	Mtmr14	Myotubularin-related protein 14	14.6396	11.0389		27.52	25.0103	24.845	24.0605	30.1556	15.3856	2	6	12.8392	24.4962	1.90791	0.0224344	31
Q8R2Y8	PTH2_MOUSE	Ptrh2	Peptidyl-tRNA hydrolase 2, mitochondrial	322.393	281.997	320.28	654.937	711.59	640.558	534.966	479.696	504.05	3	6	308.223	587.633	1.90652	0.00171239	11
Q811W2	CP26B_MOUSE	Cyp26b1	Cytochrome P450 26B1	6.06558	8.73881		24.5092	17.138	17.6091		7.15758	4.1155	2	5	7.4022	14.1059	1.90563	0.334297	27
Q9R0B9	PLOD2_MOUSE	Plod2	Procollagen-lysine,2-oxoglutarate 5-dioxygenase 2	346.348	335.213	354.58	791.459	769.373	792.01	535.309	540.063	520.39	3	6	345.38	658.101	1.90544	0.00697086	47
Q9JJF9	SPP2A_MOUSE	Sppl2a	Signal peptide peptidase-like 2A	56.8535	116.434	95.4426	161.444	200.57	197.814	130.676	195.399	137.831	3	6	89.5767	170.622	1.90476	0.00797696	24
Q9CQF9	PCYOX_MOUSE	Pcyox1	Prenylcysteine oxidase 1	573.615	570.06	585.099	1075.39	1068.75	1092.54	1123.9	1116.48	1104.58	3	6	576.258	1096.94	1.90356	2.09953e-09	29
Q7TMR0	PCP_MOUSE	Prcp	Lysosomal Pro-X carboxypeptidase	49.1118	50.1983	54.6523	75.9177	81.9522	78.074	117.962	108.89	123.098	3	6	51.3208	97.649	1.90272	0.008624	23
Q8CFE6	S38A2_MOUSE	Slc38a2	Sodium-coupled neutral amino acid transporter 2	68.2646	84.5348	65.0834	184.06	184.104	210.994	72.8069	74.4187	102.429	3	6	72.6276	138.135	1.90197	0.121446	21
O70480	VAMP4_MOUSE	Vamp4	Vesicle-associated membrane protein 4	31.4603	20.3558	26.0418	61.6844	36.892	48.4572	42.2381	48.7752	57.7054	3	6	25.9526	49.292	1.89931	0.00558149	11
Q60714	S27A1_MOUSE	Slc27a1	Long-chain fatty acid transport protein 1	26.0055	21.629	37.2875	44.3658	43.856	47.8557	60.8562	65.8091	59.5559	3	6	28.3073	53.7165	1.89762	0.00556946	20
Q8BWB6	STEA2_MOUSE	Steap2	Metalloreductase STEAP2	396.699	402.421	378.41	964.911	971.924	955.114	536.082	515.134	525.701	3	6	392.51	744.811	1.89756	0.0439462	20
P63011	RAB3A_MOUSE	Rab3a	Ras-related protein Rab-3A	94.3301	84.3807	93.3822	197.684	175.161	170.659	172.678	155.809	160.612	3	6	90.6977	172.101	1.89752	4.01279e-05	13
Q8R2R6	MTG1_MOUSE	Mtg1	Mitochondrial ribosome-associated GTPase 1	27.9419	54.6466	61.4999	71.8306	102.912	108.563	75.8471	104.61	83.0122	3	6	48.0295	91.1292	1.89736	0.00790716	19
Q9CZ42	NNRD_MOUSE	Naxd	ATP-dependent (S)-NAD(P)H-hydrate dehydratase	126.931	150.25	154.011	236.789	270.843	263.973	289.56	292.897	281.496	3	6	143.731	272.593	1.89655	2.97119e-05	14
Q8BH66	ATLA1_MOUSE	Atl1	Atlastin-1	23.1401	16.6757	28.0171	46.7099	37.6074	49.3808	40.3465	33.1826	49.959	3	6	22.611	42.8644	1.89573	0.00325418	41
P52196	THTR_MOUSE	Tst	Thiosulfate sulfurtransferase	68.971	5.66551		101.1	88.1913	81.9853	55.9367	44.3992	52.7781	2	6	37.3183	70.7318	1.89537	0.189565	14
P11881	ITPR1_MOUSE	Itpr1	Inositol 1,4,5-trisphosphate receptor type 1	471.836	418.038	429.589	708.304	736.058	725.481	982.95	970.402	876.791	3	6	439.821	833.331	1.8947	0.00130813	166
Q3UJU9	RMD3_MOUSE	Rmdn3	Regulator of microtubule dynamics protein 3	35.8294	22.2709	38.1491	48.0531	58.9614	61.0757	62.7328	65.8785	67.9141	3	6	32.0831	60.7693	1.89412	0.000994519	24
O08917	FLOT1_MOUSE	Flot1	Flotillin-1	251.733	268.404	256.06	433.286	425.083	437.662	548.169	549.35	546.49	3	6	258.732	490.007	1.89387	0.000512819	29
Q8C0N2	GPAT3_MOUSE	Gpat3	Glycerol-3-phosphate acyltransferase 3	16.4768		13.7991	19.4775	38.7465	30.9618	27.083	22.2063	33.5118	2	6	15.138	28.6645	1.89355	0.0462726	30
P56379	ATP68_MOUSE	Atp5mj	ATP synthase subunit ATP5MJ, mitochondrial	973.92	931.175	858.351	1054.85	1532.93	1921.8	2118.39	1433.96	2403.2	3	6	921.149	1744.19	1.89349	0.027372	6
Q80SZ7	GBG5_MOUSE	Gng5	Guanine nucleotide-binding protein G(I)/G(S)/G(O) subunit gamma-5	266.517	345.4	306.838	472.441	546.987	453.493	686.54	672.118	645.913	3	6	306.252	579.582	1.8925	0.00346536	5
Q99M87	DNJA3_MOUSE	Dnaja3	DnaJ homolog subfamily A member 3, mitochondrial	125.795	151.874	151.25	264.025	286.638	291.857	256.402	264.92	258.493	3	6	142.973	270.389	1.89119	6.31644e-06	33
G3X9Z4	G3X9Z4_MOUSE	Pcf11	PCF11 cleavage and polyadenylation factor subunit	8.54498		3.86102	6.65962			14.5706		13.9376	2	3	6.203	11.7226	1.88983	0.233797	105
Q9D2C7	BI1_MOUSE	Tmbim6	Bax inhibitor 1	200.565	219.873	156.506	370.413	503.696	519.734	291.52	269.818	224.135	3	6	192.315	363.219	1.88867	0.0577737	14
Q8BH51	COX14_MOUSE	Cox14	Cytochrome c oxidase assembly protein COX14	107.042	77.1601	61.2613	207.699	184.499	188.117	104.269	128.235	114.132	3	6	81.8211	154.492	1.88817	0.0344857	3
Q9CPQ3	TOM22_MOUSE	Tomm22	Mitochondrial import receptor subunit TOM22 homolog	421.76	478.59	489.965	842.888	850.91	914.657	866.182	910.556	864.701	3	6	463.438	874.982	1.88802	4.00637e-07	5
G3XA57	RFIP2_MOUSE	Rab11fip2	Rab11 family-interacting protein 2	8.50441	14.0528	13.407	21.2149	14.8995	28.2048	19.7437	24.0678	27.6677	3	6	11.9881	22.6331	1.88797	0.0133985	50
O35566	CD151_MOUSE	Cd151	CD151 antigen	165.396	182.933	166.819	319.574	335.15	323.775	309.533	339.052	317.667	3	6	171.716	324.125	1.88757	1.92666e-07	14
O70439	STX7_MOUSE	Stx7	Syntaxin-7	430.865	475.058	441.688	815.102	779.79	751.154	915.38	913.129	906.84	3	6	449.204	846.899	1.88533	4.83518e-05	15
Q8BH79	ANO10_MOUSE	Ano10	Anoctamin-10	81.7003	96.9016	88.206	187.672	186.849	183.102	134.383	161.535	151.938	3	6	88.936	167.58	1.88428	0.000619823	39
Q91W34	RUSF1_MOUSE	Rusf1	RUS family member 1	24.0582	25.4313	40.5964	60.661	42.2886	68.5718	56.5354	46.4978	64.8403	3	6	30.0286	56.5658	1.88373	0.0072173	18
Q9DC51	GNAI3_MOUSE	Gnai3	Guanine nucleotide-binding protein G(i) subunit alpha-3	255.515	296.596	296.019	512.723	450.344	494.96	532.686	586.71	608.328	3	6	282.71	530.959	1.8781	0.000239817	28
P68134	ACTS_MOUSE	Acta1	Actin, alpha skeletal muscle	65651.7	66624.2	66993.8	108950	107981	110438	138455	141455	141138	3	6	66423.2	124736	1.8779	0.000745515	19
P63030	MPC1_MOUSE	Mpc1	Mitochondrial pyruvate carrier 1	315.159	297.843	262.16	509.65	482.714	456.573	612.015	584.726	638.316	3	6	291.721	547.332	1.87622	0.000814732	6
Q9D1I5	MCEE_MOUSE	Mcee	Methylmalonyl-CoA epimerase, mitochondrial	103.284	90.2206	104.72	202.424	167.366	160.069	200.48	196.331	192.147	3	6	99.4082	186.47	1.8758	0.000112203	13
P70699	LYAG_MOUSE	Gaa	Lysosomal alpha-glucosidase	326.549	338.051	320.506	665.15	636.088	660.1	561.871	590.935	581.362	3	6	328.369	615.918	1.87569	1.18341e-05	23
Q99P30	NUDT7_MOUSE	Nudt7	Peroxisomal coenzyme A diphosphatase NUDT7	5.45154	8.95456	4.65977	22.3806	8.684	4.97693	13.264	12.8235	9.37848	3	6	6.35529	11.9179	1.87528	0.172445	13
O88696	CLPP_MOUSE	Clpp	ATP-dependent Clp protease proteolytic subunit, mitochondrial	306.508	305.874	268.913	440.347	479.407	443.33	667.22	637.513	636.217	3	6	293.765	550.672	1.87453	0.00527971	9
Q6GV12	KDSR_MOUSE	Kdsr	3-ketodihydrosphingosine reductase	64.6301	63.0657	74.2597	126.433	125.546	138.545	129.387	122.101	115.126	3	6	67.3185	126.19	1.87452	9.17544e-06	23
Q3URD3	SLMAP_MOUSE	Slmap	Sarcolemmal membrane-associated protein	30.0398	38.5796	56.3839	82.2738	80.1431	74.0988	84.9979	71.6942	75.2051	3	6	41.6678	78.0688	1.8736	0.000483332	78
P07214	SPRC_MOUSE	Sparc	SPARC	543.43	574.757	566.536	1196.49	1121.35	1189.33	939.277	916.422	948.59	3	6	561.574	1051.91	1.87314	0.000434441	19
Q9DBG6	RPN2_MOUSE	Rpn2	Dolichyl-diphosphooligosaccharide--protein glycosyltransferase subunit 2	1042.73	1069.23	1017.86	2127.86	2183.09	2198.18	1694.34	1733.07	1787.47	3	6	1043.27	1954	1.87295	0.000383774	31
Q8CB77	ELOA1_MOUSE	Eloa	Elongin-A	22.5822	11.2973	13.7782	23.7765	30.1267	33.5492	28.785	37.5875	24.6478	3	6	15.8859	29.7454	1.87244	0.00889045	92
P23249	MOV10_MOUSE	Mov10	Putative helicase MOV-10	92.327	107.125	114.471	228.579	233.373	226.525	164.977	161.568	160.311	3	6	104.641	195.889	1.87201	0.00479966	58
O08664	BCL7C_MOUSE	Bcl7c	B-cell CLL/lymphoma 7 protein family member C	71.231	71.9693	82.8654	96.8234	146.778	106.221	167.33	154.559	174.216	3	6	75.3552	140.988	1.87098	0.0116615	10
Q99J21	MCLN1_MOUSE	Mcoln1	Mucolipin-1	28.8451	26.3352	24.2562	40.3032	61.0267	47.8941	49.4979	52.3865	46.0724	3	6	26.4788	49.5301	1.87056	0.000958292	20
Q9R087	GPC6_MOUSE	Gpc6	Glypican-6	46.6395	33.8039	49.204	84.2298	58.8172	75.3949	96.1526	81.3695	88.8193	3	6	43.2158	80.7972	1.86962	0.00267827	28
Q9WUQ2	PREB_MOUSE	Preb	Prolactin regulatory element-binding protein	169.57	154.894	182.495	371.462	360.939	352.184	276.942	279.413	254.654	3	6	168.986	315.932	1.86957	0.00209003	23
Q91W92	BORG5_MOUSE	Cdc42ep1	Cdc42 effector protein 1	154.165	167.903	147.342	376.577	363.484	392.731	192.185	217.453	212.36	3	6	156.47	292.465	1.86914	0.0466085	9
Q8K4X7	PLCD_MOUSE	Agpat4	1-acyl-sn-glycerol-3-phosphate acyltransferase delta	84.9515	89.2321	87.7298	165.101	188.47	170.061	149.683	160.533	144.99	3	6	87.3045	163.14	1.86863	8.26515e-05	26
Q8VCB2	MED25_MOUSE	Med25	Mediator of RNA polymerase II transcription subunit 25	9.3082	12.7366	18.9304	23.4641	33.1654	23.5144	22.8384	24.049	26.0711	3	6	13.6584	25.5171	1.86823	0.00528465	24
Q8BHZ4	ZN592_MOUSE	Znf592	Zinc finger protein 592	8.8406	10.4423	24.0665	25.8069	22.0879	29.3171	27.2236	33.4638	23.9595	3	6	14.4498	26.9765	1.86691	0.0162479	84
Q9JJ04	B4GT4_MOUSE	B4galt4	Beta-1,4-galactosyltransferase 4	34.9472			71.1031	78.1505	53.072	73.1283	59.2048	56.7731	1	6	34.9472	65.2386	1.86678	#DIV/0!	24
Q922Q1	MARC2_MOUSE	Mtarc2	Mitochondrial amidoxime reducing component 2	799.982	726.322	709.016	1240.95	1222.65	1296.36	1487.37	1513.97	1581.13	3	6	745.107	1390.4	1.86605	0.000246809	21
Q9DB70	FUND1_MOUSE	Fundc1	FUN14 domain-containing protein 1	21.1555	15.9521	31.9307	48.832	48.067	49.9871	40.1095	35.977	34.6596	3	6	23.0128	42.9387	1.86586	0.00602515	11
B9EKI3	TMF1_MOUSE	Tmf1	TATA element modulatory factor	31.6776	28.832	22.4856	68.8949	58.6116	35.3225	48.5767	48.1188	50.0059	3	6	27.6651	51.5884	1.86475	0.0109952	81
Q3V016	HIPK4_MOUSE	Hipk4	Homeodomain-interacting protein kinase 4	104.926		57.4264	142.071	149.61				162.286	2	3	81.1762	151.322	1.86412	0.0357384	29
Q7M6Y3	PICAL_MOUSE	Picalm	Phosphatidylinositol-binding clathrin assembly protein	457.275	471.63	450.291	916.348	926.788	922.58	771.737	772.775	829.16	3	6	459.732	856.565	1.86318	4.71356e-05	40
Q8C0L0	TMX4_MOUSE	Tmx4	Thioredoxin-related transmembrane protein 4	130.477	121.62	154.128	232.691	198.496	216.406	278.986	281.628	305.372	3	6	135.408	252.263	1.86298	0.00286346	15
P70452	STX4_MOUSE	Stx4	Syntaxin-4	77.9463	85.8165	100.408	139.98	153.786	172.352	176.784	187.683	153.479	3	6	88.0569	164.011	1.86255	0.000300155	21
Q8K0Z7	TACO1_MOUSE	Taco1	Translational activator of cytochrome c oxidase 1	44.776	41.7091	50.3921	94.8833	87.7057	97.4625	79.637	77.9559	72.2231	3	6	45.6257	84.9779	1.8625	0.000391902	24
Q9JJG9	NOA1_MOUSE	Noa1	Nitric oxide-associated protein 1	9.26491	8.24458	3.62334	9.58208	15.103	14.8278	13.7477	7.15849	18.3006	3	6	7.04428	13.1199	1.8625	0.0574019	39
Q9Z247	FKBP9_MOUSE	Fkbp9	Peptidyl-prolyl cis-trans isomerase FKBP9	549.827	559.925	553.146	1158.26	1121.33	1149.67	928.829	916.538	918.415	3	6	554.299	1032.17	1.86212	0.000321163	23
Q8BFR4	GNS_MOUSE	Gns	N-acetylglucosamine-6-sulfatase	946.917	948.95	990.073	1490.1	1452.98	1538.35	2094.07	2070.34	2100.94	3	6	961.98	1791.13	1.86192	0.00384747	29
P63268	ACTH_MOUSE	Actg2	Actin, gamma-enteric smooth muscle	1452.96	1461.56	1630.97	2106.15	1861.47	1970.97	3500.58	3713.62	3764.75	3	6	1515.16	2819.59	1.86091	0.0512953	19
Q60597	ODO1_MOUSE	Ogdh	2-oxoglutarate dehydrogenase complex component E1	666.267	661.029	660.98	1303.01	1256.54	1254.11	1195.35	1170.82	1219.77	3	6	662.759	1233.27	1.86081	1.94681e-07	51
Q6P2L7	GOLM2_MOUSE	Golm2	Protein GOLM2	42.9548	45.1057	48.5567	110.821	116.671	107.435	57.1368	61.6525	54.663	3	6	45.5391	84.7299	1.8606	0.0634444	31
Q8BVD5	MPP7_MOUSE	Mpp7	MAGUK p55 subfamily member 7	43.5595	48.7916	34.6835	88.7911	80.1505	80.9093	71.1376	79.1669	72.4799	3	6	42.3449	78.7725	1.86026	0.000108515	53
P70279	SURF6_MOUSE	Surf6	Surfeit locus protein 6	51.5614	82.0457	56.0882	111.076	112.732	91.2122	154.358	124.68	111.634	3	6	63.2318	117.615	1.86007	0.00599913	58
O35516	NOTC2_MOUSE	Notch2	Neurogenic locus notch homolog protein 2	53.4843	45.7636	46.1439	87.7197	84.5321	83.0018	95.5817	93.0595	96.7081	3	6	48.4639	90.1005	1.85912	1.27153e-05	76
Q99LC5	ETFA_MOUSE	Etfa	Electron transfer flavoprotein subunit alpha, mitochondrial	1376.63	1392.25	1390.23	2562.15	2565.7	2575.4	2625.95	2573	2555.9	3	6	1386.37	2576.35	1.85834	1.65029e-11	26
Q9QYA2	TOM40_MOUSE	Tomm40	Mitochondrial import receptor subunit TOM40 homolog	438.318	462.445	406.778	838.444	814.123	805.123	775.92	829.187	789.647	3	6	435.847	808.741	1.85556	1.31966e-07	15
Q9D6S7	RRFM_MOUSE	Mrrf	Ribosome-recycling factor, mitochondrial	97.2047	91.5028	103.263	161.082	183.866	168.835	184.557	182.631	202.354	3	6	97.3235	180.554	1.8552	3.16094e-05	26
Q3UV17	K22O_MOUSE	Krt76	Keratin, type II cytoskeletal 2 oral	28.0345	30.1689	12.7639	27.6747			46.5233	47.1692	54.1754	3	4	23.6558	43.8856	1.85518	0.0552901	35
Q4PZA2	ECE1_MOUSE	Ece1	Endothelin-converting enzyme 1	60.118	52.1721	85.4501	163.257	150.997	152.551	90.9814	90.8848	84.0587	3	6	65.9134	122.122	1.85276	0.0449841	40
A0A1L1SSC7	A0A1L1SSC7_MOUSE	Ttc13	Tetratricopeptide repeat domain 13	27.2629	40.3588	43.5486	62.7901	104.904	81.2618	28.8622	57.8717	76.1376	3	6	37.0568	68.6379	1.85224	0.0827688	54
P28704	RXRB_MOUSE	Rxrb	Retinoic acid receptor RXR-beta	3.20233	4.1547	5.94898	10.7143	8.14144	5.63557	12.1583	4.44804	8.14445	3	6	4.43534	8.20702	1.85037	0.0773709	25
Q8BFR5	EFTU_MOUSE	Tufm	Elongation factor Tu, mitochondrial	1352.23	1374.56	1334.4	2544.62	2504.03	2509.17	2480.19	2472.21	2514.86	3	6	1353.73	2504.18	1.84984	4.53816e-11	31
Q811U4	MFN1_MOUSE	Mfn1	Mitofusin-1	258.724	253.124	197.327	412.13	454.05	444.214	437.138	404.637	470.246	3	6	236.392	437.069	1.84892	1.87684e-05	52
Q3U962	CO5A2_MOUSE	Col5a2	Collagen alpha-2(V) chain	55.4649	61.9799	57.2446	169.303	154.809	179.121	43.6076	48.9806	49.7537	3	6	58.2298	107.596	1.84778	0.253584	60
O54734	OST48_MOUSE	Ddost	Dolichyl-diphosphooligosaccharide--protein glycosyltransferase 48 kDa subunit	1371.65	1349.73	1378.12	2736.38	2669.38	2822.2	2291.67	2356.84	2268.93	3	6	1366.5	2524.23	1.84723	0.000100782	19
Q8K201	KCT2_MOUSE	Kct2	Keratinocyte-associated transmembrane protein 2	148.891	84.3855	173.422	239.92	281.383	328.379	232.617	210.585	208.889	3	6	135.566	250.296	1.8463	0.00993348	10
Q9DBU0	TM9S1_MOUSE	Tm9sf1	Transmembrane 9 superfamily member 1	33.1865	37.0963	45.2827	75.2745	88.8527	81.454	54.0203	67.6088	58.9482	3	6	38.5218	71.0264	1.8438	0.00582354	13
A2AI08	TPRN_MOUSE	Tprn	Taperin	54.3604	54.2712	50.7187	89.2489	96.0944	81.2241	104.478	101.703	114.849	3	6	53.1168	97.9329	1.84373	0.000406508	31
Q9D938	TM160_MOUSE	Tmem160	Transmembrane protein 160	134.266	124.569	86.1883	261.632	246.925	257.983	203.219	164.133	137.837	3	6	115.008	211.955	1.84296	0.0209306	1
Q91WN1	DNJC9_MOUSE	Dnajc9	DnaJ homolog subfamily C member 9	221.052	265.218	296.74				491.651	470.155		3	2	261.003	480.903	1.84252	0.0049733	29
Q9CR58	KMCP1_MOUSE	Slc25a30	Kidney mitochondrial carrier protein 1	48.1559	51.8733	49.6938	69.1784	90.0684	90.3208	108.957	89.2069	103.683	3	6	49.9077	91.9024	1.84145	0.00147118	14
Q9R0L9	MUC24_MOUSE	Cd164	Sialomucin core protein 24	47.6473	41.0645	71.888	82.2169	79.0742	42.2693	125.789	133.031	128.925	3	6	53.5333	98.5509	1.84093	0.0874183	7
O55101	SNG2_MOUSE	Syngr2	Synaptogyrin-2	247.76	129.637	246.831	402.545	444.601	420.601	327.245	335.307	367.893	3	6	208.076	383.032	1.84083	0.00254446	3
Q8BVI5	STX16_MOUSE	Stx16	Syntaxin-16	65.3699	52.823	57.4407	115.083	134.368	110.512	105.816	97.3757	83.1291	3	6	58.5445	107.714	1.83986	0.00235274	15
O08919	NUMBL_MOUSE	Numbl	Numb-like protein	30.4477	35.3549	37.7232	69.1022	78.2289	60.236	57.2999	49.1486	66.6146	3	6	34.5086	63.4384	1.83833	0.00232666	28
Q91YN9	BAG2_MOUSE	Bag2	BAG family molecular chaperone regulator 2	598.928	607.845	580.154	1276.09	1213.08	1249.08	936.838	948.435	946.329	3	6	595.642	1094.98	1.83831	0.00156053	15
Q61102	ABCB7_MOUSE	Abcb7	Iron-sulfur clusters transporter ABCB7, mitochondrial	142.3	136.67	147.669	268.125	262.553	262.536	257.206	264.61	253.238	3	6	142.213	261.378	1.83793	8.76635e-09	40
Q9WVC3	CAV2_MOUSE	Cav2	Caveolin-2	181.021	217.919	167.861	347.678	337.25	356.394	353.668	350.893	337.415	3	6	188.934	347.216	1.83777	1.8192e-06	8
Q9D666	SUN1_MOUSE	Sun1	SUN domain-containing protein 1	119.822	130.952	138.53	215.774	208.501	226.383	266.843	250.875	262.338	3	6	129.768	238.452	1.83753	0.000190821	43
O08547	SC22B_MOUSE	Sec22b	Vesicle-trafficking protein SEC22b	804.945	750.192	826.756	1598.94	1482.5	1644.26	1363.01	1337.78	1323.39	3	6	793.964	1458.31	1.83675	0.000101512	14
Q8K1A5	TM41B_MOUSE	Tmem41b	Transmembrane protein 41B	16.7488	18.5918	7.03599	16.4623	11.3367	27.8407	27.0671	35.7784	37.1278	3	6	14.1255	25.9355	1.83607	0.115975	17
Q8CHK3	MBOA7_MOUSE	Mboat7	Lysophospholipid acyltransferase 7	70.521	80.1968	92.1288	146.473	144.597	143.036	146.526	160.076	150.507	3	6	80.9489	148.536	1.83493	5.50312e-06	14
Q3UQ28	PXDN_MOUSE	Pxdn	Peroxidasin homolog	63.4029	48.7078	64.3225	115.536	105.558	116.488	105.549	104.483	99.8456	3	6	58.8111	107.91	1.83486	2.97618e-05	46
Q6PE15	ABHDA_MOUSE	Abhd10	Palmitoyl-protein thioesterase ABHD10, mitochondrial	160.767	142.433	182.64	291.712	280.905	310.581	306.431	294.689	298.156	3	6	161.947	297.079	1.83442	2.70217e-06	19
Q99JY4	TRABD_MOUSE	Trabd	TraB domain-containing protein	29.3534	37.9171	20.5189	44.5299	69.3554	92.1378	45.3267	32.9392	37.548	3	6	29.2631	53.6395	1.83301	0.123803	21
Q9D273	MMAB_MOUSE	Mmab	Corrinoid adenosyltransferase MMAB	82.1051	71.7778	71.113	142.982	129.212	124.336	153.454	154.317	120.342	3	6	74.9986	137.44	1.83257	0.000252701	16
Q9Z1J3	NFS1_MOUSE	Nfs1	Cysteine desulfurase, mitochondrial	153.726	126.541	141.114	249.41	263.61	249.963	248.681	265.843	265.843	3	6	140.46	257.225	1.8313	9.07394e-07	21
Q9EPK2	XRP2_MOUSE	Rp2	Protein XRP2	91.1611	93.1856	97.9559	168.708	148.238	173.224	179.902	179.162	184.027	3	6	94.1009	172.21	1.83006	2.18332e-05	24
Q91WT4	DJC17_MOUSE	Dnajc17	DnaJ homolog subfamily C member 17	25.2118		17.9825		58.4155	45.9929	22.1024	31.5486		2	4	21.5971	39.5149	1.82963	0.215416	26
Q8BH59	CMC1_MOUSE	Slc25a12	Calcium-binding mitochondrial carrier protein Aralar1	546.509	557.83	569.227	1004.04	949.852	977.325	1057.12	1062.2	1068.26	3	6	557.855	1019.8	1.82807	1.22122e-06	35
Q8BG51	MIRO1_MOUSE	Rhot1	Mitochondrial Rho GTPase 1	262.923	294.885	294.697	518.444	515.42	458.521	528.347	543.778	551.468	3	6	284.168	519.33	1.82754	9.71613e-06	39
O54724	CAVN1_MOUSE	Cavin1	Caveolae-associated protein 1	1038.86	994.817	1047.66	2047.56	2121.48	2114.39	1632.57	1713.06	1632.14	3	6	1027.11	1876.87	1.82732	0.000618013	39
E9Q236	MRP4_MOUSE	Abcc4	ATP-binding cassette sub-family C member 4	101.186	107.157	110.308	190.272	196.417	188.992	193.684	201.108	193.943	3	6	106.217	194.069	1.8271	1.92934e-08	77
P97348	RHOD_MOUSE	Rhod	Rho-related GTP-binding protein RhoD	81.8011	66.7844	55.8411	154.118	132.937	105.441	123.588	119.195	111.574	3	6	68.1422	124.475	1.8267	0.00174527	11
Q9QYC7	VKGC_MOUSE	Ggcx	Vitamin K-dependent gamma-carboxylase	20.9978		71.526	87.7061	114.8	106.532	57.1341	61.9069	78.899	2	6	46.2619	84.4963	1.82648	0.11896	33
Q3UUQ7	PGAP1_MOUSE	Pgap1	GPI inositol-deacylase	36.0557	46.3354	48.8326	82.7166	76.6428	66.8701	75.4961	88.7609	88.8277	3	6	43.7412	79.8857	1.82632	0.000395799	62
Q8BXL7	ARFRP_MOUSE	Arfrp1	ADP-ribosylation factor-related protein 1	6.46243	2.94197	4.15189	5.39625	9.36617	8.0584	10.8023	8.63466	7.21974	3	6	4.51876	8.24625	1.82489	0.0238529	16
F8VPU2	FARP1_MOUSE	Farp1	FERM, ARHGEF and pleckstrin domain-containing protein 1	75.8696	76.1482	80.3446	146.504	151.695	142.944	136.397	141.425	128.935	3	6	77.4541	141.317	1.82452	3.33425e-06	73
Q571E4	GALNS_MOUSE	Galns	N-acetylgalactosamine-6-sulfatase	89.4002	86.0107	111.223	202.624	214.579	177.892	152.046	153.529	145.01	3	6	95.5446	174.28	1.82407	0.00337431	18
P00848	ATP6_MOUSE	Mtatp6	ATP synthase subunit a	33.771	20.1827	24.6161	36.9121	54.1673	34.8383	53.4561	49.1351	58.1132	3	6	26.1899	47.7704	1.824	0.0114072	6
Q9CZV8	FXL20_MOUSE	Fbxl20	F-box/LRR-repeat protein 20	33.9707	28.3623	33.6584	56.8532	58.9392	55.7939	62.3615	59.1757	56.8921	3	6	31.9971	58.3359	1.82316	2e-06	19
Q9QUN9	DKK3_MOUSE	Dkk3	Dickkopf-related protein 3	44.9221	22.8935	28.8978	88.0003	65.7162	59.7727	44.137	25.9143	69.079	3	6	32.2378	58.7699	1.82301	0.0906918	8
Q9DBG3	AP2B1_MOUSE	Ap2b1	AP-2 complex subunit beta	768.071	730.227	770.255	1441.64	1427.66	1480.97	1339.01	1289.53	1292.32	3	6	756.184	1378.52	1.823	4.88711e-06	61
H3BJD6	H3BJD6_MOUSE	Ppp1r9a	Protein phosphatase 1, regulatory subunit 9A	8.52837	8.94213	42.7359	29.2728	27.0869	43.9515	42.9124	36.3929	39.8494	3	6	20.0688	36.5776	1.82261	0.0942786	108
Q3KNM2	MARH5_MOUSE	Marchf5	E3 ubiquitin-protein ligase MARCHF5	92.3627	92.9298	86.485	160.178	157.23	195.585	159.754	159.183	158.375	3	6	90.5925	165.051	1.8219	7.68473e-05	13
Q9DCW4	ETFB_MOUSE	Etfb	Electron transfer flavoprotein subunit beta	1348.21	1342.05	1398.08	2472.83	2453.23	2520.67	2531.14	2472.84	2445.6	3	6	1362.78	2482.72	1.8218	5.54959e-10	26
P43274	H14_MOUSE	H1-4	Histone H1.4	14850.8	15117.3	14999.3	13155.8	19244.5	15587.8	39904.9	37709.6	38204.8	3	6	14989.1	27301.2	1.8214	0.144853	61
P17012	ZFX_MOUSE	Zfx	Zinc finger X-chromosomal protein	31.2355	18.9571	35.3473	43.3376	47.3788	55.63	50.5464	57.0338	57.5206	3	6	28.5133	51.9079	1.82048	0.00165875	67
P62743	AP2S1_MOUSE	Ap2s1	AP-2 complex subunit sigma	818.061	1026.29	893.379	1649.54	1912.14	1378.62	1654.31	1763.57	1606.05	3	6	912.577	1660.7	1.8198	0.000298498	9
Q1W617	SHRM4_MOUSE	Shroom4	Protein Shroom4	73.5152	77.521	91.2543	163.35	157.451	147.782	152.936	142.459	117.077	3	6	80.7635	146.843	1.81818	0.000374008	88
Q8K215	LYRM4_MOUSE	Lyrm4	LYR motif-containing protein 4	215.966	145.188	186.8	340.273	292.132	312.741	360.75	327.2	359.292	3	6	182.651	332.065	1.81802	0.000189199	7
Q80U72	SCRIB_MOUSE	Scrib	Protein scribble homolog	120.595	115.595	117.656	223.92	221.385	235.736	216.692	199.848	188.892	3	6	117.949	214.412	1.81784	3.2164e-05	51
Q6PB93	GALT2_MOUSE	Galnt2	Polypeptide N-acetylgalactosaminyltransferase 2	302.004	278.788	265.507	533.991	528.663	500.535	504.374	515.262	493.641	3	6	282.1	512.744	1.8176	2.40654e-07	32
Q6ZPR5	NSMA3_MOUSE	Smpd4	Sphingomyelin phosphodiesterase 4	94.6141	93.0304	90.7135	163.868	164.392	179.365	163.853	163.908	175.635	3	6	92.786	168.504	1.81604	4.61974e-07	31
P61027	RAB10_MOUSE	Rab10	Ras-related protein Rab-10	549.165	539.879	552.705	1004.49	982.613	999.598	933.501	1026.87	1013.41	3	6	547.25	993.414	1.81528	8.50143e-08	21
Q9WV34	MPP2_MOUSE	Mpp2	MAGUK p55 subfamily member 2	38.021		48.2316	93.3783	93.1466	83.4174	60.8956	70.4625	68.1062	2	6	43.1263	78.2344	1.81408	0.0156088	24
P51174	ACADL_MOUSE	Acadl	Long-chain specific acyl-CoA dehydrogenase, mitochondrial	1382.02	1374.27	1415.1	2534.79	2579.15	2470.54	2546.22	2434.71	2566.35	3	6	1390.46	2521.96	1.81376	7.06806e-09	28
Q8C5P5	NT5D1_MOUSE	Nt5dc1	5'-nucleotidase domain-containing protein 1	54.5034	59.1495	57.5129	103.483						3	1	57.0553	103.483	1.81373	#DIV/0!	38
Q80ZJ1	RAP2A_MOUSE	Rap2a	Ras-related protein Rap-2a	9.76622	14.1912	15.814	20.1443	27.9391	30.5513	23.588	28.3546	13.6732	3	6	13.2571	24.0418	1.81349	0.0293873	12
Q8BGA9	OXA1L_MOUSE	Oxa1l	Mitochondrial inner membrane protein OXA1L	60.9505	47.8788	56.1171	115.413	105.22	93.899	106.738	96.9539	79.8282	3	6	54.9821	99.6753	1.81287	0.000709522	19
Q3UTJ2	SRBS2_MOUSE	Sorbs2	Sorbin and SH3 domain-containing protein 2	444.073	429.071	437.329	694.829	682.541	685.12	872.431	910.891	904.339	3	6	436.824	791.692	1.81238	0.00130764	73
Q9WUZ9	ENTP5_MOUSE	Entpd5	Ectonucleoside triphosphate diphosphohydrolase 5	25.1492	58.4152	40.6754	66.4592	77.7152	52.0468	86.1619	72.7571	95.0418	3	6	41.4133	75.0303	1.81175	0.0183912	19
Q8C4S8	DEN2A_MOUSE	Dennd2a	DENN domain-containing protein 2A	38.0717	38.2258	39.1183	66.1549	64.5581	68.9059	80.4898	76.0929	61.9655	3	6	38.4719	69.6945	1.81157	0.000165329	70
P15864	H12_MOUSE	H1-2	Histone H1.2	86.0267	71.1161	90.8421	103.954	102.035	93.3555	209.696	218.044	171.388	3	6	82.6616	149.745	1.81155	0.0915504	58
Q9WUP4	PORED_MOUSE	Srd5a3	Polyprenol reductase	54.1585	36.2761	36.2828	90.5341	67.3748	73.5161	73.5719	91.4274	62.4573	3	6	42.2391	76.4803	1.81065	0.00403909	12
Q9CQ85	TIM22_MOUSE	Timm22	Mitochondrial import inner membrane translocase subunit Tim22	33.067	34.3671	23.7603	52.9108	62.6453	54.2321	54.5559	51.2279	54.5994	3	6	30.3981	55.0286	1.81026	0.000120608	12
Q8BW75	AOFB_MOUSE	Maob	Amine oxidase [flavin-containing] B	838.682	582.41	670.606	1124.06	1229.61	1085.24	1302.01	1521.7	1306.99	3	6	697.233	1261.6	1.80944	0.00107403	35
Q91ZD4	VANG2_MOUSE	Vangl2	Vang-like protein 2			17.357	21.6081	37.9206	41.3621	29.82	34.2419	23.4583	1	6	17.357	31.4018	1.80917	#DIV/0!	28
Q8BIJ6	SYIM_MOUSE	Iars2	Isoleucine--tRNA ligase, mitochondrial	311.714	306.998	319.506	600.057	564.582	543.618	557.798	560.801	567.432	3	6	312.739	565.715	1.8089	9.88868e-08	60
Q8BWH0	S38A7_MOUSE	Slc38a7	Putative sodium-coupled neutral amino acid transporter 7	72.9591	40.5908	57.6361	98.8086	94.5884	86.5768	120.594	114.786	103.293	3	6	57.062	103.108	1.80694	0.00215087	14
Q3UMF0	COBL1_MOUSE	Cobll1	Cordon-bleu protein-like 1	124.643	117.88	113.703	206.382	197.57	198.423	231.276	217.469	234.92	3	6	118.742	214.34	1.80509	2.7374e-05	98
Q5SXC4	Q5SXC4_MOUSE	Vezf1	Vascular endothelial zinc finger 1	86.5034	70.0348	64.5737	97.3982	118.996	141.09	123.858	177.153	139	3	6	73.704	132.916	1.80337	0.00913868	36
Q80VP1	EPN1_MOUSE	Epn1	Epsin-1	30.374	31.8767	33.1077	56.5253	60.1286	56.4071	58.1551	57.4119	55.0107	3	6	31.7861	57.2731	1.80183	1.07685e-07	21
O35435	PYRD_MOUSE	Dhodh	Dihydroorotate dehydrogenase (quinone), mitochondrial	77.0124	67.6887	61.7894	134.941	114.058	115.065	121.182	129.468	129.233	3	6	68.8302	123.991	1.80141	3.19757e-05	17
P60904	DNJC5_MOUSE	Dnajc5	DnaJ homolog subfamily C member 5	122.771	99.8603	99.334	186.973	206.352	178.82	195.193	182.244	210.365	3	6	107.322	193.325	1.80135	3.42587e-05	14
E9PVZ8	E9PVZ8_MOUSE	Golgb1	Golgi autoantigen, golgin subfamily b, macrogolgin 1	134.383	138.739	144.344	263.445	270.771	263.036	238.638	233.72	234.065	3	6	139.155	250.612	1.80096	1.24776e-05	299
Q8BMG8	MFTC_MOUSE	Slc25a32	Mitochondrial folate transporter/carrier	44.0702	32.8515	36.3556	86.9873	92.8854	85.3845	57.3697	48.5239	36.8567	3	6	37.7591	68.0012	1.80092	0.0701934	20
O09111	NDUBB_MOUSE	Ndufb11	NADH dehydrogenase [ubiquinone] 1 beta subcomplex subunit 11, mitochondrial	351.18	402.975	420.863	681.285	679.153	732.899	765.707	654.3	718.096	3	6	391.673	705.24	1.80059	1.03411e-05	5
Q61009	SCRB1_MOUSE	Scarb1	Scavenger receptor class B member 1	185.031	215.759	153.439	390.84	409.821	410.178	249.436	262.245	272.146	3	6	184.743	332.444	1.7995	0.018588	25
O89001	CBPD_MOUSE	Cpd	Carboxypeptidase D	337.995	345.081	348.625	803.606	821.42	784.374	426.192	452.181	424.974	3	6	343.9	618.791	1.79933	0.0573866	61
Q62186	SSRD_MOUSE	Ssr4	Translocon-associated protein subunit delta	725.272	731.412	722.339	1427.22	1490.25	1532.66	1142.75	1132.16	1116.4	3	6	726.341	1306.91	1.7993	0.00166326	5
Q61144	PSN2_MOUSE	Psen2	Presenilin-2	11.3316	16.1432	30.8375	25.9141	36.0296	49.0859	26.5197	30.2069	42.0065	3	6	19.4374	34.9605	1.79861	0.0542324	15
Q9D384	U1SBP_MOUSE	Snrnp35	U11/U12 small nuclear ribonucleoprotein 35 kDa protein		1.25377	6.85738	5.02793	13.7601		3.23107	11.0991	3.3465	2	5	4.05558	7.29294	1.79825	0.445422	18
Q8C407	YIPF4_MOUSE	Yipf4	Protein YIPF4	143.91	85.7911	155.885	253.909	235.237	244.838	225.772	207.626	218.766	3	6	128.529	231.025	1.79746	0.000618224	9
Q8VHI3	OFUT2_MOUSE	Pofut2	GDP-fucose protein O-fucosyltransferase 2	327.451	326.287	326.104	616.573	590.057	583.866	580.271	560.747	590.454	3	6	326.614	586.995	1.79721	5.46888e-08	23
Q08460	KCMA1_MOUSE	Kcnma1	Calcium-activated potassium channel subunit alpha-1	79.3616	78.1038	93.683	152.058	118.493	147.953	159.932	168.892	155.159	3	6	83.7161	150.415	1.79672	0.000455135	63
Q6GQT9	NOMO1_MOUSE	Nomo1	Nodal modulator 1	895.415	904.271	878.475	1759.81	1729.21	1675.48	1481.43	1502.51	1470.37	3	6	892.72	1603.14	1.79579	4.48457e-05	66
Q9D023	MPC2_MOUSE	Mpc2	Mitochondrial pyruvate carrier 2	389.643	375.132	360.339	565.948	608.241	570.706	749.148	790.307	756.001	3	6	375.038	673.392	1.79553	0.00185783	8
Q99L43	CDS2_MOUSE	Cds2	Phosphatidate cytidylyltransferase 2	50.1439	55.2315	52.8001	71.5732	92.3007	73.028	96.3115	102.728	131.591	3	6	52.7252	94.5887	1.794	0.0158431	17
Q921I6	SH3B4_MOUSE	Sh3bp4	SH3 domain-binding protein 4	201.201	239.781	185.108	438.799	391.512	479.902	304.312	321.454	309.225	3	6	208.697	374.201	1.79304	0.00840488	61
Q08122	TLE3_MOUSE	Tle3	Transducin-like enhancer protein 3	24.2274	28.8356	15.443	39.2609	28.945	38.6211	48.8378	52.2653	37.6923	3	6	22.8353	40.9371	1.79271	0.0149062	41
Q9JKK1	STX6_MOUSE	Stx6	Syntaxin-6	69.6932	62.5496	79.1606	135.702	146.352	105.832	132.123	108.832	128.672	3	6	70.4678	126.252	1.79163	0.000822322	10
Q8VDP6	CDIPT_MOUSE	Cdipt	CDP-diacylglycerol--inositol 3-phosphatidyltransferase	330.091	315.773	339.264	678.422	657.759	634.129	500.828	542.404	516.189	3	6	328.376	588.288	1.79151	0.00082603	5
Q9CZP5	BCS1_MOUSE	Bcs1l	Mitochondrial chaperone BCS1	52.1759	58.2597	56.4269	108.554	83.137	113.12	86.9345	92.0527	113.992	3	6	55.6208	99.6317	1.79127	0.00116602	13
Q9Z0U1	ZO2_MOUSE	Tjp2	Tight junction protein ZO-2	96.7548	104.696	103.804	166.212	158.586	153.131	205.845	206.085	203.706	3	6	101.752	182.261	1.79123	0.00118194	63
Q6P9N1	HYCCI_MOUSE	Fam126a	Hyccin			13.0588	20.6014	29.1372	17.5819	21.6883	28.9018	22.4066	1	6	13.0588	23.3862	1.79084	#DIV/0!	25
P43024	CX6A1_MOUSE	Cox6a1	Cytochrome c oxidase subunit 6A1, mitochondrial	92.5294	91.5566	92.0058	141.607	151.576	165.757	157.848	184.537	187.191	3	6	92.0306	164.753	1.79019	0.000279546	3
Q9D8B6	F210B_MOUSE	Fam210b	Protein FAM210B, mitochondrial	30.2929	19.1173	23.9659	53.6039	39.6422	39.7874	41.5349	41.1438	46.9277	3	6	24.4587	43.7733	1.78968	0.00168094	10
Q91VX9	TM168_MOUSE	Tmem168	Transmembrane protein 168	39.4212	43.472	39.0366	68.2283	58.076	80.0797	78.0756	78.0279	73.431	3	6	40.6433	72.6531	1.78758	0.000393333	25
Q9Z2L6	MINP1_MOUSE	Minpp1	Multiple inositol polyphosphate phosphatase 1	59.3993	54.8513	70.3888	123.55	127.397	106.614	94.3161	107.717	100.053	3	6	61.5465	109.941	1.78631	0.000665097	24
Q9ER64	OSBL5_MOUSE	Osbpl5	Oxysterol-binding protein-related protein 5	35.2761	26.3946	35.221	62.6446	59.9171	55.7078	56.1203	65.6665	46.0312	3	6	32.2972	57.6812	1.78595	0.000816453	55
P17156	HSP72_MOUSE	Hspa2	Heat shock-related 70 kDa protein 2	57.5151	34.206	41.8703	72.2734	68.6379	65.4625	88.8505	97.8859	84.0489	3	6	44.5305	79.5265	1.78589	0.00549083	52
P39098	MA1A2_MOUSE	Man1a2	Mannosyl-oligosaccharide 1,2-alpha-mannosidase IB	114.496	90.3412	99.2714	195.492	199.292	174.708	180.894	186.883	148.079	3	6	101.37	180.891	1.78447	0.000290037	43
Q91W39	NCOA5_MOUSE	Ncoa5	Nuclear receptor coactivator 5	98.1972	102.051	95.6528	166.424	165.807	172.026	178.681	188.927	183.995	3	6	98.6337	175.977	1.78414	3.10993e-06	14
P49135	ERCC3_MOUSE	Ercc3	General transcription and DNA repair factor IIH helicase subunit XPB	14.2117	27.2963	32.2581	42.7895	40.6721	39.5469	46.239	47.1477	46.6705	3	6	24.5887	43.8443	1.78311	0.00203495	61
P28828	PTPRM_MOUSE	Ptprm	Receptor-type tyrosine-protein phosphatase mu	52.8546	47.55	55.4318	71.0295	55.4537	61.1458	117.141	129.114	121.739	3	6	51.9455	92.6038	1.78271	0.0826839	66
Q9DB25	ALG5_MOUSE	Alg5	Dolichyl-phosphate beta-glucosyltransferase	148.938	173.909	195.293	315.599	373.862	335.327	268.305	272.212	281.819	3	6	172.713	307.854	1.78246	0.0013716	24
Q9CYI0	NJMU_MOUSE		Protein Njmu-R1	26.05	36.5796	28.3085	85.3629	54.9938	60.6008	43.1178	36.5612	43.3319	3	6	30.3127	53.9947	1.78126	0.0639692	21
Q70IV5	SYNEM_MOUSE	Synm	Synemin	112.517	95.5888	77.3306	152.327	137.139	149.468	187.609	197.742	191.15	3	6	95.1455	169.239	1.77874	0.00312864	65
O70433	FHL2_MOUSE	Fhl2	Four and a half LIM domains protein 2	583.509	542.854	517.528	1037.64	1126.18	1075.08	874.44	881.664	852.94	3	6	547.964	974.657	1.77869	0.000587572	26
Q8C522	ENDD1_MOUSE	Endod1	Endonuclease domain-containing 1 protein	113.915	117.13	109.047	226.814	196.198	190.613	207.475	185	203.725	3	6	113.364	201.638	1.77867	2.42587e-05	20
Q8BYR2	LATS1_MOUSE	Lats1	Serine/threonine-protein kinase LATS1	3.78423	13.7534	8.01481	12.6781	12.9497	15.9201	25.4412	18.8769	4.95316	3	6	8.51748	15.1365	1.77711	0.18607	63
Q6ZPZ3	ZC3H4_MOUSE	Zc3h4	Zinc finger CCCH domain-containing protein 4	29.5997	25.2255	38.2353	70.0229	49.0679	65.487	48.0448	48.9051	49.2298	3	6	31.0202	55.1262	1.77711	0.00712894	74
P70175	DLG3_MOUSE	Dlg3	Disks large homolog 3	10.7033	30.8644	39.0932	45.8423	51.0467	44.7184	47.9207	43.9298	53.1521	3	6	26.887	47.7683	1.77664	0.00980019	46
P47877	IBP2_MOUSE	Igfbp2	Insulin-like growth factor-binding protein 2	46.9924	61.497	54.4655	150.214	129.47	135.698	48.9351	62.994	51.2514	3	6	54.3183	96.4271	1.77522	0.17753	14
O55126	NIPS2_MOUSE	Nipsnap2	Protein NipSnap homolog 2	497.984	455.092	492.198	774.863	873.629	836.311	890.388	884.908	870.59	3	6	481.758	855.115	1.77499	2.76945e-06	16
Q9CRG1	TM7S3_MOUSE	Tm7sf3	Transmembrane 7 superfamily member 3	56.1203	71.7345	68.084	96.3114	114.81	93.3739	146.435	128.191	116.373	3	6	65.3129	115.916	1.77477	0.00444582	14
Q99J56	DERL1_MOUSE	Derl1	Derlin-1	244.794	247.984	261.325	545.882	540.838	510.206	356.912	346.377	375.626	3	6	251.368	445.974	1.77419	0.0115558	2
Q4VBE8	WDR18_MOUSE	Wdr18	WD repeat-containing protein 18	122.081	119.08	118.041	213.046	192.161	220.981	229.422	235.402	183.414	3	6	119.734	212.404	1.77397	0.000140179	16
Q5SSK3	TEFM_MOUSE	Tefm	Transcription elongation factor, mitochondrial	48.3098	38.6324	47.5143	83.5169	88.8508	89.6461	82.2888	62.2245	70.2961	3	6	44.8188	79.4705	1.77315	0.00145457	29
Q9CQW0	EMC6_MOUSE	Emc6	ER membrane protein complex subunit 6	163.635	286.143	176.346	385.558	359.625	375.084	414.978	339.853	344.536	3	6	208.708	369.939	1.77252	0.00114211	4
Q4FZC9	SYNE3_MOUSE	Syne3	Nesprin-3	53.5397	67.0949	51.7704	98.6635	83.2896	100.373	115.525	103.662	109.298	3	6	57.4683	101.802	1.77144	0.000498405	54
Q921G7	ETFD_MOUSE	Etfdh	Electron transfer flavoprotein-ubiquinone oxidoreductase, mitochondrial	284.864	281.229	281.171	461.265	452.2	459.805	559.084	544.542	523.814	3	6	282.421	500.118	1.77082	0.000125061	42
Q6ZPQ6	PITM2_MOUSE	Pitpnm2	Membrane-associated phosphatidylinositol transfer protein 2	37.7491	15.3421	20.8182	47.1438	58.1233	39.3461	42.0323	30.0548	44.885	3	6	24.6365	43.5976	1.76963	0.0316514	54
Q9Z0X1	AIFM1_MOUSE	Aifm1	Apoptosis-inducing factor 1, mitochondrial	628.802	586.419	574.258	1076.45	1097.22	1068.22	1034.26	1041.15	1013.86	3	6	596.493	1055.19	1.769	1.18615e-07	38
Q6ZQ93	UBP34_MOUSE	Usp34	Ubiquitin carboxyl-terminal hydrolase 34	19.5735	22.5992	34.6442	52.6221	41.1419	47.4124	35.0892	53.2459	42.1798	3	6	25.6056	45.2819	1.76843	0.00690471	183
P35279	RAB6A_MOUSE	Rab6a	Ras-related protein Rab-6A	737.503	770.763	824.67	1419.51	1463.41	1442.34	1229.41	1284.97	1410.15	3	6	777.645	1374.97	1.76811	1.97304e-05	13
Q60766	IRGM1_MOUSE	Irgm1	Immunity-related GTPase family M protein 1	365.133	394.155	415.299	775.784	790.688	747.351	599.875	625.863	613.802	3	6	391.529	692.227	1.76801	0.000798382	26
O35609	SCAM3_MOUSE	Scamp3	Secretory carrier-associated membrane protein 3	312.531	298.487	332.634	594.082	614.419	552.539	522.159	526.574	524.729	3	6	314.551	555.75	1.76681	2.41745e-05	10
Q9CR48	DRAM2_MOUSE	Dram2	DNA damage-regulated autophagy modulator protein 2	73.334	33.0986	47.5503	89.9114	81.5372	83.2948	73.3788	109.259	106.649	3	6	51.3276	90.6717	1.76653	0.0113635	9
P60603	ROMO1_MOUSE	Romo1	Reactive oxygen species modulator 1	221.196	213.852	164.809	374.347	374.353	334.819	359.567	361.511	314.28	3	6	199.952	353.146	1.76615	7.04189e-05	2
Q8JZS6	N42L2_MOUSE	N4bp2l2	NEDD4-binding protein 2-like 2			6.22342	19.2257	8.57213		11.2826	7.90143	7.97014	1	5	6.22342	10.9904	1.76597	#DIV/0!	40
Q60715	P4HA1_MOUSE	P4ha1	Prolyl 4-hydroxylase subunit alpha-1	2428.78	2371.2	2431.35	4558.46	4540.22	4588.34	3995.69	3958.32	3888.18	3	6	2410.44	4254.87	1.76518	4.00468e-05	40
Q8R0Y8	S2542_MOUSE	Slc25a42	Mitochondrial coenzyme A transporter SLC25A42	19.4752	14.4279	14.7253	38.0246	27.8691	36.6973	26.0987	17.0439	25.9269	3	6	16.2095	28.6101	1.76502	0.0353074	11
Q91ZE0	TMLH_MOUSE	Tmlhe	Trimethyllysine dioxygenase, mitochondrial	212.825	209.449	207.648	345.915	398.958	424.367	353.758	351.864	348.735	3	6	209.974	370.6	1.76498	8.0604e-05	23
Q8BH55	THNS1_MOUSE	Thnsl1	Threonine synthase-like 1	40.5631	46.3853	40.7342	86.6654	75.6059	79.1989	66.422	66.4762	76.2942	3	6	42.5609	75.1104	1.76478	0.000260833	49
Q9R1S3	PIGN_MOUSE	Pign	GPI ethanolamine phosphate transferase 1	8.03148	27.1889	26.9169	45.2987	37.204	33.5508	38.342	27.3228	37.5557	3	6	20.7124	36.5457	1.76443	0.0229006	49
Q04736	YES_MOUSE	Yes1	Tyrosine-protein kinase Yes	107.019	114.543	133.137	155.572	187.36	200.118	228.209	225.572	254.363	3	6	118.233	208.532	1.76374	0.00402244	37
Q6NXI6	RPRD2_MOUSE	Rprd2	Regulation of nuclear pre-mRNA domain-containing protein 2	95.0243	87.5001	86.9144	157.601	146.561	130.933	163.832	176.29	175.193	3	6	89.8129	158.402	1.76368	0.000339963	88
Q9DCF9	SSRG_MOUSE	Ssr3	Translocon-associated protein subunit gamma	142.55	155.854	185.637	334.299	306.88	343.055	244.929	217.675	260.422	3	6	161.347	284.543	1.76355	0.00592462	17
Q69Z38	PEAK1_MOUSE	Peak1	Inactive tyrosine-protein kinase PEAK1	53.5767	50.726	55.6136	111.593	87.0926	68.5856	91.5403	103.757	100.66	3	6	53.3054	93.8714	1.76101	0.00295297	121
Q60770	STXB3_MOUSE	Stxbp3	Syntaxin-binding protein 3	83.1233	81.0212	102.73	125.824	153.146	137.108	183.513	171.629	168.562	3	6	88.9582	156.63	1.76072	0.0018438	62
Q62181	SEM3C_MOUSE	Sema3c	Semaphorin-3C	93.1469	79.1886	75.3086	148.81	147.937	145.618	149.065	135.881	144.509	3	6	82.548	145.303	1.76023	2.75989e-06	42
O35166	GOSR2_MOUSE	Gosr2	Golgi SNAP receptor complex member 2	46.6846	56.6887	54.5331	88.8097	99.5073	92.9289	96.6561	95.8347	81.8558	3	6	52.6355	92.5987	1.75925	3.509e-05	10
Q9DCM0	ETHE1_MOUSE	Ethe1	Persulfide dioxygenase ETHE1, mitochondrial	112.439	128.805	97.0088	190.334	159.952	196.779	219.969	207.56	215.351	3	6	112.751	198.324	1.75896	0.000565496	7
Q9JIG8	PRAF2_MOUSE	Praf2	PRA1 family protein 2	208.033	229.338	267.374	538.984	462.491	516.095	297.716	313.337	349.231	3	6	234.915	412.976	1.75798	0.0278821	4
P31001	DESM_MOUSE	Des	Desmin	522.213	487.291	556.187	1186.77	987.539	1135.99	647.609	629.142		3	5	521.897	917.41	1.75784	0.0470708	21
O70589	CSKP_MOUSE	Cask	Peripheral plasma membrane protein CASK	93.5699	87.067	72.252	145.303	141.167	114.356	163.785	166.41	157.725	3	6	84.2963	148.124	1.75719	0.0012494	59
Q3TYS2	CYBC1_MOUSE	Cybc1	Cytochrome b-245 chaperone 1	75.086	67.3429	69.6005	127.834	134.74	131.709	116.023	107.25	127.239	3	6	70.6765	124.133	1.75635	7.00494e-05	11
Q8R366	IGSF8_MOUSE	Igsf8	Immunoglobulin superfamily member 8	42.9202	44.9536	50.0448	91.5922	78.6189	80.9131	76.7543	79.735	76.8439	3	6	45.9729	80.7429	1.75632	2.683e-05	13
Q9ER38	TOR3A_MOUSE	Tor3a	Torsin-3A	93.0307	82.3708	82.2446	141.983	121.147	139.222	164.08	178.647	159.708	3	6	85.882	150.798	1.75587	0.00128122	17
Q91YQ5	RPN1_MOUSE	Rpn1	Dolichyl-diphosphooligosaccharide--protein glycosyltransferase subunit 1	1053.76	1048.79	1041.7	1968.98	1986.77	1972.02	1696.94	1713.57	1700.81	3	6	1048.08	1839.85	1.75544	4.6823e-05	41
Q9WTP7	KAD3_MOUSE	Ak3	GTP:AMP phosphotransferase AK3, mitochondrial	568.021	572.745	623.695	1014.91	998.703	1024.93	1047.58	1031.09	1070.46	3	6	588.154	1031.28	1.75342	6.86596e-08	17
Q5IRJ6	ZNT9_MOUSE	Slc30a9	Zinc transporter 9	37.9906	33.7009	45.8374	71.3794	88.1263	62.923	69.4438	59.0857	61.1225	3	6	39.1763	68.6801	1.7531	0.00335575	34
Q65Z40	WAPL_MOUSE	Wapl	Wings apart-like protein homolog	25.6304	29.881	23.8375	28.5509	46.2864	54.9132	40.8132	51.4277	56.2021	3	6	26.4496	46.3656	1.75298	0.0163601	98
P53702	CCHL_MOUSE	Hccs	Holocytochrome c-type synthase	163.487	153.304	161.991	284.054	266.9	273.636	278.806	275.203	299.886	3	6	159.594	279.748	1.75287	6.24651e-07	16
Q8BMD8	SCMC1_MOUSE	Slc25a24	Calcium-binding mitochondrial carrier protein SCaMC-1	780.098	788.872	839.834	1422.04	1367.31	1392.71	1418.68	1417.33	1426.3	3	6	802.935	1407.39	1.75281	6.0929e-09	35
Q9D3P8	PLRKT_MOUSE	Plgrkt	Plasminogen receptor (KT)	564.106	634.874	656.685	1041.18	1032.91	1023.64	1146.93	1125.99	1131.8	3	6	618.555	1083.74	1.75205	6.09937e-06	13
Q8BW00	PTH_MOUSE	Ptrh1	Probable peptidyl-tRNA hydrolase	45.4717	33.5821	38.9285	83.4108	62.1442	83.0698	53.3797	65.9569	65.1565	3	6	39.3274	68.853	1.75076	0.00569827	4
Q80X45	KISHB_MOUSE	Tmem167b	Protein kish-B	30.2066	38.1697	22.8093	56.8013	46.592	60.0192	63.7129	47.9526	44.1442	3	6	30.3952	53.2037	1.7504	0.0047923	7
Q99KG3	RBM10_MOUSE	Rbm10	RNA-binding protein 10	76.793	98.5679	85.9696	134.35	135.447	146.399	170.339	161.233	166.83	3	6	87.1102	152.433	1.74989	0.000397001	50
Q9JKN1	ZNT7_MOUSE	Slc30a7	Zinc transporter 7	206.077	170.166	177.543	345.443	344.629	334.623	296.608	307.59	308.807	3	6	184.595	322.95	1.7495	2.97084e-05	9
Q921U8	SMTN_MOUSE	Smtn	Smoothelin	136.847	148.253	128.627	291.199	271.326	275.444	194.026	209.357	206.278	3	6	137.909	241.272	1.7495	0.00502856	40
Q921T2	TOIP1_MOUSE	Tor1aip1	Torsin-1A-interacting protein 1	344.366	325.226	305.953	490.173	516.979	457.933	641.693	655.784	648.832	3	6	325.182	568.566	1.74846	0.00284053	27
Q6P5F7	TTYH3_MOUSE	Ttyh3	Protein tweety homolog 3	115.919	83.9332	105.84	176.12	156.579	129.625	213.449	202.224	190.269	3	6	101.897	178.044	1.74729	0.00588298	8
Q64735	CR1L_MOUSE	Cr1l	Complement component receptor 1-like protein	101.424	111.255	86.1309	165.917	134.574	182.685	199.793	184.843	176.064	3	6	99.6033	173.979	1.74672	0.00117784	24
Q91YY5	SO1A5_MOUSE	Slco1a5	Solute carrier organic anion transporter family member 1A5	55.1423	53.8644	72.4457	150.079	134.48	122.252	84.4189	69.1579	72.9084	3	6	60.4841	105.549	1.74508	0.0686085	39
Q921Q3	ALG1_MOUSE	Alg1	Chitobiosyldiphosphodolichol beta-mannosyltransferase	43.2692	42.613	33.9485	70.7708	78.6593	68.187	69.8656	59.0174	71.6088	3	6	39.9436	69.6848	1.74458	0.000219172	21
Q5XJY4	PARL_MOUSE	Parl	Presenilins-associated rhomboid-like protein, mitochondrial	29.9132	16.9896	35.8911	48.7125	39.136	51.0922	50.9141	42.3115	56.5537	3	6	27.598	48.12	1.74361	0.00595996	20
Q9D7N9	APMAP_MOUSE	Apmap	Adipocyte plasma membrane-associated protein	507.74	531.3	477.629	989.325	975.545	1000.52	773.592	766.764	782.865	3	6	505.556	881.435	1.7435	0.0011328	19
Q7TNS2	MIC10_MOUSE	Micos10	MICOS complex subunit Mic10	142.755	119.211	99.1326	227.64	197.72	201.468	227.106	201.181	203.835	3	6	120.366	209.825	1.74322	0.000117566	5
Q8BG09	T184B_MOUSE	Tmem184b	Transmembrane protein 184B	17.3238			26.6313	41.902	36.8076		31.3844	14.2674	1	5	17.3238	30.1985	1.74318	#DIV/0!	14
O70404	VAMP8_MOUSE	Vamp8	Vesicle-associated membrane protein 8	593.644	560.772	531.89	1084.66	1001.7	1000.59	919.33	920.997	949.122	3	6	562.102	979.4	1.74239	1.49429e-05	7
D3Z7P3	GLSK_MOUSE	Gls	Glutaminase kidney isoform, mitochondrial	754.523	785.813	770.876	1555.82	1575.5	1564.29	1098.31	1151.96	1105.53	3	6	770.404	1341.9	1.74182	0.00594505	42
Q8R086	SUOX_MOUSE	Suox	Sulfite oxidase, mitochondrial	155.437	104.073	138.224	215.646	236.018	221.443	229.878	226.404	255.867	3	6	132.578	230.876	1.74144	0.00012935	19
Q9DB85	RRP8_MOUSE	Rrp8	Ribosomal RNA-processing protein 8	32.9411	22.4137	31.4182	38.4987	33.4482	55.7827	60.5719	58.7801	55.0549	3	6	28.9243	50.3561	1.74096	0.0201541	36
P42867	GPT_MOUSE	Dpagt1	UDP-N-acetylglucosamine--dolichyl-phosphate N-acetylglucosaminephosphotransferase	14.5391	10.3219	15.9571	19.5233	24.364	20.9262	27.008	19.6405	30.5993	3	6	13.606	23.6769	1.74018	0.0103768	12
Q9WV85	NDK3_MOUSE	Nme3	Nucleoside diphosphate kinase 3	74.7831	92.0294	96.4925	122.32	123.057	129.767	184.367	173.092	183.725	3	6	87.7683	152.721	1.74005	0.0107381	7
Q61335	BAP31_MOUSE	Bcap31	B-cell receptor-associated protein 31	1038.53	1045.71	1030.48	2086.73	2062.57	2132.2	1466.02	1585.6	1500.63	3	6	1038.24	1805.62	1.73912	0.00501962	27
P97300	NPTN_MOUSE	Nptn	Neuroplastin	336.709	392.567	439.077	649.94	741.684	713.545	696.403	696.752	564.598	3	6	389.451	677.154	1.73874	0.000248418	20
Q9R1X5	MRP5_MOUSE	Abcc5	ATP-binding cassette sub-family C member 5	26.7209	30.2776	39.3054	79.5839	63.0612	69.3333	37.877	41.5359	43.452	3	6	32.1013	55.8072	1.73847	0.0597548	81
P10417	BCL2_MOUSE	Bcl2	Apoptosis regulator Bcl-2	20.837	27.9969	19.6264	36.9257	58.9562	24.1375	35.4147	34.7629	47.724	3	6	22.8201	39.6535	1.73766	0.0573347	4
Q9WUH1	TM115_MOUSE	Tmem115	Transmembrane protein 115	77.9907	101.27	98.6592	164.733	175.58	181.019	149.673	161.82	133.001	3	6	92.64	160.971	1.7376	0.000587811	10
Q3TZX8	NOL9_MOUSE	Nol9	Polynucleotide 5'-hydroxyl-kinase NOL9	27.1351	19.2107	21.2483	41.2654	38.9278	38.7738	36.641	40.33	38.9177	3	6	22.5314	39.1426	1.73725	3.86652e-05	36
Q61425	HCDH_MOUSE	Hadh	Hydroxyacyl-coenzyme A dehydrogenase, mitochondrial	1300.85	1308.08	1386.4	2230.34	2262.41	2213.64	2385.14	2424.92	2362.41	3	6	1331.78	2313.14	1.73689	4.86356e-07	30
O89023	TPP1_MOUSE	Tpp1	Tripeptidyl-peptidase 1	836.541	728.443	884.907	1427.06	1359.31	1337.73	1564.45	1414.39	1406.29	3	6	816.63	1418.2	1.73665	1.38271e-05	13
Q68FH0	PKP4_MOUSE	Pkp4	Plakophilin-4	28.5152	30.3843	30.7584	43.7056	36.1863	45.9465	62.8159	57.1055	65.5691	3	6	29.886	51.8881	1.7362	0.0162807	50
Q8BTH8	KC1G1_MOUSE	Csnk1g1	Casein kinase I isoform gamma-1	20.6543		18.7242	47.5753	33.4404	25.7812	38.2661	30.8423	29.148	2	6	19.6893	34.1755	1.73575	0.0474026	31
P57716	NICA_MOUSE	Ncstn	Nicastrin	414.587	446.31	452.307	823.476	747.378	792.132	722.632	737.781	732.979	3	6	437.735	759.396	1.73483	3.84189e-06	26
Q9CZH7	MXRA7_MOUSE	Mxra7	Matrix-remodeling-associated protein 7	119.885	151.326	136.881	217.657	284.663	167.322	213.256	285.85	246.264	3	6	136.031	235.835	1.73369	0.00926061	8
Q8C0D7	ING4_MOUSE	Ing4	Inhibitor of growth protein 4			14.6171	22.9781		27.5205	32.0531	26.045	18.0641	1	5	14.6171	25.3322	1.73305	#DIV/0!	27
O35954	PITM1_MOUSE	Pitpnm1	Membrane-associated phosphatidylinositol transfer protein 1	31.2187	27.2059	28.0867	63.4497	61.9682	53.8746	43.9468	37.3613	39.2426	3	6	28.8371	49.9739	1.73297	0.0178625	40
Q80WJ7	LYRIC_MOUSE	Mtdh	Protein LYRIC	479.081	504.593	519.375	977.087	1045.1	1014.44	702.14	722.598	741.088	3	6	501.016	867.075	1.73063	0.00676306	71
P29416	HEXA_MOUSE	Hexa	Beta-hexosaminidase subunit alpha	333.359	343.363	364.81	434.704	429.781	440.394	768.972	754.062	772.53	3	6	347.177	600.074	1.72844	0.0522913	22
Q91VM5	RMXL1_MOUSE	Rbmxl1	RNA binding motif protein, X-linked-like-1	1119.72	943.502	744.139	1353.48	1672.86	1415.18	1552.12	2024.49	1681.21	3	6	935.787	1616.56	1.72748	0.00376772	13
Q99PL5	RRBP1_MOUSE	Rrbp1	Ribosome-binding protein 1	529.918	500.865	526.436	1084.65	1080.16	1073.71	707.093	723.573	709.266	3	6	519.073	896.409	1.72694	0.0163259	235
Q9D6M3	GHC1_MOUSE	Slc25a22	Mitochondrial glutamate carrier 1	70.1768	89.4088	78.9948	150.153	122.678	123.323	129.515	153.514	144.015	3	6	79.5268	137.2	1.7252	0.000358864	16
P70428	EXT2_MOUSE	Ext2	Exostosin-2	26.1568	40.0072	44.9862	70.8326	69.5346	72.302	55.7148	58.8322	56.2354	3	6	37.0501	63.9086	1.72493	0.00270076	39
Q99N17	Q99N17_MOUSE	Cyp4f16	Cytochrome P450 CYP4F16	1.59704	5.53351	5.99186	8.4054	10.0645	5.03133	5.31249	6.11788	10.3203	3	6	4.37414	7.54198	1.72422	0.102353	25
Q9D110	MTHFS_MOUSE	Mthfs	5-formyltetrahydrofolate cyclo-ligase			17.9368	38.3266	23.1653	43.4115	26.092	27.6037	26.9552	1	6	17.9368	30.9257	1.72415	#DIV/0!	14
Q8R326	PSPC1_MOUSE	Pspc1	Paraspeckle component 1	182.441	153.433	183.095	225.641	248.494	233.747	376.369	360.854	344.424	3	6	172.99	298.255	1.72412	0.0203376	24
Q8C635	Q8C635_MOUSE	Gykl1	Glycerol kinase	70.1685	114.236	128.893	199.148	166.077	233.447	170.718	171.308	139.619	3	6	104.433	180.053	1.72411	0.0120316	25
Q02780	NFIA_MOUSE	Nfia	Nuclear factor 1 A-type	45.6074	35.0394	74.237	92.1236	94.8875	83.3011	90.2649	59.9795	113.181	3	6	51.6279	88.9563	1.72303	0.0231585	32
Q9DCK3	TSN4_MOUSE	Tspan4	Tetraspanin-4	46.5017	51.1885	39.1007	86.7905	73.7417	66.9997	77.2646	69.7631	96.7856	3	6	45.597	78.5575	1.72287	0.00240335	9
Q8CB65	NEMP2_MOUSE	Nemp2	Nuclear envelope integral membrane protein 2			11.8691	22.4605	10.9819	11.0468	26.9813	30.0311	21.1674	1	6	11.8691	20.4448	1.72253	#DIV/0!	15
P18406	CCN1_MOUSE	Ccn1	CCN family member 1	237.397	187.917	224.123	585.99	596.114	572.725	165.048	162.638	154.791	3	6	216.479	372.884	1.7225	0.298385	28
Q9CPU2	NDUB2_MOUSE	Ndufb2	NADH dehydrogenase [ubiquinone] 1 beta subcomplex subunit 2, mitochondrial	239.16	148.668	232.916	320.495	364.206	350.621	364.517	366.087	371.711	3	6	206.915	356.273	1.72183	0.000268787	0
P60060	SC61G_MOUSE	Sec61g	Protein transport protein Sec61 subunit gamma	604.329	678	684.234	1329.21	1320.06	1308.9	969.886	918.164	925.953	3	6	655.521	1128.7	1.72183	0.00724737	6
Q9DD03	RAB13_MOUSE	Rab13	Ras-related protein Rab-13	49.5173	25.7648			59.8619	88.1308	68.5145	62.113	45.395	2	5	37.641	64.803	1.72161	0.0950855	21
O89090	SP1_MOUSE	Sp1	Transcription factor Sp1	27.1856	32.7568	34.008	54.8233	47.802	50.7008	63.5608	48.3406	57.7766	3	6	31.3168	53.834	1.71901	0.000690761	20
Q99MR3	S12A9_MOUSE	Slc12a9	Solute carrier family 12 member 9	90.5427	85.5165	78.1983	128.491	129.559	130.589	180.147	153.677	151.104	3	6	84.7525	145.595	1.71788	0.00171479	13
Q9Z1X4	ILF3_MOUSE	Ilf3	Interleukin enhancer-binding factor 3	406.774	405.574	450.224	636.504	620.484	626.061	820.006	811.283	822.835	3	6	420.857	722.862	1.71759	0.00200909	65
Q8VEM8	MPCP_MOUSE	Slc25a3	Phosphate carrier protein, mitochondrial	13946.7	13815.8	14674.1	23516.8	22700.6	24121.3	25019	24808.3	25522.2	3	6	14145.5	24281.4	1.71654	1.06794e-06	23
Q3URQ0	TEX10_MOUSE	Tex10	Testis-expressed protein 10	53.6685	54.6732	53.1095	94.0907	88.147	84.555	95.9025	96.4987	95.064	3	6	53.8171	92.3763	1.71649	3.388e-06	55
P58158	B3GA3_MOUSE	B3gat3	Galactosylgalactosylxylosylprotein 3-beta-glucuronosyltransferase 3	55.923	35.963	54.0824	81.7	68.9993	100.377	80.9255	90.1913	78.8643	3	6	48.6561	83.5096	1.71632	0.00257668	15
Q64512	PTN13_MOUSE	Ptpn13	Tyrosine-protein phosphatase non-receptor type 13	222.599	229.878	239.506	441.325	412.086	417.567	373.244	366.03	365.067	3	6	230.661	395.887	1.71631	6.19601e-05	139
P97868	RBBP6_MOUSE	Rbbp6	E3 ubiquitin-protein ligase RBBP6	51.5694	36.9159	46.4916	62.4867	74.6958	83.5667	76.2953	80.7579	85.3064	3	6	44.9923	77.1848	1.71551	0.000768008	225
Q8C2A2	SEN54_MOUSE	Tsen54	tRNA-splicing endonuclease subunit Sen54	18.0192	7.26237		20.6947	23.3048	24.7035	31.9709	14.0086	15.4132	2	6	12.6408	21.6826	1.71529	0.152783	23
Q8C7V8	CC134_MOUSE	Ccdc134	Coiled-coil domain-containing protein 134	67.484	60.3125	63.9834	135.931	130.761	130.35	93.698	68.7485	98.2632	3	6	63.9266	109.625	1.71486	0.0253645	20
Q9CWE0	MFR1L_MOUSE	Mtfr1l	Mitochondrial fission regulator 1-like	57.3219	55.9947	43.2303	86.8102	90.7704	85.1623	81.9845	102.677	89.1307	3	6	52.1823	89.4225	1.71366	0.000184115	16
Q9EP69	SAC1_MOUSE	Sacm1l	Phosphatidylinositol-3-phosphatase SAC1	305.686	294.865	340.239	564.972	559.704	552.884	516.511	510.425	519.617	3	6	313.597	537.352	1.71351	3.57062e-06	31
Q9D2D7	ZN687_MOUSE	Znf687	Zinc finger protein 687	24.8224	23.479	23.7031	29.5007	44.9734	45.1479	45.0597	45.5465	36.4052	3	6	24.0015	41.1056	1.71262	0.00369324	67
Q9CQ75	NDUA2_MOUSE	Ndufa2	NADH dehydrogenase [ubiquinone] 1 alpha subcomplex subunit 2	195.638	205.739	209.053	317.274	310.209	345.353	353.351	378.536	385.674	3	6	203.477	348.399	1.71223	0.000108761	6
Q8BMF4	ODP2_MOUSE	Dlat	Dihydrolipoyllysine-residue acetyltransferase component of pyruvate dehydrogenase complex, mitochondrial	2160.67	2214.01	2201.53	3531.22	3559.82	3710.82	3936.32	3864.17	3906.27	3	6	2192.07	3751.44	1.71137	1.67388e-06	40
P70180	ANPRC_MOUSE	Npr3	Atrial natriuretic peptide receptor 3	2887.44	2907.23	3105.16	6069.25	6244.41	6077.61	3999.83	4038.44	4023.06	3	6	2966.61	5075.43	1.71085	0.0187893	23
Q9D8N3	TM86A_MOUSE	Tmem86a	Lysoplasmalogenase-like protein TMEM86A	18.8235		31.3699	42.9336						2	1	25.0967	42.9336	1.71073	#DIV/0!	6
Q9JL56	GDE1_MOUSE	Gde1	Glycerophosphodiester phosphodiesterase 1	44.4759	50.4682	44.584	66.3136	82.7152	82.2721	78.4671	83.5266	83.372	3	6	46.5094	79.4444	1.70814	0.000104486	15
Q920A5	RISC_MOUSE	Scpep1	Retinoid-inducible serine carboxypeptidase	517.579	482.119	477.318	773.871	753.457	764.144	911.497	909.573	930.484	3	6	492.339	840.504	1.70717	0.000253648	33
Q9CQX8	KGD4_MOUSE	Mrps36	Alpha-ketoglutarate dehydrogenase component 4	81.0156	76.5111	93.2333	113.7	136.891	146.02	150.277	157.63	151.593	3	6	83.5867	142.685	1.70703	0.000587133	9
Q60634	FLOT2_MOUSE	Flot2	Flotillin-2	154.384	148.205	146.936	236.889	222.909	229.342	287.383	280.793	276.92	3	6	149.842	255.706	1.70651	0.000499071	34
P97298	PEDF_MOUSE	Serpinf1	Pigment epithelium-derived factor	34.9126	19.7812	29.9711	57.0501	62.2649	50.4064	39.4353	31.4255		3	5	28.2216	48.1164	1.70495	0.0516301	23
Q8K370	ACD10_MOUSE	Acad10	Acyl-CoA dehydrogenase family member 10	63.3126	56.9251	56.7564	85.9581	91.5122	86.6811	112.641	119.402	106.879	3	6	58.998	100.512	1.70365	0.00201504	49
Q9WV98	TIM9_MOUSE	Timm9	Mitochondrial import inner membrane translocase subunit Tim9	250.152	263.408	263.148	448.318	461.327	421.637	440.527	408.566	465.618	3	6	258.903	440.999	1.70334	3.14039e-06	8
A2A484	A2A484_MOUSE	Zmynd8	Zinc finger, MYND-type-containing 8	40.7156	51.8861	38.5138	70.8084	65.1613	67.9927	86.7867	81.6448	74.1923	3	6	43.7052	74.431	1.70303	0.000975418	115
P59481	LMA2L_MOUSE	Lman2l	VIP36-like protein	59.6438	69.6522	78.1838	120.509	128.442	130.891	115.84	107.512	102.938	3	6	69.1599	117.689	1.70169	0.000353202	18
Q8BWP8	B4GA1_MOUSE	B4gat1	Beta-1,4-glucuronyltransferase 1	40.3225	45.8925	48.6744	69.2984	65.2665	75.8471	98.8789	75.1791	74.4698	3	6	44.9631	76.49	1.70117	0.00318712	13
Q9QUN7	TLR2_MOUSE	Tlr2	Toll-like receptor 2		60.675	57.3103	100.444	106.265	124.054	110.792	96.7098	63.3052	2	6	58.9926	100.262	1.69956	0.0354078	41
Q9D1H8	RM53_MOUSE	Mrpl53	39S ribosomal protein L53, mitochondrial	31.9609	39.6693	38.6628	65.2104	67.3244	61.8829	57.5772	57.4461	65.2581	3	6	36.7643	62.4499	1.69865	5.52309e-05	4
A6H5Z3	EXC6B_MOUSE	Exoc6b	Exocyst complex component 6B	18.6887	28.8665	27.6758	59.5313	67.2742	45.3257	24.4893	26.3592	32.4898	3	6	25.077	42.5782	1.6979	0.151912	60
Q8VDP4	CCAR2_MOUSE	Ccar2	Cell cycle and apoptosis regulator protein 2	176.075	146.125	142.215	244.883	209.46	227.088	306.359	297.233	291.677	3	6	154.805	262.783	1.69751	0.00380162	46
Q8BKZ9	ODPX_MOUSE	Pdhx	Pyruvate dehydrogenase protein X component, mitochondrial	273.926	258.387	231.931	441.238	468.992	437.824	422.72	431.482	391.953	3	6	254.748	432.368	1.69724	1.6444e-05	32
Q9CQJ8	NDUB9_MOUSE	Ndufb9	NADH dehydrogenase [ubiquinone] 1 beta subcomplex subunit 9	172.742	216.001	218.84	319.696	289.483	331.681	371.625	366.014	383.774	3	6	202.528	343.712	1.69711	0.000569205	11
Q9CZR3	TM40L_MOUSE	Tomm40l	Mitochondrial import receptor subunit TOM40B	14.7853	31.1239	28.8154	40.9182	31.4284	42.5167	41.368	60.7364	36.6541	3	6	24.9082	42.2703	1.69704	0.0381202	9
Q5RL79	KTAP2_MOUSE	Krtcap2	Keratinocyte-associated protein 2	82.753	79.3384	88.9288	142.401	138.55	120.699	143.097	154.469	152.545	3	6	83.6734	141.96	1.6966	0.000106735	7
Q9D1G1	RAB1B_MOUSE	Rab1b	Ras-related protein Rab-1B	734.706	765.917	636.349	1346.84	1434.21	1413.99	1001.94	1029.95	1024.22	3	6	712.324	1208.52	1.69659	0.00611871	16
E9Q3C1	C2CD2_MOUSE	C2cd2	C2 domain-containing protein 2	20.6213	22.1549	14.1927	26.5756	28.7811	27.269	35.825	36.9735	37.8612	3	6	18.9896	32.2142	1.69641	0.00688674	45
Q2KN98	CYTSA_MOUSE	Specc1l	Cytospin-A	152.175	157.715	159.699	239.831	237.854	232.666	294.103	291.322	297.311	3	6	156.53	265.514	1.69626	0.000698018	80
Q6PE54	DHX40_MOUSE	Dhx40	Probable ATP-dependent RNA helicase DHX40	13.1029	7.43049	27.0089	24.2194	21.6755	28.1663	27.6077	31.098	28.5048	3	6	15.8474	26.8786	1.69609	0.0374937	51
Q7TMY4	THOC7_MOUSE	Thoc7	THO complex subunit 7 homolog	55.6683	46.3765	64.1912	96.6046	71.9265	94.4224	86.3566	113.988	100.283	3	6	55.412	93.9302	1.69512	0.00379671	19
Q62276	MED22_MOUSE	Med22	Mediator of RNA polymerase II transcription subunit 22	2.86354				2.56316	3.77988		8.03763	5.02245	1	4	2.86354	4.85078	1.69398	#DIV/0!	9
A2ACQ1	A2ACQ1_MOUSE	Dhx35	RNA helicase	4.34311	14.5984	9.95858	9.71406		28.7487	13.7593	15.8202	13.4972	3	5	9.63336	16.3079	1.69286	0.21868	37
Q8BYR8	S41A2_MOUSE	Slc41a2	Solute carrier family 41 member 2	6.00078	4.21586		8.3852	1.55099	7.34348	12.6767	9.41314	12.4961	2	6	5.10832	8.64427	1.69219	0.2946	23
Q66GT5	PTPM1_MOUSE	Ptpmt1	Phosphatidylglycerophosphatase and protein-tyrosine phosphatase 1	49.152	52.8312	33.2839	84.5115	94.0579	83.7298	68.4832	69.3317	57.637	3	6	45.089	76.2918	1.69203	0.00997286	11
Q32NY4	CNNM3_MOUSE	Cnnm3	Metal transporter CNNM3	45.2235	52.791	39.3151	81.117	68.0687	60.6131	92.6701	77.1395	84.9932	3	6	45.7765	77.4336	1.69156	0.00364187	21
Q8BP97	RHBD3_MOUSE	Rhbdd3	Rhomboid domain-containing protein 3		5.69534		8.15968	9.945		10.7778	10.674	8.6035	1	5	5.69534	9.632	1.69121	#DIV/0!	3
Q9Z1Q2	ABHGA_MOUSE	Abhd16a	Phosphatidylserine lipase ABHD16A	137.417	143.443	141.528	223.599	209.633	233.122	248.118	257.95	256.029	3	6	140.796	238.075	1.69092	6.69611e-05	16
P19536	COX5B_MOUSE	Cox5b	Cytochrome c oxidase subunit 5B, mitochondrial	1648.48	1450.76	1772.68	2867.75	2807.55	2925.84	2590.72	2617.14	2666.83	3	6	1623.97	2745.97	1.6909	1.27281e-05	6
Q91WF0	TAZ_MOUSE	Tafazzin	Tafazzin	31.5551	24.6175	24.036	45.9655	42.37	31.8358	57.3068	44.6405	49.1245	3	6	26.7362	45.2072	1.69086	0.00966737	16
Q99N91	RM34_MOUSE	Mrpl34	39S ribosomal protein L34, mitochondrial	36.9784	41.1963	31.3831	71.7434	58.3217	81.2369	55.0168	44.3962	59.7266	3	6	36.5193	61.7403	1.69062	0.0158728	5
Q9JIM1	S29A1_MOUSE	Slc29a1	Equilibrative nucleoside transporter 1	104.795	107.31	95.5439	197.206	162.405	147.768	176.202	172.039	184.357	3	6	102.55	173.33	1.6902	0.000271307	16
Q9QZ06	TOLIP_MOUSE	Tollip	Toll-interacting protein	170.281	199.805	133.899	295.034	267.758	283.472	278.589	274.593	302.776	3	6	167.995	283.704	1.68876	0.000102143	8
Q3TZZ7	ESYT2_MOUSE	Esyt2	Extended synaptotagmin-2	338.037	324.798	317.453	530.461	509.095	533.302	574.332	584.569	578.268	3	6	326.763	551.671	1.68829	7.28166e-06	51
Q91X51	GORS1_MOUSE	Gorasp1	Golgi reassembly-stacking protein 1	48.6825	49.24	88.3269	88.8596	126.239	116.749	101.688	77.9168	117.402	3	6	62.0831	104.809	1.68821	0.0190741	11
Q3TEA8	HP1B3_MOUSE	Hp1bp3	Heterochromatin protein 1-binding protein 3	552.91	513.428	528.989	655.643	693.452	712.59	1114.31	1098.99	1109.92	3	6	531.776	897.484	1.68771	0.03323	78
Q9CPP6	NDUA5_MOUSE	Ndufa5	NADH dehydrogenase [ubiquinone] 1 alpha subcomplex subunit 5	210.495	313.248	261.462	404.701	398.159	416.469	456.431	485.133	486.547	3	6	261.735	441.24	1.68583	0.000646682	15
Q9Z2M6	UBL3_MOUSE	Ubl3	Ubiquitin-like protein 3	33.3853	29.1883	32.536	50.2998	63.5928	63.3248	45.851	51.1985	46.1472	3	6	31.7032	53.4024	1.68445	0.00305382	6
Q9ESW4	AGK_MOUSE	Agk	Acylglycerol kinase, mitochondrial	180.188	196.058	217.987	304.716	320.588	311.439	356.886	362.264	345.106	3	6	198.078	333.5	1.68368	7.10423e-05	29
Q8K3J1	NDUS8_MOUSE	Ndufs8	NADH dehydrogenase [ubiquinone] iron-sulfur protein 8, mitochondrial	211.421	233.96	218.703	367.08	328.443	341.436	374.194	396.73	428.048	3	6	221.361	372.655	1.68347	0.000247053	10
Q3U6U5	GTPB6_MOUSE	Gtpbp6	Putative GTP-binding protein 6	20.991	17.8302	32.7541	43.5691	51.407	31.5686	39.267	34.4388	40.6759	3	6	23.8584	40.1544	1.68303	0.015656	16
Q9D1L9	LTOR5_MOUSE	Lamtor5	Ragulator complex protein LAMTOR5	217.436	310.121	239.678	445.604	403.013	419.557	450.602	452.754	410.632	3	6	255.745	430.36	1.68277	0.000110219	3
Q8C0Z1	F234A_MOUSE	Fam234a	Protein FAM234A	41.9595	32.8403	39.3615	49.675	58.1958	64.1829	73.9784	72.4618	65.4034	3	6	38.0538	63.9829	1.68138	0.00266063	18
Q9CXS4	CENPV_MOUSE	Cenpv	Centromere protein V	151.22	129.47	122.528	175.692	136.901	157.14	277.456	307.036	300.729	3	6	134.406	225.826	1.68018	0.0908224	16
Q99J27	ACATN_MOUSE	Slc33a1	Acetyl-coenzyme A transporter 1	85.2739	82.2848	79.2394	124.667	140.797	161.995	135.93	138.547	127.257	3	6	82.266	138.199	1.6799	0.000215605	28
Q8BSE0	RMD2_MOUSE	Rmdn2	Regulator of microtubule dynamics protein 2	50.6469	45.842	21.7679	58.7249	52.3493	69.4702	73.837	68.0847	74.7134	3	6	39.4189	66.1966	1.67931	0.0115421	39
Q9CXJ1	SYEM_MOUSE	Ears2	Probable glutamate--tRNA ligase, mitochondrial	22.6906	26.4046	34.0872	44.8067	45.1654	50.673	42.5926	49.0015	47.1157	3	6	27.7275	46.5591	1.67917	0.000284535	22
Q61542	STAR3_MOUSE	Stard3	StAR-related lipid transfer protein 3	18.5961	34.5783	15.3493	47.1041	40.316	40.8631	40.1943	24.9411	36.6988	3	6	22.8412	38.3529	1.67911	0.0335997	17
Q8C7Q4	RBM4_MOUSE	Rbm4	RNA-binding protein 4	97.5801	117.739	129.973	168.105	172.753	191.072	205.87	203.328	218.053	3	6	115.097	193.197	1.67855	0.000610552	15
O88630	GOSR1_MOUSE	Gosr1	Golgi SNAP receptor complex member 1	63.6573	59.209	101.931	135.669	133.99	136.076	121.648	128.24	98.8369	3	6	74.9324	125.743	1.67809	0.00442811	13
Q8VCA6	T161A_MOUSE	Tmem161a	Transmembrane protein 161A	42.2564	59.9745	53.0804	100.839	92.1609	114.377	63.778	75.3077	74.7392	3	6	51.7704	86.867	1.67793	0.0207719	12
P21279	GNAQ_MOUSE	Gnaq	Guanine nucleotide-binding protein G(q) subunit alpha	286.08	301.23	336.852	450.479	452.503	454.509	565.664	609.291	567.959	3	6	308.054	516.734	1.67741	0.00215003	22
Q3TDQ1	STT3B_MOUSE	Stt3b	Dolichyl-diphosphooligosaccharide--protein glycosyltransferase subunit STT3B	187.997	189.943	193.876	345.848	349.478	339.01	294.599	308.143	280.711	3	6	190.605	319.632	1.67693	0.000148191	42
P62996	TRA2B_MOUSE	Tra2b	Transformer-2 protein homolog beta	684.737	746.296	637.105	937.701	1014.81	1083.36	1286.96	1266.32	1344.22	3	6	689.379	1155.56	1.67624	0.0024756	7
P62077	TIM8B_MOUSE	Timm8b	Mitochondrial import inner membrane translocase subunit Tim8 B	449.784	304.288	461.862	899.215	667.009	726.868	595.111	570.953	615.473	3	6	405.311	679.105	1.67551	0.0109434	4
P48771	CX7A2_MOUSE	Cox7a2	Cytochrome c oxidase subunit 7A2, mitochondrial	1245.74	1292.13	1368.65	2219.66	1903.85	2323.22	2154.04	2273.07	2214.57	3	6	1302.17	2181.4	1.6752	2.7312e-05	6
Q9D832	DNJB4_MOUSE	Dnajb4	DnaJ homolog subfamily B member 4	244.131	262.515	278.134	442.08	474.178	438.707	439.271	438.908	395.65	3	6	261.593	438.132	1.67486	1.24071e-05	32
Q7TSQ8	PDPR_MOUSE	Pdpr	Pyruvate dehydrogenase phosphatase regulatory subunit, mitochondrial	157.019	138.946	170.351	244.051	287.293	249.425	258.656	240.641	281.835	3	6	155.439	260.317	1.67472	9.79127e-05	42
Q7TN98	CPEB4_MOUSE	Cpeb4	Cytoplasmic polyadenylation element-binding protein 4	5.99621	11.9287		13.0617	21.0747	15.7775	11.6876	16.4379	12.0122	2	6	8.96245	15.0086	1.67461	0.0902073	29
Q9EQM6	DGCR8_MOUSE	Dgcr8	Microprocessor complex subunit DGCR8	29.0443	13.6778	26.2788	50.9436	25.4049	38.0866	39.4482	41.2646	35.9386	3	6	23.0003	38.5144	1.67452	0.0324083	65
P09671	SODM_MOUSE	Sod2	Superoxide dismutase [Mn], mitochondrial	612.718	638.642	632.707	878.654	839.074	816.26	1239.15	1249.15	1287.17	3	6	628.022	1051.58	1.67443	0.0172037	16
Q9CQ22	LTOR1_MOUSE	Lamtor1	Ragulator complex protein LAMTOR1	323.088	292.725	378.162	535.226	506.862	540.54	574.68	571.339	598.785	3	6	331.325	554.572	1.6738	5.35387e-05	6
P21460	CYTC_MOUSE	Cst3	Cystatin-C	94.5469	81.7666	107.862	140.156	134.353	147.332	184.102	176.923	168.256	3	6	94.7252	158.52	1.67348	0.00197048	8
Q61235	SNTB2_MOUSE	Sntb2	Beta-2-syntrophin	352.86	393.293	425.294	429.722	447.787	397.481	875.904	885.212	883.817	3	6	390.482	653.321	1.67311	0.124074	22
O35083	PLCA_MOUSE	Agpat1	1-acyl-sn-glycerol-3-phosphate acyltransferase alpha	163.49	127.119	127.791	201.183	225.053	209.114	223.478	254.602	285.896	3	6	139.467	233.221	1.67223	0.00254425	11
Q80U35	ARHGH_MOUSE	Arhgef17	Rho guanine nucleotide exchange factor 17	161.587	204.17	185.081	346.485	325.978	329.099	279.548	283.733	276.192	3	6	183.613	306.839	1.67112	0.000452847	71
Q8CIV2	MBRL_MOUSE	Tmem259	Membralin	56.9393	31.2106	33.1183	64.7732	82.4927	74.5188	59.5614	61.0204	62.7459	3	6	40.4227	67.5187	1.67032	0.00946652	9
Q8VD75	HIP1_MOUSE	Hip1	Huntingtin-interacting protein 1	47.4929	57.0389	49.0943	91.0474	87.0611	115.255	80.2131	73.445	66.0827	3	6	51.2087	85.5174	1.66998	0.0132766	65
Q8R0F8	FAHD1_MOUSE	Fahd1	Acylpyruvase FAHD1, mitochondrial	58.6497	58.1547	68.9322	74.8455	90.0155	93.336	109.227	128.645	123.872	3	6	61.9122	103.323	1.66887	0.0138794	18
O89051	ITM2B_MOUSE	Itm2b	Integral membrane protein 2B	198.592	218.841	217.975	353.029	306.275	319.314	379.64	385.521	376.095	3	6	211.803	353.312	1.66812	0.000230327	19
G5E897	PLGT3_MOUSE	Poglut3	Protein O-glucosyltransferase 3	147.489	150.032	167.128	266.005	246.994	269.294	261.201	251.994	254.181	3	6	154.883	258.278	1.66757	9.9605e-07	33
P00405	COX2_MOUSE	Mtco2	Cytochrome c oxidase subunit 2	4305.3	3779.4	4042.02	7069.15	6939.77	6753.87	6447.21	6724.86	6505.21	3	6	4042.24	6740.01	1.6674	1.15747e-06	5
Q99N96	RM01_MOUSE	Mrpl1	39S ribosomal protein L1, mitochondrial	89.32	84.5057	91.717	155.453	151.8	152.387	147.177	130.526	147.899	3	6	88.5142	147.54	1.66685	1.31398e-05	34
Q9JKL4	NDUF3_MOUSE	Ndufaf3	NADH dehydrogenase [ubiquinone] 1 alpha subcomplex assembly factor 3	31.54	31.7533	24.4681	49.1854	37.7517	42.7024	68.1147	46.8488	47.9661	3	6	29.2538	48.7615	1.66684	0.018486	1
Q61941	NNTM_MOUSE	Nnt	NAD(P) transhydrogenase, mitochondrial	819.794	770.375	822.965	1305.04	1239.27	1316.36	1391.48	1381.72	1407.29	3	6	804.378	1340.19	1.66612	3.11509e-06	61
P61620	S61A1_MOUSE	Sec61a1	Protein transport protein Sec61 subunit alpha isoform 1	503.694	547.268	520.286	975.12	1003.01	992.096	755.043	740.611	769.845	3	6	523.749	872.621	1.6661	0.00283585	19
Q9ERI6	RDH14_MOUSE	Rdh14	Retinol dehydrogenase 14	74.0418	69.8132	87.1303	117.154	108.17	117.705	140.939	145.368	139.952	3	6	76.9951	128.215	1.66523	0.00134237	13
Q9Z0R6	ITSN2_MOUSE	Itsn2	Intersectin-2	47.7041	67.2618	81.8433	110.367	147.066	119.954	96.6676	86.0413	95.2437	3	6	65.6031	109.223	1.66491	0.0208947	138
Q31125	S39A7_MOUSE	Slc39a7	Zinc transporter SLC39A7	34.5994	37.3196	24.0213	62.8803	51.8681	49.1887	57.7017	54.9538	42.6352	3	6	31.9801	53.2046	1.66368	0.00368223	12
Q9CYR0	SSBP_MOUSE	Ssbp1	Single-stranded DNA-binding protein, mitochondrial	296.233	254.283	286.227	465.938	484.247	455.553	453.89	443.682	479.141	3	6	278.914	463.742	1.66267	1.5532e-06	8
Q61418	CLCN4_MOUSE	Clcn4	H(+)/Cl(-) exchange transporter 4	16.5637	10.4634		21.0329	31.4978	11.8292	29.6019	21.6282	19.0919	2	6	13.5136	22.447	1.66107	0.159337	28
Q6PDG5	SMRC2_MOUSE	Smarcc2	SWI/SNF complex subunit SMARCC2	215.199	232.375	206.387	296.32	292.209	280.108	439.124	427.064	437.374	3	6	217.987	362.033	1.6608	0.0197148	90
Q78XF5	OSTC_MOUSE	Ostc	Oligosaccharyltransferase complex subunit OSTC	259.686	268.344	285.139	496.312	517.58	546.759	393.959	392.793	353.413	3	6	271.056	450.136	1.66067	0.0072924	5
A2AJ15	MA1B1_MOUSE	Man1b1	Endoplasmic reticulum mannosyl-oligosaccharide 1,2-alpha-mannosidase	44.2187	33.2925	26.6842	65.5952	52.8814	53.4349	58.9042	59.8492	55.1431	3	6	34.7318	57.6347	1.65942	0.00127394	46
Q8CCH2	NHLC3_MOUSE	Nhlrc3	NHL repeat-containing protein 3	76.7279	95.5901	89.3568	158.29	174.956	153.532	121.348	120.008	140.158	3	6	87.2249	144.715	1.65911	0.00370311	14
P21619	LMNB2_MOUSE	Lmnb2	Lamin-B2	300.075	317.727	329.835	453.389	432.448	441.195	620.403	589.541	606.199	3	6	315.879	523.863	1.65843	0.00635451	35
Q8K2C7	OS9_MOUSE	Os9	Protein OS-9	70.3973	56.8041	62.2051	106.051	83.474	106.775	112.74	111.3	107.591	3	6	63.1355	104.655	1.65763	0.00053385	42
P51863	VA0D1_MOUSE	Atp6v0d1	V-type proton ATPase subunit d 1	807.321	806.569	851.122	1288.19	1344.14	1312.74	1412.87	1425.12	1388.03	3	6	821.671	1361.85	1.65741	1.06624e-06	18
Q9QZM4	TR10B_MOUSE	Tnfrsf10b	Tumor necrosis factor receptor superfamily member 10B	22.2113	19.8022		52.5306	28.9611	44.7614	24.2965	23.5286		2	5	21.0068	34.8156	1.65735	0.218426	20
Q6ZWQ0	SYNE2_MOUSE	Syne2	Nesprin-2	232.649	235.127	243.599	318.666	323.828	301.332	477.66	473.536	462.602	3	6	237.125	392.937	1.65709	0.0193981	509
Q9Z2P8	VAMP5_MOUSE	Vamp5	Vesicle-associated membrane protein 5	19.5401	31.3678	37.5252	34.9281	49.1075	46.6647	70.9956	56.5085	34.8416	3	6	29.4777	48.841	1.65688	0.066267	8
Q9DBD5	PELP1_MOUSE	Pelp1	Proline-, glutamic acid- and leucine-rich protein 1	96.3857	89.3441	100.152	158.758	160.025	150.85	159.152	157.881	160.601	3	6	95.2939	157.878	1.65675	1.38336e-07	21
Q920Q6	MSI2H_MOUSE	Msi2	RNA-binding protein Musashi homolog 2	355.929	307.995	352.697	530.827	603.328	591.317	525.061	560.044	556.366	3	6	338.874	561.157	1.65595	1.62975e-05	17
Q9CQN7	RM41_MOUSE	Mrpl41	39S ribosomal protein L41, mitochondrial	48.8541	65.9393	68.8544	101.297	105.876	114.631	97.9406	93.4877	94.9511	3	6	61.2159	101.364	1.65584	0.000354833	15
Q8VCM8	NCLN_MOUSE	Ncln	Nicalin	696.133	682.191	754.069	1306.89	1247.21	1280.42	1071.22	1072.55	1077.51	3	6	710.798	1175.97	1.65443	0.000276295	19
Q5FWI3	CEIP2_MOUSE	Cemip2	Cell surface hyaluronidase	20.7328	28.6382	22.4866	51.3443	42.3251	46.0913	39.5362	29.5923	28.8103	3	6	23.9525	39.6166	1.65396	0.0265717	70
Q9DBR7	MYPT1_MOUSE	Ppp1r12a	Protein phosphatase 1 regulatory subunit 12A	609.934	662.492	659.914	884.107	934.649	889.112	1211.67	1240.44	1229.79	3	6	644.113	1064.96	1.65338	0.005793	85
Q8BK30	NDUV3_MOUSE	Ndufv3	NADH dehydrogenase [ubiquinone] flavoprotein 3, mitochondrial	5.2905		4.88705	14.241	7.29086	6.91291	4.44035	7.43867	10.1189	2	6	5.08878	8.40711	1.65209	0.236122	8
Q8K2J0	PLCD3_MOUSE	Plcd3	1-phosphatidylinositol 4,5-bisphosphate phosphodiesterase delta-3	36.9561	25.1656	27.6956	51.5382	45.3115	45.5553	51.942	51.2251	50.8188	3	6	29.9391	49.3985	1.64997	0.000329736	30
Q9CQ00	DMAC1_MOUSE	Dmac1	Distal membrane-arm assembly complex protein 1	62.2134	43.5878	34.2937	79.7414	62.9961	105.904	75.6335	59.5599	78.2304	3	6	46.6983	77.0109	1.64912	0.0301743	5
Q9CQC7	NDUB4_MOUSE	Ndufb4	NADH dehydrogenase [ubiquinone] 1 beta subcomplex subunit 4	316.305	367.214	367.208	554.991	530.726	541.039	612.935	604.313	621.489	3	6	350.242	577.582	1.64909	5.49982e-05	9
Q9JLZ3	AUHM_MOUSE	Auh	Methylglutaconyl-CoA hydratase, mitochondrial	228.44	207.79	252.211	333.386	316.261	294.639	466.743	442.255	415.636	3	6	229.48	378.153	1.64787	0.0118318	21
Q64008	RAB34_MOUSE	Rab34	Ras-related protein Rab-34	208.555	187.793	214.705	330.44	391.79	354.649	313.186	312.382	311.189	3	6	203.684	335.606	1.64768	0.000302395	22
O08579	EMD_MOUSE	Emd	Emerin	600.095	602.595	618.399	932.365	926.409	909.238	1045.45	1069.24	1114.81	3	6	607.03	999.585	1.64668	0.000138565	10
P51791	CLCN3_MOUSE	Clcn3	H(+)/Cl(-) exchange transporter 3	24.0882	26.5378	24.0953	49.4403	46.7101	38.978	32.1525	31.9906	46.7052	3	6	24.9071	40.9961	1.64596	0.0106458	35
P35822	PTPRK_MOUSE	Ptprk	Receptor-type tyrosine-protein phosphatase kappa	104.751	99.5122	98.5969	168.867	166.821	161.242	156.319	171.979	171.304	3	6	100.953	166.089	1.6452	6.55223e-07	56
P08249	MDHM_MOUSE	Mdh2	Malate dehydrogenase, mitochondrial	9324.21	9176.08	9381.17	15995.6	16495	16406.4	14054.6	14344.1	14425.7	3	6	9293.82	15286.9	1.64485	4.67765e-05	25
P08074	CBR2_MOUSE	Cbr2	Carbonyl reductase [NADPH] 2	468.675	458.409	480.002	403.038	385.852	384.575	1198.9	1172.61	1083.41	3	6	469.029	771.397	1.64467	0.265808	15
P52503	NDUS6_MOUSE	Ndufs6	NADH dehydrogenase [ubiquinone] iron-sulfur protein 6, mitochondrial	348.264	348.003	336.39	507.46	501.943	474.407	653.706	614.398	643.602	3	6	344.219	565.919	1.64407	0.00239131	7
Q501J6	DDX17_MOUSE	Ddx17	Probable ATP-dependent RNA helicase DDX17	589.905	619.773	644.419	961.93	958.398	940.916	1082.43	1076.65	1076.04	3	6	618.032	1016.06	1.64403	3.19714e-05	31
P09103	PDIA1_MOUSE	P4hb	Protein disulfide-isomerase	5003.41	4898.68	5047.02	9198.54	9175.98	9402.58	6996.7	7107.39	7258.35	3	6	4983.04	8189.92	1.64356	0.00261628	50
Q9CWP6	MSPD2_MOUSE	Mospd2	Motile sperm domain-containing protein 2	184.222	184.24	152.959	317.516	306.711	309.676	266.334	247.539	266.045	3	6	173.807	285.637	1.64341	0.000553915	47
Q9CY57	CHTOP_MOUSE	Chtop	Chromatin target of PRMT1 protein	168.24	200.117	195.2	267.343	267.778	302.126	340.464	336.319	337.633	3	6	187.852	308.611	1.64284	0.000859243	13
Q64430	ATP7A_MOUSE	Atp7a	Copper-transporting ATPase 1	58.4749	47.3028	41.7291	106.622	61.6669	90.1962	79.0684	63.2497	83.8374	3	6	49.1689	80.7734	1.64277	0.0208493	86
Q3V3N7	BBS1_MOUSE	Bbs1	Bardet-Biedl syndrome 1 protein homolog	2.78872	1.94791	1.45599	2.07857		1.55389	8.41473	3.23764	1.66999	3	5	2.06421	3.39096	1.64274	0.4757	33
Q8BGS7	CEPT1_MOUSE	Cept1	Choline/ethanolaminephosphotransferase 1	281.982	299.855	321.355	432.155	483.661	531.902	562.8	485.26	471.271	3	6	301.064	494.508	1.64254	0.00026304	13
Q52KG4	ZBT45_MOUSE	Zbtb45	Zinc finger and BTB domain-containing protein 45	17.4089	16.1706		29.8286	19.6495	26.2499	33.4597	16.7333	39.3947	2	6	16.7897	27.5526	1.64104	0.140742	12
Q64310	SURF4_MOUSE	Surf4	Surfeit locus protein 4	690.474	663.207	601.729	1263.22	1354.41	1255.82	829.622	820.043	889.502	3	6	651.803	1068.77	1.63971	0.0263954	11
Q9WV02	RBMX_MOUSE	Rbmx	RNA-binding motif protein, X chromosome	1589.82	1367.51	1120.14	1985.72	1966.65	1775.76	2546.2	2519.48	2576.63	3	6	1359.16	2228.41	1.63955	0.00710845	13
G3XA59	LRC32_MOUSE	Lrrc32	Transforming growth factor beta activator LRRC32			11.464	20.0712	14.5474	19.5955	19.2494	18.9744	20.3079	1	6	11.464	18.791	1.63913	#DIV/0!	8
O70252	HMOX2_MOUSE	Hmox2	Heme oxygenase 2	1108.35	849.525	992.599	1825.34	1673.52	1618.27	1567.31	1501.11	1481.86	3	6	983.491	1611.23	1.63828	0.000221009	27
Q640M6	GDPD5_MOUSE	Gdpd5	Glycerophosphodiester phosphodiesterase domain-containing protein 5	4.85196	6.74382		10.4857	12.5458	8.25483	8.01003	7.71765	9.97206	2	6	5.79789	9.49768	1.63813	0.044527	16
Q91VS8	FARP2_MOUSE	Farp2	FERM, ARHGEF and pleckstrin domain-containing protein 2	22.1726	14.6299	18.2827	25.1363	19.3705	27.0579	38.3158	36.6756	33.9095	3	6	18.3617	30.0776	1.63806	0.0398379	69
D3Z286	D3Z286_MOUSE	Tmppe	Transmembrane protein with metallophosphoesterase domain	32.0261	25.6823	14.1162	49.7192	33.4199	49.625	33.034	34.9688	34.4989	3	6	23.9415	39.211	1.63778	0.0372168	10
O89017	LGMN_MOUSE	Lgmn	Legumain	367.043	401.512	462.911	552.351	560.886	579.965	806.242	793.914	740.286	3	6	410.489	672.274	1.63774	0.00971607	24
Q9Z2G6	SE1L1_MOUSE	Sel1l	Protein sel-1 homolog 1	67.4934	75.0839	72.5152	113.416	109.348	105.11	130.346	129.909	116.273	3	6	71.6975	117.4	1.63744	0.000200842	37
Q80TR8	DCAF1_MOUSE	Dcaf1	DDB1- and CUL4-associated factor 1	39.3244	31.8396	43.898	49.9429	55.2412	57.1418	71.9835	82.7181	59.683	3	6	38.354	62.7851	1.63699	0.0152018	67
Q9CYN2	SPCS2_MOUSE	Spcs2	Signal peptidase complex subunit 2	322.472	288.596	341.208	535.014	499.96	550.057	515.325	485.374	531.425	3	6	317.425	519.526	1.63669	8.31845e-06	22
Q8JZN7	MIRO2_MOUSE	Rhot2	Mitochondrial Rho GTPase 2	89.1281	83.5606	99.0465	150.41	141.923	153.456	158.327	138.875	146.279	3	6	90.5784	148.212	1.63628	1.17606e-05	24
P03888	NU1M_MOUSE	Mtnd1	NADH-ubiquinone oxidoreductase chain 1	195.379	195.311	178.553	282.42	282.4	290.907	336.574	330.864	339.489	3	6	189.748	310.442	1.63608	0.000199576	6
Q3UV70	PDP1_MOUSE	Pdp1	[Pyruvate dehydrogenase [acetyl-transferring]]-phosphatase 1, mitochondrial	81.5878	94.205	84.8687	119.031	123.447	140.206	151.762	162.249	156.124	3	6	86.8872	142.136	1.63587	0.00145423	22
Q62425	NDUA4_MOUSE	Ndufa4	Cytochrome c oxidase subunit NDUFA4	1986.48	2119.05	2071.66	3496.68	3472.29	3247.25	3359.28	3253.03	3373.46	3	6	2059.06	3367	1.63521	2.50708e-07	8
Q99LI7	CSTF3_MOUSE	Cstf3	Cleavage stimulation factor subunit 3	134.726	149.882	143.997	197.887	211.751	200.919	256.177	263.077	271.879	3	6	142.868	233.615	1.63518	0.00291653	62
Q91YP0	L2HDH_MOUSE	L2hgdh	L-2-hydroxyglutarate dehydrogenase, mitochondrial	62.381	50.3918	46.8747	81.5062	76.0661	84.7145	88.3237	91.7381	99.7551	3	6	53.2158	87.0173	1.63518	0.000657531	26
Q9D958	SPCS1_MOUSE	Spcs1	Signal peptidase complex subunit 1	307.75	344.378	341.238	596.386	617.289	399.686	567.6	509.609	557.744	3	6	331.122	541.386	1.635	0.00307402	9
Q8BSQ9	PB1_MOUSE	Pbrm1	Protein polybromo-1	68.092	66.7225	65.3773	112.953	111.648	111.904	102.989	106.97	108.065	3	6	66.7306	109.088	1.63475	3.7422e-07	140
Q8CFX1	G6PE_MOUSE	H6pd	GDH/6PGL endoplasmic bifunctional protein	251.549	259.001	266.673	497.746	507.505	468.442	358.494	358.978	349.051	3	6	259.074	423.369	1.63416	0.00836675	31
Q7TSH6	SCAF4_MOUSE	Scaf4	SR-related and CTD-associated factor 4	26.6151	28.5837	25.2109	40.6883	34.8823	36.546	50.9803	53.4929	46.1828	3	6	26.8032	43.7954	1.63396	0.00787664	54
Q9CQ54	NDUC2_MOUSE	Ndufc2	NADH dehydrogenase [ubiquinone] 1 subunit C2	503.287	555.72	564.566	909.838	851.527	869.759	881.964	893.612	893.886	3	6	541.191	883.431	1.63238	2.32562e-07	8
Q3UHH2	S22AN_MOUSE	Slc22a23	Solute carrier family 22 member 23	34.8372	35.6057	46.9204	77.1344	79.4804	76.1836	44.6077	50.8517	54.5821	3	6	39.1211	63.8067	1.631	0.0368946	27
Q8C0M9	ASGL1_MOUSE	Asrgl1	Isoaspartyl peptidase/L-asparaginase	26.0703	7.47247	17.1012	34.682	38.8127	32.2234	17.6997	25.2999	16.4583	3	6	16.8813	27.5293	1.63076	0.147196	24
Q9CXY6	ILF2_MOUSE	Ilf2	Interleukin enhancer-binding factor 2	859.723	858.908	835.826	1184.39	1204.24	1254.03	1566.12	1542.64	1571.17	3	6	851.486	1387.1	1.62903	0.00223903	17
Q8BM75	ARI5B_MOUSE	Arid5b	AT-rich interactive domain-containing protein 5B	7.32449	7.60626	11.9478	7.72203	21.1628	7.85649	14.2915	20.5179	16.0135	3	6	8.95952	14.594	1.62889	0.166458	108
Q921V5	MGAT2_MOUSE	Mgat2	Alpha-1,6-mannosyl-glycoprotein 2-beta-N-acetylglucosaminyltransferase	116.57	114.176	102.261	207.081	179.483	198.518	166.132	145.007	188.399	3	6	111.002	180.77	1.62852	0.00148885	27
Q8BH24	TM9S4_MOUSE	Tm9sf4	Transmembrane 9 superfamily member 4	306.3	300.258	313.129	490.336	612.257	527.847	456.657	471.642	436.514	3	6	306.562	499.209	1.62841	0.0014572	28
Q9CXZ1	NDUS4_MOUSE	Ndufs4	NADH dehydrogenase [ubiquinone] iron-sulfur protein 4, mitochondrial	356.191	446.612	355.43	545.994	554.289	593.315	721.913	700.583	655.635	3	6	386.078	628.622	1.62823	0.00166945	16
B1AXP6	TOM5_MOUSE	Tomm5	Mitochondrial import receptor subunit TOM5 homolog	2219.77	2064.77	1668.17	1919.92	2947.89	3367.89	4083.46	4254.23	2810.25	3	6	1984.24	3230.61	1.62814	0.0509149	5
P15379	CD44_MOUSE	Cd44	CD44 antigen	659.747	583.472	608.912	1238.67	1258.03	1301.61	730.956	740.216	759.994	3	6	617.377	1004.91	1.62771	0.0590881	26
Q924D0	RT4I1_MOUSE	Rtn4ip1	Reticulon-4-interacting protein 1, mitochondrial	75.1643	55.0474	70.7043	136.888	120.1	110.709	88.9999	89.6674	107.587	3	6	66.972	108.992	1.62742	0.00869042	28
Q9CZW5	TOM70_MOUSE	Tomm70	Mitochondrial import receptor subunit TOM70	411.706	384.441	378.423	693.509	676.956	681.831	608.838	598.127	560.384	3	6	391.523	636.607	1.62598	0.000157059	59
E9Q7G0	NUMA1_MOUSE	Numa1	Nuclear mitotic apparatus protein 1	352.558	377.419	396.641	534.283	500.967	495.69	718.958	696.22	716.192	3	6	375.539	610.385	1.62536	0.00970159	148
O88746	TOM1_MOUSE	Tom1	Target of Myb protein 1	146.646	113.354	119.067	205.398	178.226	194.45	220.375	216.515	216.569	3	6	126.356	205.256	1.62443	0.000287739	17
Q64374	RGN_MOUSE	Rgn	Regucalcin	13.4606	25.7526	9.92526	24.7313	36.1887	14.6276	19.5933	35.5434	28.9417	3	6	16.3795	26.6043	1.62425	0.134518	18
Q8BNI4	DERL2_MOUSE	Derl2	Derlin-2	80.8848	31.9645	76.1319	123.804	87.1775	128.91	109.471	88.4877	76.0339	3	6	62.9937	102.314	1.62419	0.0481124	2
Q9Z204	HNRPC_MOUSE	Hnrnpc	Heterogeneous nuclear ribonucleoproteins C1/C2	4471.71	4408.68	4815.06	6590.08	6428.62	6605.68	8292.5	8178.36	8388.22	3	6	4565.15	7413.91	1.62402	0.00172423	29
P19783	COX41_MOUSE	Cox4i1	Cytochrome c oxidase subunit 4 isoform 1, mitochondrial	2037.12	2066.01	2174.17	3372.52	3400.47	3467.85	3336.14	3481.62	3326.68	3	6	2092.43	3397.55	1.62373	2.24072e-08	15
Q8BK08	TMM11_MOUSE	Tmem11	Transmembrane protein 11, mitochondrial	273.885	206.419	269.409	401.829	418.769	403.392	389.522	414.664	403.793	3	6	249.904	405.328	1.62193	2.14058e-05	8
Q9R0P6	SC11A_MOUSE	Sec11a	Signal peptidase complex catalytic subunit SEC11A	603.804	584.421	640.733	1036.36	1032.69	1038.23	950.395	930.289	944.309	3	6	609.653	988.712	1.62176	8.33709e-06	11
Q3UMR5	MCU_MOUSE	Mcu	Calcium uniporter protein, mitochondrial	618.709	595.161	665.125	998.276	958.464	924.092	1091.05	1075.34	1046.52	3	6	626.332	1015.62	1.62154	3.51855e-05	16
Q63943	MEF2D_MOUSE	Mef2d	Myocyte-specific enhancer factor 2D			14.0074	22.165	25.9378		26.9306	14.3666	24.1573	1	5	14.0074	22.7115	1.62139	#DIV/0!	19
P46978	STT3A_MOUSE	Stt3a	Dolichyl-diphosphooligosaccharide--protein glycosyltransferase subunit STT3A	863.558	931.748	867.735	1582.67	1612.86	1556.93	1327.45	1293.67	1259.28	3	6	887.68	1438.81	1.62087	0.000780477	27
Q91WK5	GCSH_MOUSE	Gcsh	Glycine cleavage system H protein, mitochondrial	96.4108	92.1997	93.2524	149.432	150.63	181.788	161.33	138.483	132.032	3	6	93.9543	152.282	1.62081	0.000904594	10
P42125	ECI1_MOUSE	Eci1	Enoyl-CoA delta isomerase 1, mitochondrial	658.6	590.623	667.531	902.959	885.241	877.596	1178.36	1187.78	1178.76	3	6	638.918	1035.12	1.62011	0.00475571	19
Q62280	SSXT_MOUSE	Ss18	Protein SSXT	58.0089	78.2643	71.9547	79.2375	89.5135	79.0367	137.634	149.606	139.394	3	6	69.4093	112.404	1.61943	0.0706133	4
Q9CQY5	MAGT1_MOUSE	Magt1	Magnesium transporter protein 1	242.651	248.736	232.167	418.081	406.214	423.613	372.853	351.474	368.747	3	6	241.185	390.164	1.6177	7.41297e-05	15
Q922K9	FRK_MOUSE	Frk	Tyrosine-protein kinase FRK	90.63	67.2818	90.3116	99.2136	134.123	141.737	143.287	141.122	143.614	3	6	82.7411	133.849	1.61769	0.00301974	29
Q8BGQ4	POMT2_MOUSE	Pomt2	Protein O-mannosyl-transferase 2	12.514	18.5691	26.6007	24.9301	49.3483	18.0166	31.7324	36.6838	25.8388	3	6	19.2279	31.0917	1.61701	0.137615	28
E9Q6H8	E9Q6H8_MOUSE	Plekha5	Pleckstrin homology domain-containing, family A member 5		35.6541	41.3583	74.7276	40.9563	85.0236	59.3824	37.7231	75.7588	2	6	38.5062	62.262	1.61693	0.156448	74
Q9WU00	NRF1_MOUSE	Nrf1	Nuclear respiratory factor 1	60.7129	45.896	40.3929	65.5221	49.1043	78.529	90.0798	82.1224	109.494	3	6	49.0006	79.1419	1.61512	0.05323	17
P97390	VPS45_MOUSE	Vps45	Vacuolar protein sorting-associated protein 45	105.948	98.9051	96.8688	170.866	171.566	176.81	157.213	147.532	149.734	3	6	100.574	162.287	1.61361	8.56523e-05	39
Q64133	AOFA_MOUSE	Maoa	Amine oxidase [flavin-containing] A	1948.51	2057.92	2054.55	3054.85	3003.62	3098.68	3498.83	3412.75	3476.8	3	6	2020.33	3257.59	1.61241	4.49722e-05	39
A2RSY6	TRM1L_MOUSE	Trmt1l	TRMT1-like protein	66.0541	69.4204	62.2634	90.6917	87.8752	99.7238	128.979	118.499	111.58	3	6	65.9126	106.225	1.6116	0.00448253	48
P62342	SELT_MOUSE	Selenot	Thioredoxin reductase-like selenoprotein T	33.1484	22.7861	17.1169	36.8789	39.7424	44.1062	36.9974	47.2062	30.5134	3	6	24.3505	39.2407	1.6115	0.01542	8
Q8C3X2	CC90B_MOUSE	Ccdc90b	Coiled-coil domain-containing protein 90B, mitochondrial	93.7433	82.3041	87.0256	128.054	134.464	145.35	149.824	152.371	137.698	3	6	87.691	141.293	1.61127	4.73675e-05	19
Q9EQJ9	MAGI3_MOUSE	Magi3	Membrane-associated guanylate kinase, WW and PDZ domain-containing protein 3	52.662	68.8016	57.6558	92.9713	97.3102	93.4377	99.6811	103.219	90.4882	3	6	59.7065	96.1846	1.61096	5.57961e-05	118
Q9R0X4	ACOT9_MOUSE	Acot9	Acyl-coenzyme A thioesterase 9, mitochondrial	578.455	605.36	616.588	1019.86	989.561	1029.8	908.056	913.187	939.643	3	6	600.134	966.684	1.61078	1.04009e-05	33
Q8BI06	CEMIP_MOUSE	Cemip	Cell migration-inducing and hyaluronan-binding protein	228.297	220.86	221.208	421.835	429.387	425.966	302.711	297.518	282.102	3	6	223.455	359.92	1.6107	0.0161569	76
Q5RKZ7	MOCS1_MOUSE	Mocs1	Molybdenum cofactor biosynthesis protein 1	15.4047	22.0639	24.9284	30.6322	21.7125	21.2961	43.0243	47.8254	36.4945	3	6	20.799	33.4975	1.61053	0.104377	32
Q9CRD2	EMC2_MOUSE	Emc2	ER membrane protein complex subunit 2	193.857	188.108	208.365	352.629	340.844	335.982	289.341	289.329	293.186	3	6	196.777	316.885	1.61038	0.00028027	22
P35285	RB22A_MOUSE	Rab22a	Ras-related protein Rab-22A	62.065	67.0963	48.717	69.9673	87.7648	104.594	112.284	109.179	89.0435	3	6	59.2928	95.4721	1.61018	0.00982739	12
Q61334	BAP29_MOUSE	Bcap29	B-cell receptor-associated protein 29	77.3307	52.2292	73.3834	110.857	104.253	94.4008	114.127	113.914	115.707	3	6	67.6478	108.876	1.60946	0.000639973	28
P70404	IDHG1_MOUSE	Idh3g	Isocitrate dehydrogenase [NAD] subunit gamma 1, mitochondrial	487.482	491.974	524.453	792.294	855.674	764.359	818.64	785.481	823.706	3	6	501.303	806.692	1.60919	1.66048e-06	21
Q91YT0	NDUV1_MOUSE	Ndufv1	NADH dehydrogenase [ubiquinone] flavoprotein 1, mitochondrial	423.751	437.168	466.327	671.901	637.859	641.702	774.593	787.767	757.395	3	6	442.415	711.87	1.60905	0.000362662	26
Q8BM86	LHPL6_MOUSE	Lhfpl6	LHFPL tetraspan subfamily member 6 protein	72.8136	65.3355	77.0644	104.046	130.841	138.176	97.4566	105.63	116.241	3	6	71.7378	115.398	1.60861	0.00313395	5
Q9D6J6	NDUV2_MOUSE	Ndufv2	NADH dehydrogenase [ubiquinone] flavoprotein 2, mitochondrial	402.15	384.552	410.679	598.062	607.42	587.419	693.924	675.628	689.214	3	6	399.127	641.944	1.60837	8.28164e-05	14
Q9R1K9	CETN2_MOUSE	Cetn2	Centrin-2	33.5858	40.7141	25.774	58.38	54.3657	61.1076	42.605	45.0769	60.3328	3	6	33.358	53.6447	1.60815	0.00807999	24
Q91Z49	UIF_MOUSE	Fyttd1	UAP56-interacting factor	109.519	80.6787	92.083	150.564	126.067	128.352	178.084	158.994	165.698	3	6	94.0936	151.293	1.6079	0.00392691	28
Q80ZD3	S2611_MOUSE	Slc26a11	Sodium-independent sulfate anion transporter		2.21045	8.21435	5.50423	6.67578	3.77462	8.50822	12.9501	12.8681	2	6	5.2124	8.38017	1.60774	0.358715	16
Q8C1Q6	SMIM4_MOUSE	Smim4	Small integral membrane protein 4	47.0111	45.5514	33.7493	96.1654	85.4007	72.196	52.7703	33.8402	65.7418	3	6	42.1039	67.6857	1.60759	0.103827	5
P49070	CAMLG_MOUSE	Camlg	Guided entry of tail-anchored proteins factor CAMLG	32.6124	57.7259	30.1378	75.0505	72.5729	67.266	48.0582	57.4608	66.4981	3	6	40.1587	64.4844	1.60574	0.0224533	18
Q9DB05	SNAA_MOUSE	Napa	Alpha-soluble NSF attachment protein	892.316	804.908	937.276	1556.78	1452.61	1507.64	1347.52	1314.03	1278.15	3	6	878.167	1409.45	1.605	0.000151296	26
Q6IQX7	CHSS2_MOUSE	Chpf	Chondroitin sulfate synthase 2	11.5115		27.3852		44.1838	26.4364	23.5967	29.3004	32.4954	2	5	19.4484	31.2025	1.60438	0.168145	8
Q6PHP4	Q6PHP4_MOUSE	Zfp512b	Zinc finger protein 512B (Fragment)	9.71787		27.6476		20.1521	33.9534	31.5544	32.6862	31.4853	2	5	18.6827	29.9663	1.60396	0.134197	91
P62073	TIM10_MOUSE	Timm10	Mitochondrial import inner membrane translocase subunit Tim10	76.5864	66.8209	72.3474	110.765	117.614	117.249	114.283	123.639	108.385	3	6	71.9182	115.323	1.60352	7.98784e-06	7
P18242	CATD_MOUSE	Ctsd	Cathepsin D	2045.16	2025.63	2156.48	3528.14	3572.51	3597.74	3123.82	3047.03	3101.27	3	6	2075.76	3328.42	1.60347	0.000101111	29
P62880	GBB2_MOUSE	Gnb2	Guanine nucleotide-binding protein G(I)/G(S)/G(T) subunit beta-2	1406.93	1342.38	1419	2043.77	2039.18	2155.27	2381.31	2307.33	2436.73	3	6	1389.44	2227.26	1.603	8.7571e-05	8
B1AUC7	RHG36_MOUSE	Arhgap36	Rho GTPase-activating protein 36	1.87528		45.4535		48.2302	51.7905	52.2178	15.0313	22.347	2	5	23.6644	37.9234	1.60255	0.45528	31
Q80YE7	DAPK1_MOUSE	Dapk1	Death-associated protein kinase 1		6.45281		10.8972	10.1577	11.2234	9.97588	8.86206	10.9054	1	6	6.45281	10.3369	1.60193	#DIV/0!	79
Q9CWS4	INT11_MOUSE	Ints11	Integrator complex subunit 11	70.5951	59.0216	35.7684	79.4276	76.555	76.1842	96.0914	100.68	100.765	3	6	55.1284	88.2839	1.60142	0.0120596	40
O88338	CAD16_MOUSE	Cdh16	Cadherin-16	255.282	259.707	272.075	363.561	423.281	327.819	419.836	503.854	481.936	3	6	262.355	420.048	1.60107	0.00578529	19
S4R2K0	DEFM_MOUSE	Pdf	Peptide deformylase, mitochondrial	121.788	81.7534	89.8119	194.93	178.993	118.929	134.626	167.476	144.303	3	6	97.7844	156.543	1.6009	0.0173903	3
Q91VC9	GHITM_MOUSE	Ghitm	Growth hormone-inducible transmembrane protein	209.793	219.779	190.436	350.928	373.166	373.762	291.96	291.7	302.705	3	6	206.669	330.704	1.60016	0.00141719	17
Q6A4J8	UBP7_MOUSE	Usp7	Ubiquitin carboxyl-terminal hydrolase 7	166.852	167.078	175.475	245.865	255.897	260.002	294.359	292.561	280.567	3	6	169.802	271.542	1.59917	7.48815e-05	77
Q8VCM4	LIPT_MOUSE	Lipt1	Lipoyltransferase 1, mitochondrial	16.8178	11.4884	14.6022	26.0498	27.664	27.6223	20.358	17.3975	18.1259	3	6	14.3028	22.8696	1.59896	0.025603	25
Q99JT1	GATB_MOUSE	Gatb	Glutamyl-tRNA(Gln) amidotransferase subunit B, mitochondrial	20.3985	39.2049	26.4796	47.2328	38.1303	49.7116	46.8267	51.2209	42.1027	3	6	28.6943	45.8708	1.5986	0.00782556	34
P98156	VLDLR_MOUSE	Vldlr	Very low-density lipoprotein receptor	47.193	20.2151	15.714	65.9074	21.8818	45.4649	46.7236	42.8127	42.8972	3	6	27.7074	44.2813	1.59818	0.160445	46
P58774	TPM2_MOUSE	Tpm2	Tropomyosin beta chain	355.045	360.781	320.581	510.836	590.449	437.057	617.564	592.98	563.83	3	6	345.469	552.119	1.59817	0.00148069	39
Q924Z5	TRAM2_MOUSE	Tram2	Translocating chain-associated membrane protein 2	37.4353	33.334	32.8302	47.9616	75.7888	70.5423	49.5328	53.157	33.9289	3	6	34.5332	55.1519	1.59707	0.0623401	20
P27808	MGAT1_MOUSE	Mgat1	Alpha-1,3-mannosyl-glycoprotein 2-beta-N-acetylglucosaminyltransferase	71.9123	57.4364	66.3839	120.297	106.312	126.706	99.7437	88.5186	83.5203	3	6	65.2442	104.183	1.59682	0.00789351	21
O70422	TF2H4_MOUSE	Gtf2h4	General transcription factor IIH subunit 4	8.09585	8.03275	16.3384	17.0228	12.4293	18.7469	15.971	24.2413	15.2404	3	6	10.8223	17.2753	1.59626	0.0682747	16
O35448	PPT2_MOUSE	Ppt2	Lysosomal thioesterase PPT2	207.019	198.514	212.058	377.959	408.961	387.764	279.161	260.948	255.698	3	6	205.864	328.415	1.5953	0.0226485	5
Q91VD9	NDUS1_MOUSE	Ndufs1	NADH-ubiquinone oxidoreductase 75 kDa subunit, mitochondrial	559.705	587.617	572.396	835.043	856.541	857.303	981.181	975.522	979.815	3	6	573.239	914.234	1.59486	9.50321e-05	39
Q04519	ASM_MOUSE	Smpd1	Sphingomyelin phosphodiesterase	72.3697	55.4135	60.8556	135.872	121.238	127.917	78.3709	66.9817	71.2356	3	6	62.8796	100.269	1.59462	0.089723	19
Q6X893	CTL1_MOUSE	Slc44a1	Choline transporter-like protein 1	90.5475	76.6451	86.1766	139.532	131.095	136.214	131.397	117.242	152.429	3	6	84.4564	134.651	1.59433	0.000260314	34
P40630	TFAM_MOUSE	Tfam	Transcription factor A, mitochondrial	245.728	212.091	269.67	333.765	308.18	320.845	452.517	463.856	440.074	3	6	242.496	386.54	1.594	0.0147652	31
Q8C129	LCAP_MOUSE	Lnpep	Leucyl-cystinyl aminopeptidase	362.238	385.644	369.645	619.845	566.406	581.971	603.471	601.675	589.239	3	6	372.509	593.768	1.59397	3.51119e-07	55
Q6IRU5	CLCB_MOUSE	Cltb	Clathrin light chain B	253.332	274.733	277.328	487.017	554.876	495.593	366.462	327.72	335.68	3	6	268.464	427.891	1.59385	0.028275	17
P00397	COX1_MOUSE	Mtco1	Cytochrome c oxidase subunit 1	260.445	210.673	263.293	397.965	400.367	384.849	401.266	406.077	349.414	3	6	244.804	389.99	1.59307	5.68804e-05	10
Q791T5	MTCH1_MOUSE	Mtch1	Mitochondrial carrier homolog 1	494.81	498.597	461.217	753.737	729.72	743.317	807.815	782.825	810.511	3	6	484.875	771.321	1.59076	3.48164e-06	17
Q8R087	B4GT7_MOUSE	B4galt7	Beta-1,4-galactosyltransferase 7	16.6503	14.7756	25.9341	31.7396	44.4449	29.9135	28.237	26.684	21.4731	3	6	19.12	30.4154	1.59076	0.0636816	12
Q80VQ0	AL3B1_MOUSE	Aldh3b1	Aldehyde dehydrogenase family 3 member B1	119.366	132.187	120.445	211.986	201.934	177.21	200.985	203.663	187.714	3	6	123.999	197.249	1.59072	3.70156e-05	22
Q9CZR8	EFTS_MOUSE	Tsfm	Elongation factor Ts, mitochondrial	367.066	387.901	327.681	567.889	577.947	540.762	613.335	569.216	574.705	3	6	360.883	573.976	1.59048	7.29204e-06	19
Q8VEB4	PAG15_MOUSE	Pla2g15	Phospholipase A2 group XV	95.417	95.1949	100.184	168.26	162.134	143.972	158.108	146.817	144.784	3	6	96.932	154.012	1.58887	3.70649e-05	13
O55028	BCKD_MOUSE	Bckdk	[3-methyl-2-oxobutanoate dehydrogenase [lipoamide]] kinase, mitochondrial	32.8177	58.4064	50.0822	84.123	80.7229	84.1736	74.4373	70.1835	55.3354	3	6	47.1021	74.8293	1.58866	0.0120121	17
Q9DAS9	GBG12_MOUSE	Gng12	Guanine nucleotide-binding protein G(I)/G(S)/G(O) subunit gamma-12	475.984	564.91	532.87	808.381	778.165	785.768	871.654	859.327	895.279	3	6	524.588	833.096	1.5881	3.87064e-05	6
O35683	NDUA1_MOUSE	Ndufa1	NADH dehydrogenase [ubiquinone] 1 alpha subcomplex subunit 1	126.017	74.6881	123.964	134.476	171.568	119.791	201.933	190.812	212.473	3	6	108.223	171.842	1.58785	0.0380767	4
P35456	UPAR_MOUSE	Plaur	Urokinase plasminogen activator surface receptor	91.2049	102.345	86.3138	150.996	134.18	112.892	157.939	149.867	182.613	3	6	93.2879	148.081	1.58736	0.00647149	3
Q8BVP5	KC1G2_MOUSE	Csnk1g2	Casein kinase I isoform gamma-2	44.7066	30.9128	66.4106	82.3204	63.415	82.463	67.363	89.0578	66.233	3	6	47.3433	75.142	1.58717	0.0204575	34
Q8BYL4	SYYM_MOUSE	Yars2	Tyrosine--tRNA ligase, mitochondrial	50.2287	60.9318	72.2542	106.895	96.782	112.003	72.272	109.609	84.6072	3	6	61.1382	97.028	1.58703	0.0102768	21
Q62165	DAG1_MOUSE	Dag1	Dystroglycan 1	758.442	716.346	747.017	1154.24	1200.18	1181.85	1151.63	1185.75	1176.36	3	6	740.602	1175	1.58655	9.08243e-09	49
Q64522	H2A2B_MOUSE	H2ac21	Histone H2A type 2-B	88612.2	86931.6	104331	120197	116512	125276	166090	185060	174931	3	6	93291.6	148011	1.58654	0.0221014	13
Q8VBZ0	DHRSX_MOUSE	Dhrsx	Dehydrogenase/reductase SDR family member on chromosome X homolog	8.10068	10.1476	10.5444	19.7657	15.6507	10.1306	13.3597	18.8842	13.5546	3	6	9.59756	15.2242	1.58626	0.039868	3
P62331	ARF6_MOUSE	Arf6	ADP-ribosylation factor 6	512.386	544.921	532.297	868.564	913.601	846.229	815.211	810.868	788.25	3	6	529.868	840.454	1.58616	1.06749e-05	13
Q9JKZ2	SC5A3_MOUSE	Slc5a3	Sodium/myo-inositol cotransporter	32.2925	26.97	30.2993	70.4071	59.8926	57.9848	30.7214	44.385	20.5149	3	6	29.8539	47.3176	1.58497	0.16966	30
O88839	ADA15_MOUSE	Adam15	Disintegrin and metalloproteinase domain-containing protein 15	17.7597	25.7496	12.9246	34.5599	32.4837	27.4233	32.3111	27.5092	24.5568	3	6	18.8113	29.8073	1.58454	0.0137021	15
Q9D517	PLCC_MOUSE	Agpat3	1-acyl-sn-glycerol-3-phosphate acyltransferase gamma	203.586	191.268	207.783	342.838	327.303	315.319	317.046	311.053	295.733	3	6	200.879	318.215	1.58411	7.43956e-06	23
Q6NWW9	FND3B_MOUSE	Fndc3b	Fibronectin type III domain-containing protein 3B	124.321	124.693	130.767	274.468	259.02	220.148	157.379	143.108	149.019	3	6	126.594	200.524	1.58399	0.0722902	52
Q9CQZ5	NDUA6_MOUSE	Ndufa6	NADH dehydrogenase [ubiquinone] 1 alpha subcomplex subunit 6	370.8	351.214	354.784	554.469	510.398	535.62	619.484	586.054	604.564	3	6	358.933	568.432	1.58367	7.62347e-05	11
P61021	RAB5B_MOUSE	Rab5b	Ras-related protein Rab-5B	109.686	114.319	115.809	176.236	147.357	177.794	198.83	176.808	198.24	3	6	113.271	179.211	1.58214	0.000651863	14
E9PUL3	E9PUL3_MOUSE	Clca3b	Chloride channel accessory 3B		29.8186	20.5699			35.8719	42.7409	50.3166	30.5082	2	4	25.1943	39.8594	1.58208	0.105387	43
P70182	PI51A_MOUSE	Pip5k1a	Phosphatidylinositol 4-phosphate 5-kinase type-1 alpha	78.1588	61.928	75.1538	113.394	119.353	127.067	111.253	112.791	96.9081	3	6	71.7469	113.461	1.58141	0.0004768	34
Q9JLR1	S61A2_MOUSE	Sec61a2	Protein transport protein Sec61 subunit alpha isoform 2	20.4455	21.4841	24.7487	47.0489	50.2979	20.6733	39.719	15.8983	37.251	3	6	22.2261	35.1481	1.58139	0.167629	18
P49117	NR2C2_MOUSE	Nr2c2	Nuclear receptor subfamily 2 group C member 2		6.85327	13.921		13.7878	17.7519	20.1914	17.279	13.0371	2	5	10.3871	16.4094	1.57978	0.0924787	30
P99028	QCR6_MOUSE	Uqcrh	Cytochrome b-c1 complex subunit 6, mitochondrial	255.979	359.077	325.283	525.324	607.951	606.732	396.446	401.678	432.619	3	6	313.446	495.125	1.57962	0.0221715	7
P67778	PHB1_MOUSE	Phb1	Prohibitin 1	1832.74	1744.84	1728.36	2982.47	2927.1	3014.4	2556.35	2673.58	2606.63	3	6	1768.65	2793.42	1.57941	7.2848e-05	12
Q9DCS1	T176A_MOUSE	Tmem176a	Transmembrane protein 176A	92.4898	91.0451	90.4498	198.43	195.531	160.352	104.807	120.282	85.9145	3	6	91.3282	144.219	1.57913	0.105711	9
O70494	SP3_MOUSE	Sp3	Transcription factor Sp3	14.7378	6.90188	5.70866	12.6988	16.7923	11.2111	19.6835	13.8102	12.1759	3	6	9.11611	14.3953	1.5791	0.088942	20
Q4G0F8	UBN1_MOUSE	Ubn1	Ubinuclein-1		5.73339			8.08611		9.10481	6.46468	12.5573	1	4	5.73339	9.05322	1.57904	#DIV/0!	120
Q8K094	Q8K094_MOUSE	Pvr	Poliovirus receptor	143	164.551	164.218	250.062	262.85	222.568	251.142	235.84	267.306	3	6	157.256	248.295	1.57892	7.50818e-05	16
Q8CJH3	PLXB1_MOUSE	Plxnb1	Plexin-B1	47.6377	31.7017	34.6611	56.5686	56.7777	59.0207	64.2815	58.6306	64.7031	3	6	38.0002	59.997	1.57886	0.000742096	59
Q3TMX7	QSOX2_MOUSE	Qsox2	Sulfhydryl oxidase 2	47.0726	56.4641	51.8316	82.4631	86.0504	84.2709	79.5629	82.9528	75.2227	3	6	51.7894	81.7538	1.57858	1.75075e-05	37
Q99JR1	SFXN1_MOUSE	Sfxn1	Sideroflexin-1	419.224	427.21	441.333	554.189	566.327	597.979	787.514	773.689	785.94	3	6	429.256	677.606	1.57856	0.00893792	12
P08003	PDIA4_MOUSE	Pdia4	Protein disulfide-isomerase A4	834.349	814.844	834.365	1454.89	1482.13	1473.98	1138.75	1155.43	1135.7	3	6	827.853	1306.81	1.57856	0.00292853	67
Q9D4H9	PHF14_MOUSE	Phf14	PHD finger protein 14	20.6727	40.5953	32.5517	51.6483	26.4596	50.9386	47.5658	44.4911	75.0935	3	6	31.2732	49.3662	1.57854	0.115709	78
P62141	PP1B_MOUSE	Ppp1cb	Serine/threonine-protein phosphatase PP1-beta catalytic subunit	790.524	801.532	768.267	1111.82	1097.42	1054.51	1434.2	1369.52	1383.62	3	6	786.774	1241.85	1.5784	0.00299482	19
Q9WUR2	ECI2_MOUSE	Eci2	Enoyl-CoA delta isomerase 2	187.067	163.764	164.667	292.888	280.3	269.404	260.805	266.284	256.711	3	6	171.833	271.065	1.5775	1.53552e-05	30
P30412	PPIC_MOUSE	Ppic	Peptidyl-prolyl cis-trans isomerase C	517.569	596.663	631.359	1122.91	1057.81	1184.97	743.556	733.723	661.34	3	6	581.864	917.385	1.57663	0.0463225	14
Q99KF1	TMED9_MOUSE	Tmed9	Transmembrane emp24 domain-containing protein 9	1437.79	1293.73	1355.03	2192.72	2195.66	2342.13	1971.8	2089.56	2087.11	3	6	1362.18	2146.5	1.57578	2.52495e-05	12
P21995	EMB_MOUSE	Emb	Embigin	139.493	121.083	99.122	222.575	189.87	177.92	176.478	185.82	180.122	3	6	119.899	188.798	1.57463	0.00105292	27
Q9CR67	TMM33_MOUSE	Tmem33	Transmembrane protein 33	517.72	499.231	523.657	946.56	921.385	888.826	695.507	697.167	701.624	3	6	513.536	808.511	1.5744	0.00502315	7
Q9CQA6	CHCH1_MOUSE	Chchd1	Coiled-coil-helix-coiled-coil-helix domain-containing protein 1	22.6872	22.8042	20.4425	44.2793	33.3041	38.7413	30.5085	40.1756	20.5476	3	6	21.978	34.5927	1.57397	0.0420262	10
Q9QXT0	CNPY2_MOUSE	Cnpy2	Protein canopy homolog 2	700.281	680.66	692.191	1080.91	1080.37	1090.84	1064.41	1104.81	1102.6	3	6	691.044	1087.32	1.57345	1.53608e-09	9
Q69ZN7	MYOF_MOUSE	Myof	Myoferlin	957.549	981.242	994.785	1497.81	1524.33	1510.69	1556.55	1565.33	1574.61	3	6	977.859	1538.22	1.57305	2.00261e-08	145
Q9QZI8	SERC1_MOUSE	Serinc1	Serine incorporator 1	172.383	150.685	174.557	295.331	223.562	232.18	285.034	285.133	244.136	3	6	165.875	260.896	1.57285	0.00169683	13
Q9DC70	NDUS7_MOUSE	Ndufs7	NADH dehydrogenase [ubiquinone] iron-sulfur protein 7, mitochondrial	328.025	235.782	249.664	376.879	358.632	342.114	480.116	491.058	509.989	3	6	271.157	426.465	1.57276	0.0152411	9
P98203	ARVC_MOUSE	Arvcf	Armadillo repeat protein deleted in velo-cardio-facial syndrome homolog	25.0249	42.9512	22.14	35.2639	43.1536	44.2345	59.1652	50.3463	51.2266	3	6	30.0387	47.2317	1.57236	0.0331427	35
P14211	CALR_MOUSE	Calr	Calreticulin	7268.65	7642.97	8367.4	13070.8	13953.1	13859.2	10505.3	10950.9	10862.2	3	6	7759.67	12200.3	1.57226	0.00268773	43
Q8VHR5	P66B_MOUSE	Gatad2b	Transcriptional repressor p66-beta	77.7618	75.6294	61.062	115.776	112.406	114.621	108.323	110.09	112.96	3	6	71.4844	112.363	1.57185	1.35555e-05	36
Q8K2M0	RM38_MOUSE	Mrpl38	39S ribosomal protein L38, mitochondrial	207.511	194.299	189.325	334.142	307.062	286.77	299.908	311.273	318.323	3	6	197.045	309.58	1.57111	1.17472e-05	13
Q64516	GLPK_MOUSE	Gk	Glycerol kinase	117.966	110.09	133.267	182.751	188.344	210.685	181.45	182.402	189.5	3	6	120.441	189.189	1.5708	5.59299e-05	31
Q61464	ZN638_MOUSE	Znf638	Zinc finger protein 638	74.5626	77.0131	70.6208	104.724	116.363	102.875	124.968	126.149	122.879	3	6	74.0655	116.326	1.57059	0.000267518	189
B2RQG2	B2RQG2_MOUSE	Phf3	PHD finger protein 3	37.0875	39.3046	36.917	66.6201	54.0354	49.5538	60.6781	59.7285	64.9856	3	6	37.7697	59.2669	1.56917	0.000910994	185
Q6ZPE2	MTMR5_MOUSE	Sbf1	Myotubularin-related protein 5	44.6327	38.7807	34.9295	70.6631	71.1266	75.68	53.1764	47.4986	53.1521	3	6	39.4476	61.8828	1.56873	0.0186925	69
Q8K273	EMC5_MOUSE	Mmgt1	ER membrane protein complex subunit 5	91.1436	96.4185	78.8271	154.212	157.384	138.388	118.595	113.749	153.411	3	6	88.7964	139.29	1.56864	0.00388309	7
Q3UN04	UBP30_MOUSE	Usp30	Ubiquitin carboxyl-terminal hydrolase 30	22.9078	26.9286	17.8076	40.5173	34.8643	34.6667	34.5963	36.8853	30.6651	3	6	22.548	35.3658	1.56847	0.00166577	23
D3YZZ5	D3YZZ5_MOUSE	Tmed7	Transmembrane p24-trafficking protein 7	375.295	367.044	380.272	572.264	582.267	579.48	590.581	615.164	581.043	3	6	374.204	586.8	1.56813	8.12375e-08	11
P84104	SRSF3_MOUSE	Srsf3	Serine/arginine-rich splicing factor 3	3427.34	3429.94	3566.79	4851.01	4711.77	5035.2	5293.82	6690.91	6090.03	3	6	3474.69	5445.46	1.56718	0.003967	5
Q62159	RHOC_MOUSE	Rhoc	Rho-related GTP-binding protein RhoC	53.1202	30.8617	60.9919	81.5313	87.8319	48.4427	56.4409	84.5052	95.4065	3	6	48.3246	75.6931	1.56635	0.0676911	15
Q9D0M5	DYL2_MOUSE	Dynll2	Dynein light chain 2, cytoplasmic	69.0517	41.7453	87.8752	104.46	96.5661	108.264	104.586	101.703	106.8	3	6	66.2241	103.73	1.56635	0.00448407	10
O70378	EMC8_MOUSE	Emc8	ER membrane protein complex subunit 8	242.327	290.138	310.608	521.869	430.611	485.548	388.752	408.233	404.034	3	6	281.024	439.841	1.56514	0.00231017	9
Q9CTH6	FCF1_MOUSE	Fcf1	rRNA-processing protein FCF1 homolog	9.84144	26.4377	14.9587	24.8726	18.9468	22.6432	31.3527	31.1313	31.437	3	6	17.0793	26.7306	1.56509	0.0709228	24
Q3U1G5	I20L2_MOUSE	Isg20l2	Interferon-stimulated 20 kDa exonuclease-like 2	17.7897	25.0247	21.4073	30.0231	26.4733	33.2328	41.6105	34.1907	35.3829	3	6	21.4072	33.4855	1.56422	0.00872866	54
Q8BZX4	SREK1_MOUSE	Srek1	Splicing regulatory glutamine/lysine-rich protein 1	59.6464	57.6048	56.7707	75.6261	79.0426	65.9195	99.1888	123.82	100.812	3	6	58.0073	90.7348	1.5642	0.0364737	67
Q99LC2	CSTF1_MOUSE	Cstf1	Cleavage stimulation factor subunit 1	109.477	115.762	115.166	165.787	163.672	146.629	189.123	208.718	190.912	3	6	113.468	177.473	1.56408	0.00220546	19
O35623	BET1_MOUSE	Bet1	BET1 homolog	14.9892	12.1566	9.97057	27.3066	18.5438	18.2413	10.3553	17.8995	23.7043	3	6	12.3721	19.3418	1.56334	0.0928851	8
A2ADA5	PUSL1_MOUSE	Pusl1	tRNA pseudouridine synthase-like 1	33.0548	24.6761	18.6174	46.06	39.1572	38.3816	34.0496	45.1438	35.8978	3	6	25.4494	39.7817	1.56317	0.00889928	7
Q61292	LAMB2_MOUSE	Lamb2	Laminin subunit beta-2	26.9508	29.1353	40.8947	52.4795	58.4103	51.042	46.3498	54.9363	39.8703	3	6	32.3269	50.5147	1.56262	0.00716016	34
Q91WD5	NDUS2_MOUSE	Ndufs2	NADH dehydrogenase [ubiquinone] iron-sulfur protein 2, mitochondrial	413.517	446.361	408.507	611.725	614.189	632.725	721.755	707.418	676.123	3	6	422.795	660.656	1.56259	9.02531e-05	22
Q7TPD0	INT3_MOUSE	Ints3	Integrator complex subunit 3	52.0685	57.6047	59.9525	86.6803	69.3863	69.8623	101.515	99.3782	103.243	3	6	56.5419	88.3442	1.56246	0.0120737	61
Q8K013	GTPBA_MOUSE	Gtpbp10	GTP-binding protein 10	27.0034	41.6383	58.4863	65.8046	96.6973	62.8146	53.4317	51.0222	67.3924	3	6	42.376	66.1938	1.56206	0.0759076	33
Q8BTX9	HSDL1_MOUSE	Hsdl1	Inactive hydroxysteroid dehydrogenase-like protein 1	78.449	93.6748	85.8862	104.504	124.265	97.7229	156.902	171.911	150.448	3	6	86.0033	134.292	1.56148	0.0326672	12
Q3TBW2	RM10_MOUSE	Mrpl10	39S ribosomal protein L10, mitochondrial	41.9379	30.5842	53.4894	70.4626	67.3776	49.4189	64.0785	69.6949	72.3645	3	6	42.0038	65.5662	1.56096	0.00930953	17
Q8BVA5	LDAH_MOUSE	Ldah	Lipid droplet-associated hydrolase	26.4511	45.9658	47.8486	66.3858	60.0116	65.1628	54.5585	56.4225	72.8887	3	6	40.0885	62.5716	1.56084	0.00765794	30
Q9Z0J7	GDF15_MOUSE	Gdf15	Growth/differentiation factor 15	32.9011	30.446	49.5689	69.6895	88.2705	57.9763	44.2089	51.5023	40.7891	3	6	37.6387	58.7394	1.56061	0.104656	3
D3YXK2	SAFB1_MOUSE	Safb	Scaffold attachment factor B1	307.639	280.52	321.311	406.239	346.073	387.889	572.017	606.144	519.626	3	6	303.157	472.998	1.56024	0.0339058	59
Q99K48	NONO_MOUSE	Nono	Non-POU domain-containing octamer-binding protein	1439.33	1498.33	1520.06	2024.35	2073.53	2034.19	2561.08	2578.34	2628.58	3	6	1485.91	2316.68	1.5591	0.00243568	27
Q499X9	SYMM_MOUSE	Mars2	Methionine--tRNA ligase, mitochondrial	10.1027	17.9908	15.1516	30.129	32.6684	27.1639	12.6467	17.6622	14.5598	3	6	14.415	22.4717	1.5589	0.174912	18
O08528	HXK2_MOUSE	Hk2	Hexokinase-2	147.085	139	146.151	305.575	320.421	314.749	140.991	150.105	115.271	3	6	144.079	224.519	1.55831	0.213568	53
Q9D379	HYEP_MOUSE	Ephx1	Epoxide hydrolase 1	2783.43	2717.2	2847.55	4779.05	4900.63	4794.14	3896.47	3821.95	3809.58	3	6	2782.73	4333.64	1.55733	0.00199038	34
Q9DA03	LYRM7_MOUSE	Lyrm7	Complex III assembly factor LYRM7		8.96356	11.1365	25.0319	20.4546	12.8114	12.5414	15.7724	7.29384	2	6	10.05	15.6509	1.5573	0.280788	13
P61226	RAP2B_MOUSE	Rap2b	Ras-related protein Rap-2b	161.867	134.822	137.692	235.583	270.171	240.989	199.475	205.815	199.842	3	6	144.794	225.313	1.55609	0.00283057	11
Q3TLP5	ECHD2_MOUSE	Echdc2	Enoyl-CoA hydratase domain-containing protein 2, mitochondrial		120.231	104.668	177.536	102.359	138.632	212.224	211.106	208.015	2	6	112.45	174.979	1.55606	0.116967	7
Q925I1	ATAD3_MOUSE	Atad3	ATPase family AAA domain-containing protein 3	170.748	182.716	172.943	280.858	288.121	290.963	263.958	260.064	254.184	3	6	175.469	273.025	1.55597	1.95952e-05	39
Q9DCS9	NDUBA_MOUSE	Ndufb10	NADH dehydrogenase [ubiquinone] 1 beta subcomplex subunit 10	359.142	399.19	396.525	582.179	583.31	582.399	607.699	627.798	609.491	3	6	384.952	598.813	1.55555	1.36614e-06	13
Q6ZWQ7	SPCS3_MOUSE	Spcs3	Signal peptidase complex subunit 3	640.854	579.248	673.857	1062.38	964.602	1019.66	960.198	946.531	937.422	3	6	631.32	981.799	1.55515	1.87162e-05	11
Q9JLI8	SART3_MOUSE	Sart3	Squamous cell carcinoma antigen recognized by T-cells 3	236.617	222.168	232.15	317.839	310.328	346.578	398.515	378.069	397.563	3	6	230.312	358.149	1.55506	0.000967565	64
Q91VW5	GOGA4_MOUSE	Golga4	Golgin subfamily A member 4	98.7014	59.5361	57.4101	127.653	100.242	118.89	102.256	99.4416	122.116	3	6	71.8825	111.766	1.55485	0.0106312	217
Q6P6J9	TXD15_MOUSE	Txndc15	Thioredoxin domain-containing protein 15	60.7623	62.2436	61.3518	116.377	101.671	114.888	70.1973	92.612	77.5315	3	6	61.4526	95.5461	1.55479	0.020276	8
P28033	CEBPB_MOUSE	Cebpb	CCAAT/enhancer-binding protein beta	5.38344	19.8851	13.0095	18.8117	28.3401	11.1215	14.9955	27.9524	17.7995	3	6	12.7593	19.8368	1.55469	0.198706	21
Q99K24	S39A3_MOUSE	Slc39a3	Zinc transporter ZIP3	31.8822	26.8546	58.5715	24.3721	81.3572	72.0333	61.9278	67.8317	57.0908	3	6	39.1028	60.7688	1.55408	0.150468	11
Q3TRM4	PLPL6_MOUSE	Pnpla6	Patatin-like phospholipase domain-containing protein 6	58.1731	58.5914	40.8036	87.6169	83.9053	84.1256	85.1176	77.3371	71.6374	3	6	52.5227	81.6233	1.55406	0.000852668	51
Q8BHF7	PGPS1_MOUSE	Pgs1	CDP-diacylglycerol--glycerol-3-phosphate 3-phosphatidyltransferase, mitochondrial	46	62.2844	44.9537	84.3496	84.7439	91.836	64.0784	73.2517	77.9747	3	6	51.0794	79.3724	1.5539	0.00465271	17
Q9ET30	TM9S3_MOUSE	Tm9sf3	Transmembrane 9 superfamily member 3	622.958	628.715	639.922	876.895	910.586	891.621	1056.56	1060.44	1082.36	3	6	630.532	979.744	1.55384	0.000501944	30
Q9D6J5	NDUB8_MOUSE	Ndufb8	NADH dehydrogenase [ubiquinone] 1 beta subcomplex subunit 8, mitochondrial	378.666	377.069	342.753	541.563	607.413	463.105	608.479	642.531	550.414	3	6	366.163	568.918	1.55373	0.00130263	6
Q9DBY1	SYVN1_MOUSE	Syvn1	E3 ubiquitin-protein ligase synoviolin	119.494	125.67	110.048	173.626	176.769	183.89	177.363	199.48	192.46	3	6	118.404	183.931	1.55342	2.61496e-05	14
Q60751	IGF1R_MOUSE	Igf1r	Insulin-like growth factor 1 receptor	166.943	158.378	177.227	296.184	290.693	279.906	237.357	212.513	244.49	3	6	167.516	260.19	1.55323	0.00266793	67
Q99LY9	NDUS5_MOUSE	Ndufs5	NADH dehydrogenase [ubiquinone] iron-sulfur protein 5	325.178	317.115	321.605	463.29	445.452	455.008	543.859	567.926	518.322	3	6	321.299	498.976	1.55299	0.000679948	13
Q99N92	RM27_MOUSE	Mrpl27	39S ribosomal protein L27, mitochondrial	128.284	81.9844	86.0708	137.761	169.064	147.663	142.419	164.409	158.781	3	6	98.7797	153.35	1.55244	0.00298067	14
Q61301	CTNA2_MOUSE	Ctnna2	Catenin alpha-2	93.758	139.266	107.82	164.49	170.484	174.689	192.55	157.587	198.143	3	6	113.615	176.324	1.55195	0.00188428	69
Q9Z1P6	NDUA7_MOUSE	Ndufa7	NADH dehydrogenase [ubiquinone] 1 alpha subcomplex subunit 7	268.408	279.446	261.653	379.976	386.635	405.846	434.668	452.777	452.29	3	6	269.836	418.699	1.55168	0.000128342	11
Q61687	ATRX_MOUSE	Atrx	Transcriptional regulator ATRX	111.817	102.77	102.941	150.396	154.593	162.178	167.635	174.005	176.556	3	6	105.843	164.227	1.55162	4.5527e-05	274
Q8JZN5	ACAD9_MOUSE	Acad9	Complex I assembly factor ACAD9, mitochondrial	511.013	553.489	500.751	795.256	825.59	831.018	796.378	816.184	792.308	3	6	521.751	809.456	1.55142	2.20681e-07	37
Q8BI84	TGO1_MOUSE	Mia3	Transport and Golgi organization protein 1 homolog	128.855	141.693	116.736	232.089	215.718	222.704	183.986	168.856	178.046	3	6	129.095	200.233	1.55106	0.00351767	134
Q9DC23	DJC10_MOUSE	Dnajc10	DnaJ homolog subfamily C member 10	790.123	887.058	902.693	1335.89	1472.17	1391.53	1255.83	1335.28	1206.31	3	6	859.958	1332.84	1.54988	0.000112446	53
Q9D1B9	RM28_MOUSE	Mrpl28	39S ribosomal protein L28, mitochondrial	127.073	141.644	161.914	232.805	192.914	195.757	229.213	241.692	241.893	3	6	143.544	222.379	1.54921	0.00112433	21
Q80X32	CE024_MOUSE		UPF0461 protein C5orf24 homolog	10.4201	17.9037	10.642	11.8839	14.0035	12.4647	26.6573	27.5562	28.0771	3	6	12.9886	20.1071	1.54806	0.203967	16
Q9ERS2	NDUAD_MOUSE	Ndufa13	NADH dehydrogenase [ubiquinone] 1 alpha subcomplex subunit 13	810.253	955.339	811.169	1095.57	1268.76	1172.31	1486.43	1470.67	1483.46	3	6	858.92	1329.53	1.54791	0.00343495	7
P63038	CH60_MOUSE	Hspd1	60 kDa heat shock protein, mitochondrial	5757.62	5785.97	5790.96	9844.66	9771.31	9809.23	8162.4	7860.23	8210.77	3	6	5778.18	8943.1	1.54774	0.000868384	54
B1AR17	B1AR17_MOUSE	Chd3	DNA helicase	45.6351	40.8497	28.7987	57.4708	65.9468	62.6283	55.0824	55.7719	59.6777	3	6	38.4278	59.4297	1.54653	0.00143319	169
Q9JIS8	S12A4_MOUSE	Slc12a4	Solute carrier family 12 member 4	134.387	131.15	140.366	251.618	249.038	249.259	170.217	174.41	160.543	3	6	135.301	209.181	1.54604	0.0286597	41
P43276	H15_MOUSE	H1-5	Histone H1.5	11000.4	9743.22	10879.3	11101.4	10675.2	10496.2	22137.3	21229.6	22123.3	3	6	10541	16293.8	1.54576	0.158112	65
Q6RHR9	MAGI1_MOUSE	Magi1	Membrane-associated guanylate kinase, WW and PDZ domain-containing protein 1		10.4275	4.68886	13.6946	9.62265	7.52726	12.6988	11.8099	14.7299	2	6	7.55818	11.6805	1.54541	0.138291	87
Q80TN4	DJC16_MOUSE	Dnajc16	DnaJ homolog subfamily C member 16	18.0838	16.9633	23.0819	25.1012	24.4867	35.3407	38.619	25.7556	30.3531	3	6	19.3763	29.9427	1.54532	0.025772	53
Q8BWT1	THIM_MOUSE	Acaa2	3-ketoacyl-CoA thiolase, mitochondrial	422.286	424.334	430.584	575.256	570.329	603.198	731.6	726.134	740.859	3	6	425.735	657.896	1.54532	0.00226912	24
Q9D8Y0	EFHD2_MOUSE	Efhd2	EF-hand domain-containing protein D2	47.2009	65.3045	61.0344	78.4597	82.1708	110.58	94.0785	81.2185	89.768	3	6	57.8466	89.3792	1.54511	0.00547618	22
Q91YH5	ATLA3_MOUSE	Atl3	Atlastin-3	630.529	591.059	663.047	1108.35	1026.67	1013.35	894.392	871.629	905.901	3	6	628.212	970.049	1.54414	0.00057461	36
Q9D8B4	NDUAB_MOUSE	Ndufa11	NADH dehydrogenase [ubiquinone] 1 alpha subcomplex subunit 11	112.983	113.629	169.215	136.151	185.538	209.258	244.622	242.978	203.755	3	6	131.942	203.717	1.54399	0.0326637	6
Q9CYA0	CREL2_MOUSE	Creld2	Protein disulfide isomerase Creld2	253.617	189.764	214.52	366.955	407.668	361.006	292.76	310.554	292.37	3	6	219.3	338.552	1.54378	0.00599514	18
Q9ERE7	MESD_MOUSE	Mesd	LRP chaperone MESD	286.205	310.419	274.76	528.897	470.291	476.996	408.521	407.354	397.763	3	6	290.461	448.304	1.54342	0.00167051	24
Q8BGC0	HTSF1_MOUSE	Htatsf1	HIV Tat-specific factor 1 homolog	34.5114	31.4366	43.8714	51.4947	48.4077	56.5712	62.2664	63.0236	57.1977	3	6	36.6065	56.4935	1.54327	0.00221048	67
Q61712	DNJC1_MOUSE	Dnajc1	DnaJ homolog subfamily C member 1	86.5343	90.4054	98.0073	146.174	158.578	136.19	126.038	149.805	131.036	3	6	91.649	141.304	1.54179	0.000346976	56
P16460	ASSY_MOUSE	Ass1	Argininosuccinate synthase	170.156	153.666	132.192	430.641	396.576	378.448	58.7648	78.2411	62.8492	3	6	152.005	234.253	1.54109	0.480918	33
Q99PJ0	NTRI_MOUSE	Ntm	Neurotrimin	31.7238	16.9824	47.6651	68.7808	65.7044	41.2007	35.7168	39.9031	45.5827	3	6	32.1238	49.4814	1.54034	0.134284	17
Q8C3F2	F120C_MOUSE	Fam120c	Constitutive coactivator of PPAR-gamma-like protein 2	59.7219	47.3986	46.855	69.9916	80.6417	91.0114	72.6002	73.6056	86.0419	3	6	51.3252	78.9821	1.53886	0.00183841	52
Q91YM4	FAKD4_MOUSE	Tbrg4	FAST kinase domain-containing protein 4	49.814	59.7443	54.0515	86.6424	107.704	71.809	68.9768	78.4525	89.9551	3	6	54.5366	83.9233	1.53884	0.0117784	38
O88307	SORL_MOUSE	Sorl1	Sortilin-related receptor	37.129	40.4033	28.3541	52.9401	48.6578	31.2859	65.4003	61.3133	65.9841	3	6	35.2955	54.2636	1.53741	0.0547657	102
P99029	PRDX5_MOUSE	Prdx5	Peroxiredoxin-5, mitochondrial	1852.03	1859.13	1953.7	2663.77	2779.69	2756.08	3068.19	3034.04	3114.19	3	6	1888.29	2902.66	1.53719	5.24367e-05	15
Q8BVF7	APH1A_MOUSE	Aph1a	Gamma-secretase subunit APH-1A	52.3725	74.187	54.1385	74.2457	99.2203	101.416	88.8355	83.2181	108.466	3	6	60.2327	92.5669	1.53682	0.00831016	3
Q5XKN4	JAGN1_MOUSE	Jagn1	Protein jagunal homolog 1	139.106	224.394	123.06	233.05	236.758	271.425	238.886	247.829	267.297	3	6	162.187	249.207	1.53655	0.00657247	10
Q8C8N2	SCAI_MOUSE	Scai	Protein SCAI	23.4962		16.63	19.9626	24.2339	21.154	39.7409	42.5903	37.2476	2	6	20.0631	30.8215	1.53623	0.213365	33
Q8CIC2	NUP42_MOUSE	Nup42	Nucleoporin NUP42	30.1319	10.0486	29.4636	48.0524	31.5611	35.3044	40.799	28.2266	30.0088	3	6	23.2147	35.6587	1.53604	0.0861679	19
Q64455	PTPRJ_MOUSE	Ptprj	Receptor-type tyrosine-protein phosphatase eta	72.1577	73.7004	67.8602	142.324	126.084	119.108	84.4693	89.0791	95.4787	3	6	71.2394	109.424	1.536	0.0285875	58
D3Z3N4	D3Z3N4_MOUSE	Hnrnph3	Heterogeneous nuclear ribonucleoprotein H3	120.65	110.552	105.017	116.674	150.653	141.869	225.793	191.55	206.27	3	6	112.073	172.135	1.53592	0.0496927	8
O08811	ERCC2_MOUSE	Ercc2	General transcription and DNA repair factor IIH helicase subunit XPD	25.1067	36.0951	20.6415	39.2137	21.802	32.9868	44.8076	47.4885	65.0871	3	6	27.2811	41.8976	1.53577	0.157562	32
Q9CQZ6	NDUB3_MOUSE	Ndufb3	NADH dehydrogenase [ubiquinone] 1 beta subcomplex subunit 3	393.737	382.131	377.563	564.452	530.308	557.831	631.868	632.341	625.62	3	6	384.477	590.403	1.5356	0.000123384	8
P13595	NCAM1_MOUSE	Ncam1	Neural cell adhesion molecule 1	478.852	454.489	468.964	804.932	777.256	782.327	649.212	656.866	635.729	3	6	467.435	717.72	1.53544	0.00107463	71
Q9D0F4	NKAP_MOUSE	Nkap	NF-kappa-B-activating protein	8.39291	18.0457	18.1019	18.753	21.5687	20.3597	31.8882	27.5165	16.6882	3	6	14.8468	22.7957	1.53539	0.0898288	59
P62746	RHOB_MOUSE	Rhob	Rho-related GTP-binding protein RhoB	45.8366	49.5949	55.4283	94.2298	96.2244	100.121	60.7703	45.1119	66.6991	3	6	50.2866	77.1928	1.53506	0.0906016	14
Q9CR68	UCRI_MOUSE	Uqcrfs1	Cytochrome b-c1 complex subunit Rieske, mitochondrial	793.737	770.33	786.847	1386.71	1481.59	1394.2	993.875	966.503	994.23	3	6	783.638	1202.85	1.53496	0.0228084	16
Q99KI3	EMC3_MOUSE	Emc3	ER membrane protein complex subunit 3	322.514	315.892	284.286	497.771	542.315	509.856	456.586	421.164	403.419	3	6	307.564	471.852	1.53416	0.00165014	16
Q8VEK0	CC50A_MOUSE	Tmem30a	Cell cycle control protein 50A	238.816	285.586	166.065	436.957	394.791	324.068	321.232	302.997	337.264	3	6	230.156	352.885	1.53324	0.0151493	22
Q9JHS3	LTOR2_MOUSE	Lamtor2	Ragulator complex protein LAMTOR2	248.085	245.061	251.589	332.455	403.441	423.149	381.479	344.617	398.394	3	6	248.245	380.589	1.53312	0.000425425	5
Q91W18	TDRD3_MOUSE	Tdrd3	Tudor domain-containing protein 3	28.8187	27.1531	29.9436	52.3112	43.2401	33.6799	35.0912	44.9485	54.0912	3	6	28.6385	43.8937	1.53268	0.0199561	54
Q61466	SMRD1_MOUSE	Smarcd1	SWI/SNF-related matrix-associated actin-dependent regulator of chromatin subfamily D member 1	45.8389	51.5782	61.8735	67.997	87.2476	87.4588	74.6187	82.9987	87.9245	3	6	53.0969	81.3742	1.53256	0.00183207	32
Q8C7X2	EMC1_MOUSE	Emc1	ER membrane protein complex subunit 1	305.856	285.808	298.391	513.509	488.845	492.752	414.467	415.334	402.238	3	6	296.685	454.524	1.53201	0.00106734	48
Q921Y4	MFSD5_MOUSE	Mfsd5	Molybdate-anion transporter	18.0554	51.3844		73.9199	72.0714	39.303	48.8443	36.4437	48.4646	2	6	34.7199	53.1745	1.53153	0.24615	8
O88653	LTOR3_MOUSE	Lamtor3	Ragulator complex protein LAMTOR3	320.906	313.607	371.451	579.302	476.634	488.623	520.303	544.363	471.315	3	6	335.321	513.423	1.53114	0.000391377	9
Q8K2C8	GPAT4_MOUSE	Gpat4	Glycerol-3-phosphate acyltransferase 4		10.2128		15.1302	15.3801	16.2882	13.0285	16.6253	17.36	1	6	10.2128	15.6354	1.53096	#DIV/0!	31
Q9D8T0	FAM3A_MOUSE	Fam3a	Protein FAM3A	36.6994	37.0386	35.5505	67.9894	53.0308	65.8679	44.9446	54.1495	48.6396	3	6	36.4295	55.7703	1.53091	0.0101676	14
Q9CQH3	NDUB5_MOUSE	Ndufb5	NADH dehydrogenase [ubiquinone] 1 beta subcomplex subunit 5, mitochondrial	429.13	479.155	468.527	617.405	702.353	658.875	749.279	766.814	720.163	3	6	458.937	702.481	1.53067	0.000220338	11
D3Z0M9	D3Z0M9_MOUSE	Ddx23	RNA helicase	270.139	247.55	265.883	392.317	391.558	351.696	426.833	414.955	421.411	3	6	261.191	399.795	1.53066	8.78064e-05	86
P51881	ADT2_MOUSE	Slc25a5	ADP/ATP translocase 2	6126.64	6557.32	6160.95	9951.39	10269.5	10375.5	9049.42	9141.49	8881.33	3	6	6281.64	9611.44	1.53009	7.87204e-05	24
Q8VDC1	FYCO1_MOUSE	Fyco1	FYVE and coiled-coil domain-containing protein 1	31.1306	16.4394	24.5479	41.9405	31.1559	41.9951	37.8588	36.9072	30.7841	3	6	24.0393	36.7736	1.52973	0.016478	91
Q62376	RU17_MOUSE	Snrnp70	U1 small nuclear ribonucleoprotein 70 kDa	899.962	878.356	875.32	1228.84	1140.71	1193.63	1496.06	1557.14	1502.16	3	6	884.546	1353.09	1.5297	0.00382087	22
O88939	ZBT7A_MOUSE	Zbtb7a	Zinc finger and BTB domain-containing protein 7A	18.9365	19.3437	41.9797	34.6968	42.4916	45.1482	40.4155	43.8407	38.8894	3	6	26.7533	40.9137	1.5293	0.0361632	26
P59017	B2L13_MOUSE	Bcl2l13	Bcl-2-like protein 13	140.092	119.229	99.5563	172.926	230.213	181.507	147.665	139.89	225.034	3	6	119.626	182.872	1.5287	0.0333692	18
P50544	ACADV_MOUSE	Acadvl	Very long-chain specific acyl-CoA dehydrogenase, mitochondrial	500.279	491.09	498.62	900.391	934.252	905.051	628.176	565.386	619.572	3	6	496.663	758.805	1.52781	0.0372303	40
Q8QZT1	THIL_MOUSE	Acat1	Acetyl-CoA acetyltransferase, mitochondrial	1032.03	990.771	1059.35	1604.62	1528.52	1570.8	1592.59	1534.87	1584.1	3	6	1027.38	1569.25	1.52742	5.83912e-08	31
Q924A2	CIC_MOUSE	Cic	Protein capicua homolog	149.24	224.084	339.606	365.078	350.904	322	414.021	388.289	337.403	3	6	237.643	362.949	1.52729	0.0194252	101
Q8BSY0	ASPH_MOUSE	Asph	Aspartyl/asparaginyl beta-hydroxylase	110.955	97.8494	96.8521	122.231	137.595	125.309	185.131	178.096	185.198	3	6	101.885	155.593	1.52714	0.0223107	48
P25785	TIMP2_MOUSE	Timp2	Metalloproteinase inhibitor 2	35.6628	39.7267	46.0615	59.4874	56.6767	56.7486	76.322	68.5265	52.5064	3	6	40.4837	61.7113	1.52435	0.00740113	18
P08752	GNAI2_MOUSE	Gnai2	Guanine nucleotide-binding protein G(i) subunit alpha-2	980.9	980.323	1012.84	1453.06	1400.72	1478.42	1572.27	1544.24	1616.46	3	6	991.354	1510.86	1.52404	1.40213e-05	27
Q8BGR6	ARL15_MOUSE	Arl15	ADP-ribosylation factor-like protein 15	879.707	538.249	473.812	947.709	860.135	683.094	965.787	1108.38	1200.99	3	6	630.589	961.016	1.524	0.046432	11
Q8CIM8	INT4_MOUSE	Ints4	Integrator complex subunit 4	167.1	139.978	129.574	233.986	205.628	207.197	207.358	250.318	226.336	3	6	145.551	221.804	1.52389	0.000660733	57
Q9D2R6	COA3_MOUSE	Coa3	Cytochrome c oxidase assembly factor 3 homolog, mitochondrial	149.141	175.298	170.363	309.985	291.672	248.817	208.889	219.416	227.792	3	6	164.934	251.095	1.5224	0.0109848	4
P02535	K1C10_MOUSE	Krt10	Keratin, type I cytoskeletal 10	497.668	432.142	358.729	261.364	305.98	351.344	1029.62	971.676	1002.87	3	6	429.513	653.809	1.52221	0.361846	21
Q3UT76	Q3UT76_MOUSE	Zfp957	Zinc finger protein 957		60.4668	81.7109	105.158	127.519	138.664	93.7336	91.4285	92.752	2	6	71.0888	108.209	1.52217	0.057867	58
Q6NVG1	LPCT4_MOUSE	Lpcat4	Lysophospholipid acyltransferase LPCAT4	39.2007	23.4602	29.9242	62.2775	61.3826	50.9063	28.6463	43.6105	34.9503	3	6	30.8617	46.9623	1.5217	0.108659	19
Q8VHN8	TIRR_MOUSE	Nudt16l1	Tudor-interacting repair regulator protein	39.3861	33.5384	38.0711	52.5156	48.3534	54.0486	63.2721	53.7304	65.757	3	6	36.9985	56.2795	1.52113	0.0024854	9
P05202	AATM_MOUSE	Got2	Aspartate aminotransferase, mitochondrial	3957.22	4041.12	4101.25	6187.06	6109.11	6112.61	6166.38	6101.65	6122.64	3	6	4033.2	6133.24	1.52069	8.33082e-11	30
Q8K211	COPT1_MOUSE	Slc31a1	High affinity copper uptake protein 1	13.6401	12.1611	15.0789	16.9658	27.7521	14.6029	24.2656	22.4084	18.33	3	6	13.6267	20.7208	1.5206	0.0502391	6
Q9JHS4	CLPX_MOUSE	Clpx	ATP-dependent Clp protease ATP-binding subunit clpX-like, mitochondrial	101.688	120.379	129.085	212.358	169.543	211.487	163.172	153.206	157.992	3	6	117.051	177.96	1.52036	0.00870111	47
Q8BU11	TOX4_MOUSE	Tox4	TOX high mobility group box family member 4	52.8702	48.9604	56.3618	86.2745	68.8831	65.8943	74.0213	95.7462	90.1907	3	6	52.7308	80.1683	1.52033	0.00782183	27
Q9R1Q7	PLP2_MOUSE	Plp2	Proteolipid protein 2	195.746	190.931	210.231	364.11	331.461	285.334	282.027	271.598	280.246	3	6	198.969	302.463	1.52015	0.00240264	4
Q80UP8	S20A2_MOUSE	Slc20a2	Sodium-dependent phosphate transporter 2	90.3141	93.4201	96.8131	159.178	123.672	160.765	133.134	144.272	131.381	3	6	93.5158	142.067	1.51918	0.00119602	24
O35638	STAG2_MOUSE	Stag2	Cohesin subunit SA-2	109.127	125.403	135.319	156.471	176.354	164.188	224.643	191.467	210.301	3	6	123.283	187.237	1.51876	0.00642247	82
Q8CH18	CCAR1_MOUSE	Ccar1	Cell division cycle and apoptosis regulator protein 1	302.205	350.577	321.752	434.032	415.928	435.104	560.703	568.164	545.731	3	6	324.845	493.277	1.5185	0.0063934	99
Q80YR5	SAFB2_MOUSE	Safb2	Scaffold attachment factor B2	98.3812	113.499	91.066	166.036	127.075	127.698	152.118	180.288	166.577	3	6	100.982	153.299	1.51808	0.00683802	69
Q9CXT8	MPPB_MOUSE	Pmpcb	Mitochondrial-processing peptidase subunit beta	261.056	288.512	274.219	435.589	422.965	456.818	416.918	372.461	396.107	3	6	274.596	416.81	1.5179	0.000115333	18
P10833	RRAS_MOUSE	Rras	Ras-related protein R-Ras	217.539	197.836	260.632	318.886	301.926	286.421	368.039	356.917	419.473	3	6	225.336	341.944	1.51749	0.00804794	10
E9Q3H6	E9Q3H6_MOUSE	Coq10a	Coenzyme Q10A	33.8137	48.7707	23.5184	53.6852	37.5665	37.2204	49.0769	77.0516	67.1636	3	6	35.3676	53.6274	1.51629	0.131611	11
Q91YT2	RN185_MOUSE	Rnf185	E3 ubiquitin-protein ligase RNF185	116.554	106.624	107.289	199.374	209.45	157.554	152.61	142.844	140.248	3	6	110.156	167.013	1.51616	0.0157333	5
A1L3P4	A1L3P4_MOUSE	Slc9a6	Sodium/hydrogen exchanger	56.8383	49.574	67.1763	88.3252	80.926	79.2584	89.5293	96.0353	92.2921	3	6	57.8629	87.7277	1.51613	0.000646484	15
Q9DCI3	STR3N_MOUSE	Stard3nl	STARD3 N-terminal-like protein	134.122	98.2004	116.161	163.149	200.864	211.854	150.847	174.769	154.94	3	6	116.161	176.071	1.51574	0.00828358	10
Q9DCT2	NDUS3_MOUSE	Ndufs3	NADH dehydrogenase [ubiquinone] iron-sulfur protein 3, mitochondrial	419.763	404.165	401.473	544.917	538.946	578.934	696.86	679.671	675.447	3	6	408.467	619.129	1.51574	0.00189835	12
Q8R2D8	Q8R2D8_MOUSE	Vmn1r17	Vomeronasal type-1 receptor			3.2969					3.57318	6.42052	1	2	3.2969	4.99685	1.51562	#DIV/0!	14
Q6NS82	RETR2_MOUSE	Retreg2	Reticulophagy regulator 2	4.0347	28.6489	23.9998	47.8315	21.1196	16.1388	19.7955	39.2835	27.5387	3	6	18.8945	28.6179	1.51462	0.312172	14
Q7TMF3	NDUAC_MOUSE	Ndufa12	NADH dehydrogenase [ubiquinone] 1 alpha subcomplex subunit 12	167.066	165.944	199.283	236.73	220.935	247.623	308.186	307.449	290.952	3	6	177.431	268.646	1.51409	0.00662	10
P08103	HCK_MOUSE	Hck	Tyrosine-protein kinase HCK	181.792	193.298	182.081	254.122	256.156	273.557	307.668	306.79	288.718	3	6	185.724	281.169	1.51391	0.00030082	39
P25446	TNR6_MOUSE	Fas	Tumor necrosis factor receptor superfamily member 6	32.0459	26.3072	20.6504	51.1582	34.3841	33.7052	41.6195	40.3815	37.947	3	6	26.3345	39.8659	1.51383	0.0174256	30
P62897	CYC_MOUSE	Cycs	Cytochrome c, somatic	435.092	414.128	528.377	795.822	703.628	710.019	610.801	681.148	666.929	3	6	459.199	694.724	1.51291	0.000933411	18
Q9DBN5	LONP2_MOUSE	Lonp2	Lon protease homolog 2, peroxisomal	135.732	123.941	130.496	235.37	242.03	242.414	158.788	147.594	153.439	3	6	130.056	196.606	1.5117	0.0526841	51
Q80X71	T106B_MOUSE	Tmem106b	Transmembrane protein 106B	147.302	221.265	201.821	328.295	281.083	325.82	269.788	284.503	234.98	3	6	190.129	287.411	1.51166	0.0067505	10
Q60759	GCDH_MOUSE	Gcdh	Glutaryl-CoA dehydrogenase, mitochondrial	234.399	206.527	226.55	353.502	358.407	331.713	322.175	334.676	316.726	3	6	222.492	336.2	1.51106	2.11575e-05	17
Q9DCJ5	NDUA8_MOUSE	Ndufa8	NADH dehydrogenase [ubiquinone] 1 alpha subcomplex subunit 8	778.581	747.536	817.627	1127.15	1155.7	1118.98	1263.41	1192.29	1224.81	3	6	781.248	1180.39	1.5109	1.19113e-05	16
P70193	LRIG1_MOUSE	Lrig1	Leucine-rich repeats and immunoglobulin-like domains protein 1	14.2546			29.8673	15.5846		15.2877	25.4085		1	4	14.2546	21.537	1.51088	#DIV/0!	41
A2AKQ0	S35D1_MOUSE	Slc35d1	UDP-glucuronic acid/UDP-N-acetylgalactosamine transporter	22.1433	26.6436	31.5143	47.4256	47.8485	52.4569	28.4696	26.6086	39.8171	3	6	26.7671	40.4377	1.51073	0.080385	22
Q9CQ92	FIS1_MOUSE	Fis1	Mitochondrial fission 1 protein	336.679	325.117	341.977	511.012	483.587	450.551	549.429	513.796	523.796	3	6	334.591	505.362	1.51039	7.53833e-05	15
Q8BHT6	B3GLT_MOUSE	B3glct	Beta-1,3-glucosyltransferase	70.1052	48.0902	44.8989	66.5694	66.4567	68.0286	93.0794	101.269	97.1372	3	6	54.3648	82.0901	1.50999	0.0433088	32
Q8BGR2	LRC8D_MOUSE	Lrrc8d	Volume-regulated anion channel subunit LRRC8D	41.0479	56.0558	42.2262	66.7108	67.4557	73.8404	75.2679	65.6476	71.6756	3	6	46.4433	70.0997	1.50936	0.000566025	67
Q6NVF9	CPSF6_MOUSE	Cpsf6	Cleavage and polyadenylation specificity factor subunit 6	601.476	617.171	546.695	789.038	786.724	767.484	993.8	1005.37	986.418	3	6	588.447	888.139	1.50929	0.00413758	16
Q9CPQ1	COX6C_MOUSE	Cox6c	Cytochrome c oxidase subunit 6C	2582.43	2473.8	2198	3736.67	3571.68	3818.4	3611.39	3514.82	3608.48	3	6	2418.08	3643.57	1.50681	5.76247e-06	8
Q8CAK1	CAF17_MOUSE	Iba57	Putative transferase CAF17 homolog, mitochondrial	34.4815	23.5422	34.1355	50.3845	49.4543	51.2321	42.1486	36.4592	47.9281	3	6	30.7197	46.2678	1.50613	0.00748954	11
Q6PAL7	AHDC1_MOUSE	Ahdc1	AT-hook DNA-binding motif-containing protein 1	30.992	21.3714	24.64	43.1634	26.538	31.1837	41.1225	43.7008	46.2393	3	6	25.6678	38.658	1.50609	0.0374397	72
P12787	COX5A_MOUSE	Cox5a	Cytochrome c oxidase subunit 5A, mitochondrial	1375.45	1516.32	1471.79	2112.32	2107.48	2316.58	2159.48	2225.05	2218.7	3	6	1454.52	2189.93	1.50561	3.03486e-06	7
Q91V04	TRAM1_MOUSE	Tram1	Translocating chain-associated membrane protein 1	180.74	243.402	167.618	302.233	319.528	307.161	285.002	288.316	279.445	3	6	197.253	296.947	1.50541	0.000820964	23
P29268	CCN2_MOUSE	Ccn2	CCN family member 2	42.1906	49.751	26.2482	82.4654	69.1557	82.276	46.3011	35.9372	39.7082	3	6	39.3966	59.3073	1.50539	0.183501	24
Q9CQ69	QCR8_MOUSE	Uqcrq	Cytochrome b-c1 complex subunit 8	710.044	786.134	763.305	1254.17	1419.82	1425.62	871.595	953.282	872.85	3	6	753.161	1132.89	1.50418	0.048294	4
O35943	FRDA_MOUSE	Fxn	Frataxin, mitochondrial	83.5352	72.8403	77.719	115.442	94.1332	120.654	130.652	123.589	119.758	3	6	78.0315	117.371	1.50415	0.00139742	11
O54791	MAFF_MOUSE	Maff	Transcription factor MafF	10.882	7.04542	6.48891	8.88989	23.434	17.5655	7.55628	8.5921	7.3866	3	6	8.13878	12.2374	1.50359	0.35057	12
Q8K4Z3	NNRE_MOUSE	Naxe	NAD(P)H-hydrate epimerase	1199.31	1098.73	1164.17	1686.26	1661.29	1691.88	1811.54	1789.37	1768.85	3	6	1154.07	1734.87	1.50326	2.49054e-06	13
Q8BKY8	MTEF2_MOUSE	Mterf2	Transcription termination factor 2, mitochondrial	59.477	39.6755	45.676	58.0186	69.6454	66.6426	79.1048	81.974	79.9478	3	6	48.2762	72.5555	1.50293	0.00908524	31
Q99KW3	TARA_MOUSE	Triobp	TRIO and F-actin-binding protein	60.8919	71.6988	77.6458	137.373	118.012	116.464	78.9767	82.9238	98.0287	3	6	70.0788	105.296	1.50254	0.0390447	65
Q8K4F5	ABHDB_MOUSE	Abhd11	Protein ABHD11	163.184	109.864	163.182	214.584	259.678	228.402	210.822	201.289	195.835	3	6	145.41	218.435	1.5022	0.00493013	10
Q9CXE7	TMED5_MOUSE	Tmed5	Transmembrane emp24 domain-containing protein 5	436.692	442.792	459.762	660.791	759.248	695.392	650.33	613.79	643.778	3	6	446.415	670.555	1.50209	0.000163321	12
Q8R5C8	ZMY11_MOUSE	Zmynd11	Zinc finger MYND domain-containing protein 11	42.7677		24.591	35.534	19.9872	57.0428	34.731	31.9778	124.216	2	6	33.6793	50.5815	1.50185	0.576784	61
Q01147	CREB1_MOUSE	Creb1	Cyclic AMP-responsive element-binding protein 1	121.342	213.094	169.967	256.874	202.548	183.639	307.338	287.748	276.348	3	6	168.134	252.416	1.50127	0.0427775	13
Q80UK8	INT2_MOUSE	Ints2	Integrator complex subunit 2	41.6408	45.6682	64.2172	72.0063	69.3788	63.8292	83.0139	91.8048	74.7373	3	6	50.5087	75.7951	1.50063	0.0122717	46
P47930	FOSL2_MOUSE	Fosl2	Fos-related antigen 2	21.5263	15.9948	26.7058	33.8111	42.6712	40.4453	24.4855	25.8967	25.0445	3	6	21.409	32.0591	1.49746	0.0827402	16
Q61191	HCFC1_MOUSE	Hcfc1	Host cell factor 1	224.213	236.546	237.145	312.573	302.12	311.783	388.154	385.835	388.565	3	6	232.635	348.172	1.49665	0.00299713	72
Q8R332	NUP58_MOUSE	Nup58	Nucleoporin p58/p45	87.1609	75.9103	74.3063	112.167	126.531	126.192	118.498	127.9	99.1811	3	6	79.1258	118.412	1.4965	0.000940739	28
Q8BG67	EFR3A_MOUSE	Efr3a	Protein EFR3 homolog A	44.4209	72.7877	35.0798	84.5487	61.7327	64.8471	73.0502	94.2235	77.3369	3	6	50.7628	75.9565	1.4963	0.0459591	47
P61219	RPAB2_MOUSE	Polr2f	DNA-directed RNA polymerases I, II, and III subunit RPABC2	39.8638	24.0621	29.4872	30.9638	47.4118	54.4224	46.7184	57.7035	42.3047	3	6	31.1377	46.5874	1.49617	0.0470141	5
Q8R081	HNRPL_MOUSE	Hnrnpl	Heterogeneous nuclear ribonucleoprotein L	1042.82	1047.4	1096.49	1357.26	1370.97	1328.39	1843.05	1793.7	1837.34	3	6	1062.24	1588.45	1.49538	0.0117358	29
O35887	CALU_MOUSE	Calu	Calumenin	1603.71	1802.32	1730.41	2761.45	2864.3	2832.41	2250.73	2297.37	2355.38	3	6	1712.15	2560.27	1.49536	0.00192929	29
Q9QZQ8	H2AY_MOUSE	Macroh2a1	Core histone macro-H2A.1	1084.29	999.416	1043.06	1256.38	1156.91	1248.18	1926.95	1901.76	1853.15	3	6	1042.26	1557.22	1.49409	0.0538001	47
Q99LI2	CLCC1_MOUSE	Clcc1	Chloride channel CLIC-like protein 1	58.5265	51.8324	48.9154	110.423	79.4249	90.1831	63.7801	60.551	71.2219	3	6	53.0914	79.264	1.49297	0.0539869	36
P33609	DPOLA_MOUSE	Pola1	DNA polymerase alpha catalytic subunit	259.539	347.708	334.111	856.974	10.3935	873.398	120.852	505.973	443.012	3	6	313.786	468.434	1.49284	0.496864	132
Q61103	REQU_MOUSE	Dpf2	Zinc finger protein ubi-d4	95.7301	121.975	127.155	131.943	136.855	142.958	200.146	209.809	207.731	3	6	114.953	171.574	1.49255	0.0469962	31
P51150	RAB7A_MOUSE	Rab7a	Ras-related protein Rab-7a	2047.25	1995.73	1967.56	2874.16	2896.51	2962.26	3073.81	3086.49	3047.65	3	6	2003.51	2990.15	1.49245	5.42694e-07	17
P97464	EXT1_MOUSE	Ext1	Exostosin-1	43.8849	22.7963	14.8304	46.4433	48.0347	58.482	25.4438	33.3081	31.5776	3	6	27.1705	40.5483	1.49236	0.195635	46
Q9CQL4	RM20_MOUSE	Mrpl20	39S ribosomal protein L20, mitochondrial	113.679	85.6813	69.3834	127.326	138.088	128.737	146.135	133.361	128.199	3	6	89.5812	133.641	1.49184	0.0024265	13
O35245	PKD2_MOUSE	Pkd2	Polycystin-2	134.915	165.121	148.271	187.379	180.048	170.958	264.304	288.674	245.816	3	6	149.436	222.863	1.49137	0.0456543	29
Q62241	RU1C_MOUSE	Snrpc	U1 small nuclear ribonucleoprotein C	173.221	205.535	209.081	266.295	238.011	265.242	341.663	314.874	327.054	3	6	195.946	292.19	1.49118	0.00730029	8
Q8K019	BCLF1_MOUSE	Bclaf1	Bcl-2-associated transcription factor 1	233.674	217.084	229.138	304.226	294.815	279.395	378.447	376.592	394.047	3	6	226.632	337.92	1.49105	0.00793467	92
Q921M4	GOGA2_MOUSE	Golga2	Golgin subfamily A member 2	80.8918	74.6351	89.645	130.748	117.227	123.576	126.365	115.25	117.936	3	6	81.724	121.85	1.491	5.23824e-05	62
O88532	ZFR_MOUSE	Zfr	Zinc finger RNA-binding protein	155.116	143.056	147.103	182.394	195.551	186.93	251.403	262.092	249.013	3	6	148.425	221.23	1.49052	0.0129337	75
Q8CJF7	ELYS_MOUSE	Ahctf1	Protein ELYS	69.4888	64.9932	61.3071	84.5222	84.1909	86.6712	106.419	108.507	113.299	3	6	65.263	97.2682	1.4904	0.00595468	128
Q80V86	INT8_MOUSE	Ints8	Integrator complex subunit 8	27.0977	33.5011	26.2278	46.1259	44.4231	36.9077	47.416	40.8867	43.044	3	6	28.9422	43.1339	1.49035	0.00125474	59
Q8BR63	F177A_MOUSE	Fam177a1	Protein FAM177A1	59.2768	75.6795	60.4763	96.4726	90.1988	109.187	89.7379	108.384	88.4983	3	6	65.1442	97.0798	1.49023	0.00194107	14
P03911	NU4M_MOUSE	Mtnd4	NADH-ubiquinone oxidoreductase chain 4	86.5224	96.2973	92.3038	116.176	128.535	104.032	154.441	158.822	157.455	3	6	91.7078	136.577	1.48926	0.0161231	14
Q9CZX9	EMC4_MOUSE	Emc4	ER membrane protein complex subunit 4	116.223	142.218	120.085	185.904	190.888	220.723	180.246	176.119	173.226	3	6	126.175	187.851	1.48881	0.0011244	7
A6X919	D19L1_MOUSE	Dpy19l1	Probable C-mannosyltransferase DPY19L1	22.4209	22.1554	29.4613	29.2957	37.8589	44.272	32.5444	31.9543	44.482	3	6	24.6792	36.7345	1.48848	0.024225	33
O35129	PHB2_MOUSE	Phb2	Prohibitin-2	1926.84	1929.2	1917.7	3000.73	2958.86	2930.6	2786.71	2762.87	2743.38	3	6	1924.58	2863.86	1.48804	2.23842e-06	19
P53564	CUX1_MOUSE	Cux1	Homeobox protein cut-like 1	119.545	107.534	126.817	172.582	166.319	161.704	175.097	185.156	191.129	3	6	117.965	175.331	1.48629	0.00013272	102
P41230	KDM5C_MOUSE	Kdm5c	Lysine-specific demethylase 5C	7.509	21.0781	19.0385	20.8315	22.3072	27.9798	20.8581	24.5505	25.0216	3	6	15.8752	23.5914	1.48606	0.048227	80
Q9DBS1	TMM43_MOUSE	Tmem43	Transmembrane protein 43	654.979	622.644	688.743	1039.24	984.989	1050.52	908.464	928.719	931.704	3	6	655.455	973.939	1.4859	7.13107e-05	19
P84096	RHOG_MOUSE	Rhog	Rho-related GTP-binding protein RhoG	240.397	198.588	245.284	338.343	358.131	367.497	336.609	316.224	315.773	3	6	228.09	338.763	1.48522	0.00022303	10
P97481	EPAS1_MOUSE	Epas1	Endothelial PAS domain-containing protein 1	31.8489	38.204	31.7879	58.8788	41.9351					3	2	33.9469	50.4069	1.48487	0.0967278	46
Q9EP52	TWSG1_MOUSE	Twsg1	Twisted gastrulation protein homolog 1	36.5155	27.4472	25.2503	37.316	54.3012	56.7121	41.3185	34.1935	41.0468	3	6	29.7377	44.148	1.48458	0.045967	10
P97493	THIOM_MOUSE	Txn2	Thioredoxin, mitochondrial	57.8434	40.9021	48.0989	77.513	102.196	97.5054	36.9874	58.9495	62.5269	3	6	48.9481	72.613	1.48347	0.162684	12
Q8CIB6	TM230_MOUSE	Tmem230	Transmembrane protein 230	51.4438	48.6519	55.0892	83.0686	74.6389	109.259	78.7346	67.1052	47.4723	3	6	51.7283	76.7131	1.483	0.0793355	8
Q99LQ1	MBIP1_MOUSE	Mbip	MAP3K12-binding inhibitory protein 1		18.3702		20.1213	26.548		36.7228	27.2465	25.5264	1	5	18.3702	27.233	1.48246	#DIV/0!	22
Q9D7V9	NAAA_MOUSE	Naaa	N-acylethanolamine-hydrolyzing acid amidase	31.4375	34.7417	23.1659	59.7163	50.0127	44.0424	33.8343	43.4474	33.8166	3	6	29.7817	44.145	1.48228	0.0576462	13
E9Q7E2	ARID2_MOUSE	Arid2	AT-rich interactive domain-containing protein 2	66.6064	68.1961	63.1715	99.3815	89.6922	105.611	97.4094	93.8664	100.65	3	6	65.9913	97.7684	1.48153	3.6362e-05	78
A2AGH6	MED12_MOUSE	Med12	Mediator of RNA polymerase II transcription subunit 12	44.5171	29.7183	47.0631	46.5157	68.7692	50.2001	74.3361	56.0434	63.4497	3	6	40.4328	59.8857	1.48112	0.0336832	109
Q8VC65	NRM_MOUSE	Nrm	Nurim	156.733	174.178	187.435	215.986	207.827	222.523	299.993	296.02	292.703	3	6	172.782	255.842	1.48072	0.0186521	4
Q8R2Y3	DOLK_MOUSE	Dolk	Dolichol kinase	21.56	12.4685	10.2749	26.8127	21.0853	27.6528	18.7768	19.783	17.0353	3	6	14.7678	21.8576	1.48009	0.0794851	11
Q91VU8	PTOV1_MOUSE	Ptov1	Prostate tumor-overexpressed gene 1 protein homolog			21.1589	27.5445	26.0066	35.9027	32.1498	37.7332	28.5496	1	6	21.1589	31.3144	1.47996	#DIV/0!	17
Q8K3X6	ANS4B_MOUSE	Anks4b	Ankyrin repeat and SAM domain-containing protein 4B	48.4335	23.2214		63.1917	88.748	55.9104	37.5848	39.0563	33.5339	2	6	35.8274	53.0042	1.47943	0.344162	31
Q8BZR9	NCBP3_MOUSE	Ncbp3	Nuclear cap-binding protein subunit 3	34.7621	21.3677	38.0411	19.855	60.8074	39.6556	37.8086	55.0117	65.4825	3	6	31.3903	46.4368	1.47934	0.205324	52
Q8BN78	KAISO_MOUSE	Zbtb33	Transcriptional regulator Kaiso	16.3695		8.87	20.0454	17.4145	24.66	15.5822	20.2195	14.0481	2	6	12.6197	18.6616	1.47876	0.121001	40
Q9CQS4	S2546_MOUSE	Slc25a46	Mitochondrial outer membrane protein SLC25A46	24.0802	23.1247	37.3278	36.9946	39.3192	49.3117	38.2601	41.4816	44.5695	3	6	28.1776	41.6561	1.47834	0.0129102	14
P41778	PBX1_MOUSE	Pbx1	Pre-B-cell leukemia transcription factor 1	16.9512	20.529	15.7626	18.2169	21.9888	19.1764	31.24	36.4372	30.3378	3	6	17.7476	26.2329	1.47811	0.104749	21
Q60716	P4HA2_MOUSE	P4ha2	Prolyl 4-hydroxylase subunit alpha-2	221.697	182.41	203.911	321.401	316.319	337.99	275.657	279.024	266.928	3	6	202.673	299.553	1.47801	0.00141113	29
Q7TQN3	WFKN2_MOUSE	Wfikkn2	WAP, Kazal, immunoglobulin, Kunitz and NTR domain-containing protein 2		69.0193		106.894		97.1001				1	2	69.0193	101.997	1.4778	#DIV/0!	23
Q62189	SNRPA_MOUSE	Snrpa	U1 small nuclear ribonucleoprotein A	267.075	264.831	286.224	396.287	352.219	332.05	468.013	438.89	430.325	3	6	272.71	402.964	1.47763	0.00462792	22
Q9CXD6	MCUR1_MOUSE	Mcur1	Mitochondrial calcium uniporter regulator 1	85.6235	58.8517	75.1903	85.6947	114.816	99.7815	121.01	105.682	122.003	3	6	73.2218	108.165	1.47722	0.00917844	22
Q80VQ1	LRRC1_MOUSE	Lrrc1	Leucine-rich repeat-containing protein 1	46.3421	46.8156	49.4155	60.3381	72.1516	67.6739	70.1475	75.2851	75.6099	3	6	47.5244	70.201	1.47716	0.000320271	25
Q91YL2	RN126_MOUSE	Rnf126	E3 ubiquitin-protein ligase RNF126		9.15538	13.0545	22.582		21.8417		12.6786	8.50589	2	4	11.1049	16.402	1.477	0.376675	4
Q03146	DDR1_MOUSE	Ddr1	Epithelial discoidin domain-containing receptor 1	155.164	129.066	161.416	240.827	234.176	242.967	196.516	193.242	208.689	3	6	148.549	219.403	1.47698	0.00213798	22
P28867	KPCD_MOUSE	Prkcd	Protein kinase C delta type	25.7414	30.119	34.3198	51.1847	49.4176	42.8419	36.4703	49.4252	36.9016	3	6	30.0601	44.3736	1.47616	0.012164	62
Q8BMP6	GCP60_MOUSE	Acbd3	Golgi resident protein GCP60	242.4	239.284	257.489	369.528	333.143	363.468	362.78	381.316	372.027	3	6	246.391	363.71	1.47615	1.01265e-05	31
Q9R0Y5	KAD1_MOUSE	Ak1	Adenylate kinase isoenzyme 1	866.101	782.821	846.046	1407.97	1417.7	1415.19	998.691	1027.65	1098	3	6	831.656	1227.53	1.47601	0.0154665	19
Q9CWY8	RNH2A_MOUSE	Rnaseh2a	Ribonuclease H2 subunit A	11.8428	27.6659	19.6583	48.7691	9.4438					3	2	19.7223	29.1065	1.47581	0.594312	15
Q9WV55	VAPA_MOUSE	Vapa	Vesicle-associated membrane protein-associated protein A	904.229	893.238	921.968	1149.48	1144.73	1194.45	1515.61	1531.75	1487.45	3	6	906.478	1337.24	1.47521	0.00722557	23
Q91YD3	DCP1A_MOUSE	Dcp1a	mRNA-decapping enzyme 1A	7.31419	6.02559	8.88846	21.0729	10.7499	8.31311	5.12264	13.8729	6.44509	3	6	7.40941	10.9294	1.47507	0.354364	27
P62315	SMD1_MOUSE	Snrpd1	Small nuclear ribonucleoprotein Sm D1	1070.54	1045.04	1052.99	1306.57	1336.82	1434.66	1729.32	1803.38	1732.87	3	6	1056.19	1557.27	1.47442	0.00701839	10
Q9QXY9	PEX3_MOUSE	Pex3	Peroxisomal biogenesis factor 3	23.7089	29.3237	13.2455	37.7226	23.1599	47.5306	28.7676	23.624	34.4526	3	6	22.0927	32.5429	1.47302	0.145519	20
Q8R5M8	CADM1_MOUSE	Cadm1	Cell adhesion molecule 1	508.06	550.408	508.856	776.962	776.393	758.325	803.242	753.123	748.853	3	6	522.441	769.483	1.47286	8.12771e-07	20
Q9DA39	LFG4_MOUSE	Tmbim4	Protein lifeguard 4	216.442	189.693	281.163	355.55	424.196	320.592	329.203	314.001	279.979	3	6	229.099	337.254	1.47208	0.0161021	7
Q9ERN0	SCAM2_MOUSE	Scamp2	Secretory carrier-associated membrane protein 2	87.2233	89.0245	83.8203	133.067	124.201	129.541	127.003	124.58	127.234	3	6	86.6894	127.604	1.47197	3.39611e-07	6
Q8R0X7	SGPL1_MOUSE	Sgpl1	Sphingosine-1-phosphate lyase 1	432.906	437.15	410.201	551.678	552.701	577.105	702.798	678.867	705.533	3	6	426.752	628.114	1.47185	0.00298087	50
Q8BJ03	COX15_MOUSE	Cox15	Cytochrome c oxidase assembly protein COX15 homolog	47.0565	65.3395	62.2703	89.7706	88.3516	77.7875	86.3023	86.1121	85.7395	3	6	58.2221	85.6773	1.47156	0.000464725	15
Q8K386	RAB15_MOUSE	Rab15	Ras-related protein Rab-15	4811.19	4832.96	5156.35	7157.28	7197.11	8143.63	6934.56	7017.77	7092.36	3	6	4933.5	7257.12	1.47099	6.49584e-05	15
E9Q6E5	E9Q6E5_MOUSE	Srsf11	Serine and arginine-rich-splicing factor 11	219.662	236.306	230.902	286.484	311.61	305.161	370.729	379.869	366.849	3	6	228.957	336.784	1.47095	0.00297229	50
P17439	GLCM_MOUSE	Gba	Lysosomal acid glucosylceramidase	301.775	300.657	305	417.004	431.129	436.966	442.522	486.333	455.258	3	6	302.477	444.869	1.47075	2.22002e-05	21
Q9Z0M6	AGRE5_MOUSE	Adgre5	Adhesion G protein-coupled receptor E5	20.7526	38.3193		42.108	46.9673	52.7612	43.5809	34.8439	40.3774	2	6	29.5359	43.4398	1.47074	0.0639742	39
Q8JZR0	ACSL5_MOUSE	Acsl5	Long-chain-fatty-acid--CoA ligase 5	174.333	162.317	170.451	257.863	249.503	241.333	260.731	242.553	239.519	3	6	169.034	248.584	1.47062	2.76947e-06	53
Q91X21	K2013_MOUSE	Kiaa2013	Uncharacterized protein KIAA2013	20.0982	22.1441	20.6253	38.7439	29.6836	29.0163	33.6618	19.914	33.876	3	6	20.9559	30.8159	1.47052	0.0369649	23
Q923T9	KCC2G_MOUSE	Camk2g	Calcium/calmodulin-dependent protein kinase type II subunit gamma	35.4126	35.2077	58.3608	80.2567	62.9321	67.7749	52.5647	56.502	59.266	3	6	42.9937	63.2161	1.47036	0.0348482	38
Q9CPW2	FDX2_MOUSE	Fdx2	Ferredoxin-2, mitochondrial	57.5342	23.1649	72.1181	90.3393	69.9441	75.757	83.5945	52.8195	76.8727	3	6	50.9391	74.8879	1.47015	0.0910692	4
Q8CEE7	RDH13_MOUSE	Rdh13	Retinol dehydrogenase 13	40.8735	47.3278	60.6276	63.599	82.646	70.4678	79.8784	68.3589	72.6288	3	6	49.6096	72.9298	1.47007	0.00475173	20
Q9R0E1	PLOD3_MOUSE	Plod3	Multifunctional procollagen lysine hydroxylase and glycosyltransferase LH3	677.101	662.186	614.743	1053.65	1077.77	1068.74	856.245	836.764	851.783	3	6	651.343	957.492	1.47003	0.00401068	26
O88569	ROA2_MOUSE	Hnrnpa2b1	Heterogeneous nuclear ribonucleoproteins A2/B1	7040.39	7081.06	7665.81	8806.31	9104.29	9052.73	12420.3	12327.6	12338	3	6	7262.42	10674.9	1.46988	0.0182504	19
Q8BPE4	TM177_MOUSE	Tmem177	Transmembrane protein 177	18.2002	17.079	21.7384	31.3615	47.9669	16.6133	29.9452	27.3804	14.3319	3	6	19.0059	27.9332	1.46971	0.259868	8
Q9CU65	ZMYM2_MOUSE	Zmym2	Zinc finger MYM-type protein 2	28.3817	26.6203	28.6942	51.1519	30.3903	47.3066	32.5876	49.3652	35.1075	3	6	27.8987	40.9849	1.46906	0.0509332	103
P97450	ATP5J_MOUSE	Atp5pf	ATP synthase-coupling factor 6, mitochondrial	1060.82	1051.13	1118.32	1520.91	1648.86	1536.58	1537.73	1590.05	1652.86	3	6	1076.76	1581.16	1.46845	3.07826e-06	12
Q9D1I2	CAR19_MOUSE	Card19	Caspase recruitment domain-containing protein 19	34.8206	39.2584	37.7987	58.4285	54.055	50.013	67.1086	54.8772	43.9916	3	6	37.2926	54.7457	1.468	0.00787644	4
Q9EP72	EMC7_MOUSE	Emc7	ER membrane protein complex subunit 7	202.686	226.808	253.487	370.377	368.445	391.73	297.006	284.665	290.578	3	6	227.66	333.8	1.46622	0.00989561	15
P61022	CHP1_MOUSE	Chp1	Calcineurin B homologous protein 1	119.481	106.967	121.867	173.181	169.246	172.665	151.789	169.163	184.367	3	6	116.105	170.069	1.46478	0.000114645	11
O70133	DHX9_MOUSE	Dhx9	ATP-dependent RNA helicase A	1254.72	1196.58	1233.42	1611.86	1565.1	1608.79	1982.44	1968.71	2056.71	3	6	1228.24	1798.94	1.46464	0.00395533	65
Q9D855	QCR7_MOUSE	Uqcrb	Cytochrome b-c1 complex subunit 7	914.994	866.208	859.555	1543.71	1470.35	1510.79	1045.39	1063.41	1101.04	3	6	880.252	1289.12	1.46448	0.0257835	12
Q9QYE6	GOGA5_MOUSE	Golga5	Golgin subfamily A member 5	64.5764	72.863	62.7925	96.3774	99.9989	93.6698	105.649	96.4091	94.3065	3	6	66.744	97.7351	1.46433	3.5861e-05	50
Q8R322	GLE1_MOUSE	Gle1	mRNA export factor GLE1	27.7888	53.1747	15.0204	47.4645	37.0469	76.4434	27.6428	47.7027	44.7648	3	6	31.9946	46.8442	1.46413	0.264731	47
Q6NXJ0	WWC2_MOUSE	Wwc2	Protein WWC2	40.3609	46.4008	47.6274	94.764	74.1698	45.9393	64.7174	46.0916	67.7507	3	6	44.7964	65.5721	1.46378	0.103571	73
Q9D1H6	NDUF4_MOUSE	Ndufaf4	NADH dehydrogenase [ubiquinone] 1 alpha subcomplex assembly factor 4	43.5057	48.0161	41.2212	70.1553	54.2205	61.5911	70.1317	62.9944	69.3218	3	6	44.2477	64.7358	1.46303	0.00141684	20
Q9DBV4	MXRA8_MOUSE	Mxra8	Matrix remodeling-associated protein 8	128.056	129.126	123.585	178.554	195.581	199.389	184.338	177.017	178.528	3	6	126.922	185.568	1.46206	2.14599e-05	14
Q9QX47	SON_MOUSE	Son	Protein SON	272.941	338.417	329.724	444.209	420.626	432.284	502.801	476.542	474.775	3	6	313.694	458.54	1.46174	0.000405404	114
Q8C1S0	MED19_MOUSE	Med19	Mediator of RNA polymerase II transcription subunit 19	35.4504	11.0253	19.5672	19.4708	44.6208	21.9128	24.7898	43.6478	38.6086	3	6	22.0143	32.1751	1.46155	0.258669	30
Q3TNL8	IPRI_MOUSE	Itprip	Inositol 1,4,5-trisphosphate receptor-interacting protein	28.5122	17.7901	15.0408	31.6356	28.2857	28.9663	33.7863	28.8831	27.7553	3	6	20.4477	29.8854	1.46155	0.0169758	24
Q9EPR4	S23A2_MOUSE	Slc23a2	Solute carrier family 23 member 2	10.784	14.6812	10.3205	12.4234	12.9361	21.6041	18.3056	18.8789	20.3896	3	6	11.9286	17.423	1.46061	0.0619092	29
P10852	4F2_MOUSE	Slc3a2	4F2 cell-surface antigen heavy chain	1672.05	1647.8	1668.55	2358.27	2394.14	2418.31	2489.56	2476.96	2434.93	3	6	1662.8	2428.69	1.46061	3.69243e-08	28
Q6PCM2	INT6_MOUSE	Ints6	Integrator complex subunit 6	29.4408	28.9366	33.0727	40.0582	33.6797	49.0422	54.2248	47.1375	42.9809	3	6	30.4834	44.5206	1.46049	0.0153231	59
Q0VF55	Q0VF55_MOUSE	Atp2b3	Calcium-transporting ATPase	113.657	131.821	73.1286	179.508	161.801	145.054	164.48	145.199	134.555	3	6	106.202	155.1	1.46042	0.0139219	74
Q8BIH0	SP130_MOUSE	Sap130	Histone deacetylase complex subunit SAP130	34.1999	31.8656	22.3221	33.6981	33.6411	45.2684	54.8976	51.5864	38.9589	3	6	29.4625	43.0084	1.45977	0.0558484	45
Q8CIG3	KDM1B_MOUSE	Kdm1b	Lysine-specific histone demethylase 1B	21.805	23.495	23.355	31.6756	32.2906	33.5069	25.7042	29.1916	48.0283	3	6	22.885	33.3995	1.45945	0.056367	51
Q6ZQ11	CHSS1_MOUSE	Chsy1	Chondroitin sulfate synthase 1	43.6489	33.5232	67.6036	70.3162	69.4536	70.1399	68.4607	104.628	39.4387	3	6	48.2586	70.4062	1.45894	0.157899	51
Q9QXE7	TBL1X_MOUSE	Tbl1x	F-box-like/WD repeat-containing protein TBL1X	26.1915	41.044	26.453	42.997	30.2256	43.5341	64.5901	47.7894	44.2238	3	6	31.2295	45.56	1.45888	0.0927161	23
Q9WV92	E41L3_MOUSE	Epb41l3	Band 4.1-like protein 3	353.908	346.393	284.877	476.825	445.844	450.751	511.871	518.589	469.261	3	6	328.393	478.857	1.45818	0.000335687	68
Q8VHH5	AGAP3_MOUSE	Agap3	Arf-GAP with GTPase, ANK repeat and PH domain-containing protein 3	45.954	34.0372	50.896	54.8787	75.7559	58.1532	72.8768	51.3326	68.7103	3	6	43.6291	63.6179	1.45815	0.0230747	37
Q91ZR1	RAB4B_MOUSE	Rab4b	Ras-related protein Rab-4B	76.1958	89.2562	61.095	121.243	118.961	103.116	103.272	112.17	101.493	3	6	75.5157	110.042	1.45721	0.00235678	10
Q99N50	SYTL2_MOUSE	Sytl2	Synaptotagmin-like protein 2	65.4717	55.9586	73.899	126.89	110.085	112.714	78.4985	69.383	71.5425	3	6	65.1098	94.8522	1.4568	0.0897737	84
Q6P2K6	P4R3A_MOUSE	Ppp4r3a	Serine/threonine-protein phosphatase 4 regulatory subunit 3A	81.3577	60.5752	65.8577	90.4601	75.9317	87.5133	106.69	120.795	124.007	3	6	69.2635	100.9	1.45675	0.0365779	56
Q99MJ9	DDX50_MOUSE	Ddx50	ATP-dependent RNA helicase DDX50	158.432	177.015	171.426	241.95	237.247	243.386	245.423	241.553	267.055	3	6	168.958	246.102	1.45659	1.47801e-05	53
Q8BHJ9	SLU7_MOUSE	Slu7	Pre-mRNA-splicing factor SLU7	22.359	24.0562	14.9169	27.2572		34.1872	30.3168	22.9504	34.1686	3	5	20.444	29.776	1.45647	0.0378991	70
Q9JJR8	TMM9B_MOUSE	Tmem9b	Transmembrane protein 9B	101.078	144.357	140.452	221.426	204.262	174.592	146.483	190.046	186.781	3	6	128.629	187.265	1.45585	0.0132136	11
Q8K0C8	COX19_MOUSE	Cox19	Cytochrome c oxidase assembly protein COX19	59.3044	50.67	31.1256	91.1504	91.3954	83.0702	35.0431	62.2735	47.7815	3	6	47.0333	68.4523	1.4554	0.202817	10
Q9R1C7	PR40A_MOUSE	Prpf40a	Pre-mRNA-processing factor 40 homolog A	188.781	226.433	193.463	270.051	272.445	266.392	307.02	313.341	341.528	3	6	202.892	295.129	1.45461	0.00226005	101
Q9D880	TIM50_MOUSE	Timm50	Mitochondrial import inner membrane translocase subunit TIM50	706.666	669.501	757.748	1103.22	1139.95	983.199	1001.05	971.268	1008.67	3	6	711.305	1034.56	1.45445	0.000176761	15
Q4VBD2	TAPT1_MOUSE	Tapt1	Transmembrane anterior posterior transformation protein 1	88.9987	94.6739	55.0863	114.626	120.818	150.582	118.451	108.612	81.1105	3	6	79.5863	115.7	1.45377	0.0540006	31
Q8BU31	RAP2C_MOUSE	Rap2c	Ras-related protein Rap-2c	194.705	171.053	149.505	279.494	278.653	269.811	237.182	206.608	226.004	3	6	171.754	249.625	1.45339	0.0062934	12
Q9R0I7	YLPM1_MOUSE	Ylpm1	YLP motif-containing protein 1	86.8149	79.894	75.7615	110.646	103.456	103.076	116.919	134.085	135.999	3	6	80.8235	117.364	1.4521	0.00478945	81
Q921X9	PDIA5_MOUSE	Pdia5	Protein disulfide-isomerase A5	199.869	211.453	182.594	289.528	287.876	267.237	295.722	293.742	290.643	3	6	197.972	287.458	1.45201	1.24987e-05	49
Q9JHJ3	GLMP_MOUSE	Glmp	Glycosylated lysosomal membrane protein	574.084	555.448	597.197	750.086	728.34	750.379	926.385	903.402	951.859	3	6	575.576	835.075	1.45085	0.00400884	4
Q3V0J1	TM237_MOUSE	Tmem237	Transmembrane protein 237	27.2902	17.2415	20.4996	26.2636	22.6658	30.3566	34.4497	40.0753	34.8177	3	6	21.6771	31.4381	1.45029	0.0551415	19
Q61194	P3C2A_MOUSE	Pik3c2a	Phosphatidylinositol 4-phosphate 3-kinase C2 domain-containing subunit alpha	35.5767	39.7887	32.3568	67.571	60.5939	54.41	35.0499	44.7519	50.0743	3	6	35.9074	52.0752	1.45026	0.0552105	119
Q8CG71	P3H2_MOUSE	P3h2	Prolyl 3-hydroxylase 2	139.174	173.015	153.03	214.399	226.545	243.574	215.723	228.353	220.23	3	6	155.073	224.804	1.44967	0.000119587	29
A2AR02	PPIG_MOUSE	Ppig	Peptidyl-prolyl cis-trans isomerase G	130.975	161.005	132.784	196.513	200.214	189.404	211.745	210.284	222.866	3	6	141.588	205.171	1.44907	0.000303182	105
Q9D3D9	ATPD_MOUSE	Atp5f1d	ATP synthase subunit delta, mitochondrial	1161.54	1188.71	1055.75	1849.81	1548.43	1819.83	1441.72	1600.3	1605.63	3	6	1135.33	1644.29	1.44829	0.00131971	4
Q9JIY5	HTRA2_MOUSE	Htra2	Serine protease HTRA2, mitochondrial	319.493	308.389	270.068	417.075	450.267	428.227	455.083	424.732	425.317	3	6	299.317	433.45	1.44813	2.17997e-05	9
P57780	ACTN4_MOUSE	Actn4	Alpha-actinin-4	2268.8	2286.05	2289.48	3222.47	3263.4	3326.91	3332.27	3362.69	3307.3	3	6	2281.44	3302.51	1.44755	5.92477e-09	56
O35658	C1QBP_MOUSE	C1qbp	Complement component 1 Q subcomponent-binding protein, mitochondrial	2369.94	2688.71	2043.3	3710.32	3653.2	3696.38	2840.28	3366.05	3294.52	3	6	2367.32	3426.79	1.44754	0.00281542	17
P50428	ARSA_MOUSE	Arsa	Arylsulfatase A	88.9876	89.3992	69.1886	87.9886	91.519	101.828	143.021	161.859	130.527	3	6	82.5251	119.457	1.44752	0.0869493	11
Q8BHN3	GANAB_MOUSE	Ganab	Neutral alpha-glucosidase AB	2081.98	2107.82	2099.18	3276.6	3314.66	3353.03	2726.08	2760.18	2766.41	3	6	2096.33	3032.83	1.44673	0.00147703	29
P09055	ITB1_MOUSE	Itgb1	Integrin beta-1	2352.72	2448.78	2384.51	3643.68	3708.78	3674.17	3174.15	3213.76	3360.11	3	6	2395.34	3462.44	1.44549	0.000161772	56
Q9DC69	NDUA9_MOUSE	Ndufa9	NADH dehydrogenase [ubiquinone] 1 alpha subcomplex subunit 9, mitochondrial	296.339	280.02	299.611	384.623	371.639	367.73	471.236	455.141	482.035	3	6	291.99	422.067	1.44549	0.00468567	20
O09005	DEGS1_MOUSE	Degs1	Sphingolipid delta(4)-desaturase DES1	217.493	209.728	212.288	304.961	315.031	286.158	307.678	308.285	326.615	3	6	213.17	308.121	1.44543	7.30729e-06	18
Q9D6R2	IDH3A_MOUSE	Idh3a	Isocitrate dehydrogenase [NAD] subunit alpha, mitochondrial	1308.6	1237.78	1244	1809.76	1812.1	1819.8	1854.47	1815.61	1843.11	3	6	1263.46	1825.81	1.44509	1.06857e-08	25
P83870	PHF5A_MOUSE	Phf5a	PHD finger-like domain-containing protein 5A	283.034	330.334	366.274	444.749	384.242	394.03	494.74	552.177	561.26	3	6	326.547	471.866	1.44502	0.0200355	12
Q91YU6	LZTS2_MOUSE	Lzts2	Leucine zipper putative tumor suppressor 2	20.2711	17.9461		38.0043	26.6474	16.3458	35.8994	27.5766	21.1696	2	6	19.1086	27.6072	1.44475	0.221145	21
A2A791	ZMYM4_MOUSE	Zmym4	Zinc finger MYM-type protein 4	29.95	17.3535	24.6721	38.2955	40.0822	49.1011	39.1632	22.1756	19.134	3	6	23.9919	34.6586	1.4446	0.187952	117
Q9CY50	SSRA_MOUSE	Ssr1	Translocon-associated protein subunit alpha	1411.25	1153.07	1370.68	2043.78	2158.33	2181.48	1660.54	1625.1	1699.02	3	6	1311.67	1894.71	1.4445	0.00938456	11
Q8BUH8	SENP7_MOUSE	Senp7	Sentrin-specific protease 7	35.4522	36.8331	25.8286	45.3293	41.344	40.1517	47.3798	57.7371	51.5012	3	6	32.7046	47.2405	1.44446	0.0150683	80
Q05909	PTPRG_MOUSE	Ptprg	Receptor-type tyrosine-protein phosphatase gamma	30.9263	41.1995	41.3814	55.8201	60.403	63.5915	45.2967	51.4322	51.3353	3	6	37.8357	54.6465	1.44431	0.00803842	77
O70258	SGCE_MOUSE	Sgce	Epsilon-sarcoglycan	47.937	17.3429	21.4349	35.5371	48.6713	60.0276	42.4322	35.6203	28.1761	3	6	28.9049	41.7441	1.44419	0.207145	21
Q9WUU9	GANP_MOUSE	Mcm3ap	Germinal-center associated nuclear protein	84.6905	84.625	90.2053	102.961	119.02	79.888	151.308	144.968	151.244	3	6	86.5069	124.898	1.44379	0.0659987	108
Q8C854	MYEF2_MOUSE	Myef2	Myelin expression factor 2	737.865	734.933	729.734	960.179	949.086	939.286	1170.15	1161.39	1176.7	3	6	734.177	1059.47	1.44306	0.00277241	43
Q8VDC0	SYLM_MOUSE	Lars2	Probable leucine--tRNA ligase, mitochondrial	93.3045	72.879	69.3936	119.958	106.629	112.503	115.116	109.714	115.809	3	6	78.5257	113.288	1.44269	0.00046224	60
Q68FD9	K1549_MOUSE	Kiaa1549	UPF0606 protein KIAA1549	26.3326	27.7341	20.9383	37.5589	35.901	40.9338	38.5877	41.7164	21.7164	3	6	25.0017	36.069	1.44267	0.0469568	47
Q9R0M6	RAB9A_MOUSE	Rab9a	Ras-related protein Rab-9A	167.619	212.971	193.822	258.363	282.703	267.341	283.668	284.402	280.229	3	6	191.471	276.118	1.44209	0.000100251	14
O88856	TPST2_MOUSE	Tpst2	Protein-tyrosine sulfotransferase 2	50.8332	30.5131	52.9016	92.7129	85.0659	74.7186	47.0101	44.6771	42.9906	3	6	44.7493	64.5292	1.44202	0.203981	20
Q78T54	VMA21_MOUSE	Vma21	Vacuolar ATPase assembly integral membrane protein Vma21	789.025	837.503	601.837	1090.12	1158.82	1039.92	1046.96	1066.12	1016.16	3	6	742.788	1069.68	1.44009	0.000626471	4
Q9DC61	MPPA_MOUSE	Pmpca	Mitochondrial-processing peptidase subunit alpha	574.441	613.906	635.912	898.641	934.271	936.321	865.239	816.736	801.826	3	6	608.086	875.506	1.43977	0.000158123	21
P41731	CD63_MOUSE	Cd63	CD63 antigen	2932.52	2502.55	2402.32	2883.27	3320.33	2915.55	4705.53	4281.48	4453.64	3	6	2612.46	3759.97	1.43924	0.0548848	14
Q99N94	RM09_MOUSE	Mrpl9	39S ribosomal protein L9, mitochondrial	108.185	101.389	101.752	157.985	149.571	157.49	140.972	139.548	150.132	3	6	103.775	149.283	1.43852	3.50346e-05	22
Q8K2A8	ALG3_MOUSE	Alg3	Dol-P-Man:Man(5)GlcNAc(2)-PP-Dol alpha-1,3-mannosyltransferase	9.04812	19.183	13.414	24.7307	24.5741	20.5267	18.6194	18.0736	13.2761	3	6	13.8817	19.9668	1.43835	0.101604	11
P50429	ARSB_MOUSE	Arsb	Arylsulfatase B	500.855	465.563	514.283	604.28	638.224	593.711	807.701	790.568	824.918	3	6	493.567	709.9	1.43831	0.0132176	23
Q9QYR9	ACOT2_MOUSE	Acot2	Acyl-coenzyme A thioesterase 2, mitochondrial	572.027	558.097	581.422	695.613	739.906	701.889	919.19	929.725	935.34	3	6	570.515	820.277	1.43778	0.0099935	19
P70295	AUP1_MOUSE	Aup1	Lipid droplet-regulating VLDL assembly factor AUP1	51.4833	43.2066	37.1043	45.8402	78.9823	80.5817	60.0129	60.646	52.7581	3	6	43.9314	63.1369	1.43717	0.0652359	9
Q9R233	TPSN_MOUSE	Tapbp	Tapasin	76.2012	44.9499	60.9861	80.0847	82.9531	92.8681	85.4431	84.1607	97.8604	3	6	60.7124	87.2283	1.43675	0.00755593	20
Q9CQ91	NDUA3_MOUSE	Ndufa3	NADH dehydrogenase [ubiquinone] 1 alpha subcomplex subunit 3	102.033	107.398	105.771	158.14	155.399	152.967	161.598	143.156	134.417	3	6	105.067	150.946	1.43666	0.000149446	5
Q9CQJ4	RING2_MOUSE	Rnf2	E3 ubiquitin-protein ligase RING2	80.7933	89.8583	65.8207	126.07	97.0232	92.17	119.427	115.676	128.745	3	6	78.8241	113.185	1.43592	0.0118336	24
Q99NB9	SF3B1_MOUSE	Sf3b1	Splicing factor 3B subunit 1	540.499	555.504	554.297	684.076	680.385	699.666	876.257	908.081	890.339	3	6	550.1	789.801	1.43574	0.0090526	84
Q9Z2C4	MTMR1_MOUSE	Mtmr1	Myotubularin-related protein 1	42.1343	50.1087	51.0281	71.0877	75.6684	86.86	57.1879	63.189	57.2251	3	6	47.757	68.5364	1.4351	0.0234854	37
Q3TTY5	K22E_MOUSE	Krt2	Keratin, type II cytoskeletal 2 epidermal	47.2877	73.2888	68.9456	39.2754	41.9393	25.0871	151.418	136.275	149.802	3	6	63.174	90.6328	1.43465	0.480012	31
Q60931	VDAC3_MOUSE	Vdac3	Voltage-dependent anion-selective channel protein 3	3513.71	3433.25	3680.21	5312.04	4948.51	5094.58	5068.68	5058.88	5007.45	3	6	3542.39	5081.69	1.43454	4.98737e-07	26
Q4PJX1	ODR4_MOUSE	Odr4	Protein odr-4 homolog	64.4634	38.2577	43.884	76.582	64.8101	91.4179	55.8424	73.0804	58.8787	3	6	48.8684	70.1019	1.43451	0.0589094	28
O54941	SMCE1_MOUSE	Smarce1	SWI/SNF-related matrix-associated actin-dependent regulator of chromatin subfamily E member 1	123.249	130.619	116.088	133.39	132.694	141.02	219.17	212.835	222.118	3	6	123.319	176.871	1.43426	0.0897097	30
Q8K3X4	I2BPL_MOUSE	Irf2bpl	Probable E3 ubiquitin-protein ligase IRF2BPL	92.4341	112.767	107.536	150.525	136.374	147.151	161.065	152.828	148.862	3	6	104.246	149.468	1.4338	0.000172238	31
Q99PP7	TRI33_MOUSE	Trim33	E3 ubiquitin-protein ligase TRIM33	58.048	54.5095	55.2989	84.2102	89.9625	77.0985	76.7592	71.9934	81.2601	3	6	55.9521	80.214	1.43362	0.000407632	65
Q8R3T5	STXB6_MOUSE	Stxbp6	Syntaxin-binding protein 6	67.2079	61.5629	77.6901	109.902	91.2767	114.745	97.5431	95.8556	82.6445	3	6	68.8203	98.6611	1.43361	0.00625724	19
Q9DB10	EMRE_MOUSE	Smdt1	Essential MCU regulator, mitochondrial	260.563	268.02	234.397	389.364	319.844	360.753	378.428	351.414	387.189	3	6	254.327	364.499	1.43319	0.000362276	3
P97333	NRP1_MOUSE	Nrp1	Neuropilin-1	44.9146	32.4875	37.6931	67.742	64.5997	70.2664	47.1097	39.387	40.6824	3	6	38.3651	54.9645	1.43267	0.100229	56
Q8CGF1	RHG29_MOUSE	Arhgap29	Rho GTPase-activating protein 29	13.2171	15.3038	17.3561	30.853	14.6401	26.3268	16.3928	18.6419	24.5954	3	6	15.2923	21.9083	1.43264	0.130749	102
Q6PDM2	SRSF1_MOUSE	Srsf1	Serine/arginine-rich splicing factor 1	1770.55	1827.08	1878	2279.32	2439.44	2321.52	2877.12	2907.52	2857.12	3	6	1825.21	2613.67	1.43198	0.00313328	8
Q80Z96	VANG1_MOUSE	Vangl1	Vang-like protein 1	47.1653	31.4929	26.3965	36.4807	53.1699	59.7414	49.4165	43.7152	58.3384	3	6	35.0182	50.1437	1.43193	0.0589806	26
Q9CY28	GTPB8_MOUSE	Gtpbp8	GTP-binding protein 8	25.4472	32.8786	65.393	60.6144	79.1044	44.9933	55.1559	44.3863	70.0512	3	6	41.2396	59.0509	1.4319	0.165815	21
Q8BGD6	S38A9_MOUSE	Slc38a9	Sodium-coupled neutral amino acid transporter 9	24.3907	22.957	29.3371	48.4853	46.8196	28.8312	39.3765	29.0021	27.0648	3	6	25.5616	36.5966	1.4317	0.102891	19
Q9DCW2	PLS2_MOUSE	Plscr2	Phospholipid scramblase 2	45.0616	32.0301	26.9877	45.2654	46.5821	63.3031	55.9579	39.2947	47.4275	3	6	34.6931	49.6384	1.43079	0.0471704	12
Q61136	PRP4B_MOUSE	Prpf4b	Serine/threonine-protein kinase PRP4 homolog	84.1563	132.155	125.094	147.749	129.65	136.308	192.638	185.407	185.172	3	6	113.802	162.821	1.43074	0.039466	124
O35387	HAX1_MOUSE	Hax1	HCLS1-associated protein X-1	41.7916	71.509	75.2783	80.7512	115.999	91.9079	94.1672	85.1452	71.5842	3	6	62.8596	89.9258	1.43058	0.0492342	9
Q91X97	NCALD_MOUSE	Ncald	Neurocalcin-delta	77.6465	53.7477	79.8231	154.599	134.349	127.637	68.3163	53.4617	64.9794	3	6	70.4058	100.557	1.42825	0.290519	16
Q8R4C2	RUFY2_MOUSE	Rufy2	RUN and FYVE domain-containing protein 2	42.5029	23.973	30.5997	40.0221	70.0811	52.0288	33.0016	49.1657	32.9837	3	6	32.3585	46.2138	1.42818	0.174426	54
Q5RKS2	SMIM7_MOUSE	Smim7	Small integral membrane protein 7	77.1125	57.1138	66.9536	110.846	106.045	86.3888	96.5132	76.8222	97.9485	3	6	67.06	95.7606	1.42798	0.0111148	5
Q8BH07	AR6P6_MOUSE	Arl6ip6	ADP-ribosylation factor-like protein 6-interacting protein 6	94.676	72.5077	65.5524	92.5817	105.876	45.4687	131.298	140.11	149.327	3	6	77.5787	110.777	1.42793	0.203686	7
Q3UQ84	SYTM_MOUSE	Tars2	Threonine--tRNA ligase, mitochondrial	95.9088	101.034	110.869	163.739	163.152	162.179	125.842	122.971	141.104	3	6	102.604	146.498	1.4278	0.0074207	23
Q6ZQ03	FNBP4_MOUSE	Fnbp4	Formin-binding protein 4	27.1601	36.2542	34.6239	47.1312	54.421	41.9409	48.8446	48.9549	38.5497	3	6	32.6794	46.6404	1.42721	0.00824961	59
Q9CQS8	SC61B_MOUSE	Sec61b	Protein transport protein Sec61 subunit beta	791.576	820.338	833.634	1340.35	1313.82	1356.3	984.497	1007.13	975.536	3	6	815.183	1162.94	1.4266	0.0189767	4
E9Q593	E9Q593_MOUSE	Cyp2b23	Cytochrome P450	15.5957			24.3705			22.3992		19.9678	1	3	15.5957	22.2458	1.42641	#DIV/0!	27
Q6ZQH8	NU188_MOUSE	Nup188	Nucleoporin NUP188	59.2889	70.9027	64.0261	86.4831	72.5825	72.8753	103.7	106.383	112.035	3	6	64.7392	92.3431	1.42639	0.0357582	73
Q3UIU2	NDUB6_MOUSE	Ndufb6	NADH dehydrogenase [ubiquinone] 1 beta subcomplex subunit 6	710.16	739.802	631.278	941.228	978.571	961.24	1006.51	983.335	1065.2	3	6	693.747	989.347	1.42609	4.73791e-05	7
Q80WW9	DDRGK_MOUSE	Ddrgk1	DDRGK domain-containing protein 1	33.6796	48.2099	32.9302	36.1693	51.7357	70.6025	60.1783	79.5699	29.1282	3	6	38.2732	54.564	1.42564	0.220763	19
Q920L1	FADS1_MOUSE	Fads1	Acyl-CoA (8-3)-desaturase	331.838	315.731	323.349	512.188	523.753	554.377	394.486	397.324	385.859	3	6	323.639	461.331	1.42545	0.0199991	23
Q9JIP6	FZD2_MOUSE	Fzd2	Frizzled-2	55.682	54.5815	80.4338	81.5879	96.9981	86.203	87.0496	85.2321	106.425	3	6	63.5658	90.5826	1.42502	0.0107554	16
Q8JZM7	CDC73_MOUSE	Cdc73	Parafibromin	78.2062	76.1861	71.4719	99.5689	104.061	89.4727	113.518	114.373	122.611	3	6	75.2881	107.267	1.42476	0.00310614	45
Q9DAU1	CNPY3_MOUSE	Cnpy3	Protein canopy homolog 3	205.717	196.799	204.731	254.184	277.132	247.412	317.756	310.755	322.652	3	6	202.416	288.315	1.42437	0.00352173	29
Q91VA7	Q91VA7_MOUSE	Idh3b	Isocitrate dehydrogenase [NAD] subunit, mitochondrial	893.148	849.533	897.511	1235.76	1220.48	1190.09	1298.6	1264.34	1308.96	3	6	880.064	1253.04	1.4238	4.32401e-06	27
D3Z3Y1	D3Z3Y1_MOUSE	Pigg	GPI ethanolamine phosphate transferase 2	58.17	59.4843	46.742	81.6351	92.4811	70.6618	77.929	66.7955	78.5948	3	6	54.7988	78.0162	1.42369	0.00604087	44
Q62318	TIF1B_MOUSE	Trim28	Transcription intermediary factor 1-beta	773.827	763.458	835.396	1008.4	1016.59	998.245	1235.32	1230.66	1265.63	3	6	790.894	1125.81	1.42346	0.00386306	42
Q8R1I1	QCR9_MOUSE	Uqcr10	Cytochrome b-c1 complex subunit 9	591.759	643.261	531.762	935.985	971.919	973.511	686.421	760.727	700.648	3	6	588.927	838.202	1.42327	0.0213962	5
B9EJ86	OSBL8_MOUSE	Osbpl8	Oxysterol-binding protein-related protein 8	96.8005	86.3091	77.5936	116.936	126.216	115.057	130.2	124.337	129.294	3	6	86.9011	123.673	1.42315	0.000210472	86
Q9D773	RM02_MOUSE	Mrpl2	39S ribosomal protein L2, mitochondrial	51.5968	63.8628	68.0262	97.1981	78.0441	81.6142	86.1361	81.23	98.0159	3	6	61.1619	87.0397	1.4231	0.00370649	20
P15116	CADH2_MOUSE	Cdh2	Cadherin-2	611.152	670.248	717.384	862.516	880.539	848.222	1029.86	1030.9	1036.55	3	6	666.261	948.098	1.42301	0.00203805	36
Q9D0E1	HNRPM_MOUSE	Hnrnpm	Heterogeneous nuclear ribonucleoprotein M	2133.29	2163.39	2128.18	2637.98	2564.32	2572.27	3496.7	3468.5	3544.32	3	6	2141.62	3047.35	1.42292	0.019201	40
Q91YW3	DNJC3_MOUSE	Dnajc3	DnaJ homolog subfamily C member 3	255.264	231.122	242.685	410.916	401.644	411.034	292.017	277.918	281.249	3	6	243.024	345.796	1.42289	0.0407191	51
P47740	AL3A2_MOUSE	Aldh3a2	Aldehyde dehydrogenase family 3 member A2	147.007	128.086	152.19	197.983	207.751	188.361	208.275	203.053	210.093	3	6	142.428	202.586	1.42238	5.10522e-05	32
Q61164	CTCF_MOUSE	Ctcf	Transcriptional repressor CTCF	31.5909	25.205	29.5406	37.4332	34.1783	33.5347	45.3497	46.956	48.1312	3	6	28.7788	40.9305	1.42224	0.0221507	65
Q8VCX5	MICU1_MOUSE	Micu1	Calcium uptake protein 1, mitochondrial	112.119	84.2577	167.74	173.723	164.166	161.552	183.146	169.146	183.526	3	6	121.372	172.543	1.4216	0.0197024	41
Q8BH04	PCKGM_MOUSE	Pck2	Phosphoenolpyruvate carboxykinase [GTP], mitochondrial	417.851	412.643	422.638	624.998	639.593	588.381	565.586	578.231	565.352	3	6	417.711	593.69	1.4213	3.40992e-05	24
Q9DBH5	LMAN2_MOUSE	Lman2	Vesicular integral-membrane protein VIP36	712.351	733.463	771.174	1053.52	1091.55	1104.16	1022.34	1021.72	1008.21	3	6	738.996	1050.25	1.42118	7.16155e-06	17
Q64331	MYO6_MOUSE	Myo6	Unconventional myosin-VI	371.322	358.031	362.917	485.454	568.679	527.581	525.821	496.09	500.489	3	6	364.09	517.352	1.42095	6.64134e-05	114
P21803	FGFR2_MOUSE	Fgfr2	Fibroblast growth factor receptor 2	50.6434	43.4137	64.0571	78.4672	51.8001	87.4173	88.2157	46.5449	96.8579	3	6	52.7047	74.8838	1.42082	0.133133	49
Q99LC3	NDUAA_MOUSE	Ndufa10	NADH dehydrogenase [ubiquinone] 1 alpha subcomplex subunit 10, mitochondrial	399.233	368.208	382.938	539.394	499.837	499.816	582.115	581.299	566.175	3	6	383.46	544.773	1.42068	0.000239453	26
Q9WVA2	TIM8A_MOUSE	Timm8a1	Mitochondrial import inner membrane translocase subunit Tim8 A	439.633	453.202	443.638	687.748	632.64	632.937	622.974	591.399	629.271	3	6	445.491	632.828	1.42052	2.17732e-05	6
Q80WG5	LRC8A_MOUSE	Lrrc8a	Volume-regulated anion channel subunit LRRC8A	32.6082	37.3326	34.5997	46.9188	57.8631	41.9508	53.5178	48.0683	48.6769	3	6	34.8468	49.4993	1.42048	0.00363394	56
Q03137	EPHA4_MOUSE	Epha4	Ephrin type-A receptor 4	37.3854	44.1671	43.5789	76.3941	53.1266	69.8428	50.7964	48.8641	56.4065	3	6	41.7105	59.2384	1.42023	0.0378681	51
Q8CHT0	AL4A1_MOUSE	Aldh4a1	Delta-1-pyrroline-5-carboxylate dehydrogenase, mitochondrial	344.135	448.995	438.682	589.53	589.177	612.545	558.753	598.626	549.783	3	6	410.604	583.069	1.42003	0.00030527	32
P62320	SMD3_MOUSE	Snrpd3	Small nuclear ribonucleoprotein Sm D3	2173.27	1981.58	2199.66	2814.06	2865.46	2584.3	3175.78	3284.73	3317.94	3	6	2118.17	3007.05	1.41964	0.00181621	10
Q8BXQ2	PIGT_MOUSE	Pigt	GPI transamidase component PIG-T	70.1698	65.7271	65.2085	113.378	98.6967	108.446	89.376	82.5677	78.5283	3	6	67.0351	95.1655	1.41964	0.0127462	22
Q91YY4	ATPF2_MOUSE	Atpaf2	ATP synthase mitochondrial F1 complex assembly factor 2	42.9707	37.3135	32.6676	57.3609	61.449	44.2116	59.903	44.709	52.9111	3	6	37.6506	53.4241	1.41894	0.0146786	13
P57791	FACE2_MOUSE	Rce1	CAAX prenyl protease 2	24.1045	16.0152	29.8523	48.348	13.5517	45.5375	26.5914	25.6323	38.802	3	6	23.324	33.0771	1.41816	0.28562	5
Q9CQN3	TOM6_MOUSE	Tomm6	Mitochondrial import receptor subunit TOM6 homolog	75.8397	92.2899	103.008	62.4346	173.603	149.451	143.142	133.991	106.391	3	6	90.3792	128.169	1.41812	0.156691	0
Q9WV89	STXB4_MOUSE	Stxbp4	Syntaxin-binding protein 4	20.4263	18.3307		19.9156	19.1586	20.4219	39.7869	29.8539	35.7489	2	6	19.3785	27.481	1.41812	0.27199	33
Q923J1	TRPM7_MOUSE	Trpm7	Transient receptor potential cation channel subfamily M member 7	12.2766			15.7941	17.5827	7.15357	20.0448	22.8383	21.0001	1	6	12.2766	17.4023	1.41751	#DIV/0!	130
Q8BIQ5	CSTF2_MOUSE	Cstf2	Cleavage stimulation factor subunit 2	154.298	232.122	209.165	264.935	253.401	270.033	307.115	301.934	290.382	3	6	198.528	281.3	1.41693	0.00424828	13
Q9QY76	VAPB_MOUSE	Vapb	Vesicle-associated membrane protein-associated protein B	529.986	483.93	449.732	741.413	735.47	721.177	659.265	661.436	628.083	3	6	487.883	691.141	1.41661	0.000399164	21
Q8BR65	SDS3_MOUSE	Suds3	Sin3 histone deacetylase corepressor complex component SDS3	57.9543	60.0958	51.6369	52.8978		68.9726	78.8046	111.245	88.6956	3	5	56.5623	80.1231	1.41655	0.123572	32
P23188	FURIN_MOUSE	Furin	Furin	32.3461	25.646	27.2369	48.4832	45.6851	45.4833	50.6969	25.6454	25.4307	3	6	28.4097	40.2374	1.41633	0.136206	25
Q8R404	MIC13_MOUSE	Micos13	MICOS complex subunit MIC13	165.802	155.706	149.374	240.773	172.764	216.673	234.994	241.353	227.252	3	6	156.961	222.302	1.41629	0.00443148	9
Q9CR61	NDUB7_MOUSE	Ndufb7	NADH dehydrogenase [ubiquinone] 1 beta subcomplex subunit 7	167.953	185.094	166.958	219.64	215.183	220.096	262.63	272.727	282.642	3	6	173.335	245.486	1.41625	0.00609753	10
Q5HZI9	S2551_MOUSE	Slc25a51	Mitochondrial nicotinamide adenine dinucleotide transporter SLC25A51	73.8542	61.2929	53.3183	100.165	83.7858	60.4647	98.7237	93.9225	96.7315	3	6	62.8218	88.9655	1.41616	0.0327752	14
Q8K4Z5	SF3A1_MOUSE	Sf3a1	Splicing factor 3A subunit 1	395.762	462.602	425.187	494.633	542.811	539.684	679.608	684.37	693.276	3	6	427.85	605.73	1.41575	0.0142654	58
Q6PD26	PIGS_MOUSE	Pigs	GPI transamidase component PIG-S	165.709	161.562	133.048	279.757	266.957	237.816	181.189	160.214	177.336	3	6	153.44	217.212	1.41562	0.0798122	27
Q6RI63	F120B_MOUSE	Fam120b	Constitutive coactivator of peroxisome proliferator-activated receptor gamma	12.2761	19.9666	32.3581	41.133	20.2013	21.6988	43.1242	17.8056	38.936	3	6	21.5336	30.4831	1.41561	0.299586	43
Q9EP89	LACTB_MOUSE	Lactb	Serine beta-lactamase-like protein LACTB, mitochondrial	228.807	222.959	224.068	349.475	326.067	332.367	303.835	312.512	288.968	3	6	225.278	318.871	1.41545	0.000173936	49
O88393	TGBR3_MOUSE	Tgfbr3	Transforming growth factor beta receptor type 3	68.2903	93.8362	77.2463	72.3425	96.5585	85.2758	136.297	141.562	145.541	3	6	79.7909	112.929	1.41532	0.136792	40
E9QA15	E9QA15_MOUSE	Cald1	Caldesmon 1	2713.26	2717.96	2702.9	3959.47	3919.26	3878.05	3694.66	3764.15	3799.77	3	6	2711.37	3835.89	1.41474	3.08198e-07	88
P50136	ODBA_MOUSE	Bckdha	2-oxoisovalerate dehydrogenase subunit alpha, mitochondrial	61.1706	51.2296	69.4994	89.6559	70.5898	79.9082	93.6578	97.7814	83.0194	3	6	60.6332	85.7687	1.41455	0.00809937	17
O88587	COMT_MOUSE	Comt	Catechol O-methyltransferase	344.942	369.514	359.783	481.845	477.004	458.563	530.823	551.057	539.421	3	6	358.08	506.452	1.41436	0.000400636	13
P27889	HNF1B_MOUSE	Hnf1b	Hepatocyte nuclear factor 1-beta	24.1151	32.6386	16.6303	35.6692	37.152	36.7151	31.3794	30.6437	35.8926	3	6	24.4613	34.5753	1.41347	0.0223879	25
Q8VCS3	XYLK_MOUSE	Fam20b	Glycosaminoglycan xylosylkinase	62.3078	68.8419	52.4834	95.2249	107.668	94.2986	70.9895	66.0449	84.8325	3	6	61.211	86.5097	1.4133	0.0383309	23
P35278	RAB5C_MOUSE	Rab5c	Ras-related protein Rab-5C	237.127	223.1	237.132	324.692	327.036	320.948	342.67	327.461	327.967	3	6	232.453	328.462	1.41303	4.34855e-07	13
Q8BXA1	GOLI4_MOUSE	Golim4	Golgi integral membrane protein 4	60.2424	47.8872	46.4816	87.1474	79.1836	85.4576	64.6972	63.261	57.0947	3	6	51.5371	72.8069	1.41271	0.0345579	35
Q8C2Q3	RBM14_MOUSE	Rbm14	RNA-binding protein 14	362.944	358.896	355.961	447.387	431.083	436.805	568.476	582.865	577.286	3	6	359.267	507.317	1.41209	0.0137233	19
Q8BH31	MFSD8_MOUSE	Mfsd8	Major facilitator superfamily domain-containing protein 8	7.23327	23.7798		11.4778	10.3851	29.1823	30.8912	22.5896	26.8448	2	6	15.5065	21.8951	1.41199	0.439809	15
Q03141	MARK3_MOUSE	Mark3	MAP/microtubule affinity-regulating kinase 3	51.205	56.8592	54.2471	82.1549	78.4151	76.9986	69.1402	83.2083	68.4337	3	6	54.1038	76.3918	1.41195	0.000755964	52
Q9DB77	QCR2_MOUSE	Uqcrc2	Cytochrome b-c1 complex subunit 2, mitochondrial	524.991	529.293	506.209	842.206	832.819	865.273	637.018	606.365	622.057	3	6	520.164	734.29	1.41165	0.0235546	27
Q80SY5	PR38B_MOUSE	Prpf38b	Pre-mRNA-splicing factor 38B	101.664	121.54	128.698	172.455	142.42	125.592	174.782	193.739	183.835	3	6	117.301	165.471	1.41065	0.0220475	52
Q8BL97	SRSF7_MOUSE	Srsf7	Serine/arginine-rich splicing factor 7	1481.09	1632.27	1552.91	1763.52	1884.78	1854.82	2506.19	2418.95	2736.66	3	6	1555.42	2194.15	1.41065	0.0358252	6
O08795	GLU2B_MOUSE	Prkcsh	Glucosidase 2 subunit beta	1396.85	1447.23	1452.4	2119.26	2236.51	2350.12	1831.26	1755.79	1828.68	3	6	1432.16	2020.27	1.41065	0.00549938	31
Q9DCC8	TOM20_MOUSE	Tomm20	Mitochondrial import receptor subunit TOM20 homolog	444.276	331.19	361.441	523.971	561.177	617.469	448.642	522.475	533.784	3	6	378.969	534.586	1.41063	0.00575872	11
Q9D554	SF3A3_MOUSE	Sf3a3	Splicing factor 3A subunit 3	353.748	343.516	335.774	444.837	431.477	421.904	540.835	564.945	510.021	3	6	344.346	485.67	1.41041	0.00620077	41
Q8JZS9	RM48_MOUSE	Mrpl48	39S ribosomal protein L48, mitochondrial	47.4095	51.7813	57.8306	87.7669	68.5147	71.9636	75.3197	65.06	74.1653	3	6	52.3405	73.7984	1.40997	0.00388009	16
Q9R1Q6	T176B_MOUSE	Tmem176b	Transmembrane protein 176B	414.069	415.621	406.071	696.133	682.915	639.599	506.779	475.739	482.412	3	6	411.92	580.596	1.40949	0.0293286	10
Q9D9I4	TBC20_MOUSE	Tbc1d20	TBC1 domain family member 20		24.6632	15.5613	20.6561	32.9705	21.6339	33.3762	27.2069	34.222	2	6	20.1122	28.3443	1.4093	0.153146	17
P56959	FUS_MOUSE	Fus	RNA-binding protein FUS	2074.04	2049.48	2322.34	2726.98	2793.15	2890.89	3219.19	3365.18	3165.06	3	6	2148.62	3026.74	1.40869	0.0010805	14
Q8BRH0	TMTC3_MOUSE	Tmtc3	Protein O-mannosyl-transferase TMTC3	195.659	203.652	219.25	327.88	302.969	311.245	271.351	257.268	271.639	3	6	206.187	290.392	1.40839	0.00170999	70
P58021	TM9S2_MOUSE	Tm9sf2	Transmembrane 9 superfamily member 2	215.75	186.669	207.154	311.124	326.04	298.622	265.447	254.107	261.477	3	6	203.191	286.136	1.40821	0.00299963	36
Q9CZ13	QCR1_MOUSE	Uqcrc1	Cytochrome b-c1 complex subunit 1, mitochondrial	929.79	948.202	964.969	1572.01	1532.79	1496.31	1169.38	1122.89	1111.85	3	6	947.654	1334.21	1.4079	0.0221138	13
Q9D924	ISCA1_MOUSE	Isca1	Iron-sulfur cluster assembly 1 homolog, mitochondrial	41.729	29.2334	48.3586	62.2892	46.8232	52.0399	54.6415	59.6447	60.4357	3	6	39.7737	55.979	1.40744	0.0154248	13
P27048	RSMB_MOUSE	Snrpb	Small nuclear ribonucleoprotein-associated protein B	1090.61	1014.47	999.056	1298.48	1392.02	1320.36	1576.47	1568.59	1581.15	3	6	1034.71	1456.18	1.40733	0.00137265	10
Q8BPG6	SUMF2_MOUSE	Sumf2	Inactive C-alpha-formylglycine-generating enzyme 2	137.912	128.328	121.312	231.357	213.466	232.705	129.392	146.254	137.461	3	6	129.184	181.773	1.40708	0.117601	12
Q02257	PLAK_MOUSE	Jup	Junction plakoglobin	101.425	114.166	128.13	179.622	173.631	156.733	161.83	144.879	150.556	3	6	114.574	161.209	1.40703	0.0016868	32
Q8K284	TF3C1_MOUSE	Gtf3c1	General transcription factor 3C polypeptide 1	62.7037	47.7089	60.5228	79.4036	67.8452	70.5837	81.5295	94.502	87.0025	3	6	56.9785	80.1444	1.40657	0.0106261	128
Q9CRY7	GDPD1_MOUSE	Gdpd1	Lysophospholipase D GDPD1	20.934	58.4572	30.4295	51.5275	51.2367	41.796	53.1892	47.2295	63.8246	3	6	36.6069	51.4672	1.40594	0.126546	25
Q8VCL2	SCO2_MOUSE	Sco2	Protein SCO2 homolog, mitochondrial	90.9895	80.6034	78.7876	148.25	143.739	131.92	88.502	96.1113	95.3256	3	6	83.4602	117.308	1.40556	0.0764371	9
Q9DB15	RM12_MOUSE	Mrpl12	39S ribosomal protein L12, mitochondrial	746.825	763.389	701.034	1106.32	1038.37	1095.22	975.3	1018.54	982.174	3	6	737.083	1035.99	1.40552	6.31403e-05	18
Q9D024	CCD47_MOUSE	Ccdc47	PAT complex subunit CCDC47	160.616	187.35	146.785	242.367	255.409	248.79	211.84	219.546	212.488	3	6	164.917	231.74	1.40519	0.0019994	41
Q569Z6	TR150_MOUSE	Thrap3	Thyroid hormone receptor-associated protein 3	268.659	317.822	296.76	351.313	358.953	332.241	501.492	469.769	467.388	3	6	294.414	413.526	1.40457	0.0333691	99
F6ZDS4	TPR_MOUSE	Tpr	Nucleoprotein TPR	280.901	289.343	305.652	360.856	357.526	363.536	456.643	465.697	455.653	3	6	291.965	409.985	1.40423	0.00868372	176
Q99JN2	KLH22_MOUSE	Klhl22	Kelch-like protein 22	180.299	203.839	226.565	394.719	379.823	374.712	187.856	185.128	192.626	3	6	203.568	285.811	1.40401	0.242399	16
P32261	ANT3_MOUSE	Serpinc1	Antithrombin-III	279.833	318.483	304.737	417.606	436.421	428.514	400.135	432.802	419.167	3	6	301.018	422.441	1.40338	9.95642e-06	34
Q9CYN9	RENR_MOUSE	Atp6ap2	Renin receptor	131.013	161.499	164.097	194.127	190.483	189.179	237.446	227.331	242.842	3	6	152.203	213.568	1.40318	0.0074059	14
Q6P5F6	S39AA_MOUSE	Slc39a10	Zinc transporter ZIP10	49.5937	42.0183	39.7526	69.3001	42.823	64.1003	63.198	77.6214	51.6077	3	6	43.7882	61.4418	1.40316	0.0556015	50
E9Q1P8	I2BP2_MOUSE	Irf2bp2	Interferon regulatory factor 2-binding protein 2	73.8762	60.9712	73.8502	91.4905	70.2185	75.1804	110.241	116.991	121.387	3	6	69.5659	97.5847	1.40277	0.074326	24
Q99JR8	SMRD2_MOUSE	Smarcd2	SWI/SNF-related matrix-associated actin-dependent regulator of chromatin subfamily D member 2	74.5606	64.0125	74.9647	81.4941	82.4173	90.8188	110.605	114.405	119.327	3	6	71.1793	99.8445	1.40272	0.027957	30
Q9R1Q9	VAS1_MOUSE	Atp6ap1	V-type proton ATPase subunit S1	425.099	471.009	395.58	566.514	579.888	578.852	616.012	648.895	632.391	3	6	430.563	603.759	1.40226	0.000204235	13
Q9JKR6	HYOU1_MOUSE	Hyou1	Hypoxia up-regulated protein 1	1117.72	1092.5	1139	1826.25	1795.71	1831.73	1317.27	1294.22	1326.74	3	6	1116.41	1565.32	1.40211	0.0303538	78
Q64521	GPDM_MOUSE	Gpd2	Glycerol-3-phosphate dehydrogenase, mitochondrial	476.074	484.4	525.485	707.027	683.365	696.23	689.451	700.819	689.462	3	6	495.32	694.392	1.40191	4.55886e-07	41
Q9Z2C5	MTM1_MOUSE	Mtm1	Myotubularin	33.7316	49.9515	51.2615	59.0347	65.0927	55.529	78.0466	59.1364	61.52	3	6	44.9815	63.0599	1.40191	0.0200852	35
P21278	GNA11_MOUSE	Gna11	Guanine nucleotide-binding protein subunit alpha-11	446.024	424.385	484.207	598.952	592.342	561.886	686.387	651.329	705.387	3	6	451.539	632.714	1.40124	0.0015056	24
Q9CQ40	RM49_MOUSE	Mrpl49	39S ribosomal protein L49, mitochondrial	73.7474	85.3248	78.15	99.7546	122.795	112.926	116.667	107.968	104.44	3	6	79.0741	110.758	1.40069	0.000681502	11
Q9D9Z5	DDA1_MOUSE	Dda1	DET1- and DDB1-associated protein 1		25.2054	23.0957	27.5452	18.5932	42.0622	38.8218	43.0606	32.7265	2	6	24.1506	33.8016	1.39962	0.222604	9
O35231	KIFC3_MOUSE	Kifc3	Kinesin-like protein KIFC3	48.1324	62.4917	51.7049	77.5372	74.4779	84.266	79.2555	60.032	78.7161	3	6	54.1097	75.7141	1.39927	0.0068888	38
Q52KE7	CCNL1_MOUSE	Ccnl1	Cyclin-L1	30.3359	39.7529	23.4856	59.032	34.9813	29.342	51.4802	43.7761	43.1943	3	6	31.1915	43.6343	1.39892	0.124405	37
Q2TBE6	P4K2A_MOUSE	Pi4k2a	Phosphatidylinositol 4-kinase type 2-alpha	402.359	400.686	459.136	519.816	559.253	527.973	639.357	606.517	678.02	3	6	420.727	588.489	1.39874	0.00405392	26
D3Z7X0	D3Z7X0_MOUSE	Acad12	Acyl-Coenzyme A dehydrogenase family, member 12	26.0584	37.4568	38.7448	50.6814	48.0889	52.5228	52.9793	45.0162	36.7568	3	6	34.0867	47.6742	1.39862	0.0195665	29
Q9ESD7	DYSF_MOUSE	Dysf	Dysferlin	125.644	124.499	139.211	148.936	145.749	139.295	217.788	213.983	222.897	3	6	129.785	181.441	1.39802	0.0720907	120
O88441	MTX2_MOUSE	Mtx2	Metaxin-2	203.131	173.999	134.658	260.744	243.655	231.852	203.27	261.098	230.134	3	6	170.596	238.459	1.3978	0.00781174	15
P62309	RUXG_MOUSE	Snrpg	Small nuclear ribonucleoprotein G	894.006	943.548	917.859	1075.84	1101.47	1139.61	1418.33	1461.04	1504.78	3	6	918.471	1283.51	1.39744	0.0178541	6
Q9CWX2	CIA30_MOUSE	Ndufaf1	Complex I intermediate-associated protein 30, mitochondrial	70.2295	93.2538	39.154	126.253	114.11	82.2252	73.8051	87.9364	81.9129	3	6	67.5458	94.3738	1.39718	0.140442	19
Q6PGD0	ARAID_MOUSE	Atraid	All-trans retinoic acid-induced differentiation factor	75.8807	124.589	71.1381	148.973	139.548	86.0225	130.857	131.024	122.098	3	6	90.5359	126.42	1.39636	0.0748588	9
Q9WVL2	STAT2_MOUSE	Stat2	Signal transducer and activator of transcription 2	18.3983	23.7979	34.7496	53.2845	12.4389		6.64156	27.9354	78.7475	3	5	25.6486	35.8096	1.39616	0.597819	48
Q9CR21	ACPM_MOUSE	Ndufab1	Acyl carrier protein, mitochondrial	559.12	476.359	470.82	699.587	696.232	734.005	669.771	689.533	716.937	3	6	502.1	701.011	1.39616	5.43086e-05	8
Q91W98	S15A4_MOUSE	Slc15a4	Solute carrier family 15 member 4	109.579	180.251	157.291	199.759	181.262	198.109	211.72	224.465	233.176	3	6	149.04	208.082	1.39614	0.0125763	18
Q921S7	RM37_MOUSE	Mrpl37	39S ribosomal protein L37, mitochondrial	110.999	96.3158	100.468	144.703	144.254	144.575	145.514	133.107	146.879	3	6	102.594	143.172	1.39552	2.46301e-05	23
Q922E6	FAKD2_MOUSE	Fastkd2	FAST kinase domain-containing protein 2, mitochondrial	41.4509	24.2327	23.2791	33.2243	42.6566	43.8428	41.5094	51.7117	35.2938	3	6	29.6542	41.3731	1.39518	0.07157	47
Q9DBE8	ALG2_MOUSE	Alg2	Alpha-1,3/1,6-mannosyltransferase ALG2	103.824	103.018	109.382	165.226	139.848	160.432	132.733	161.507	122.146	3	6	105.408	146.982	1.39441	0.0061681	24
Q64433	CH10_MOUSE	Hspe1	10 kDa heat shock protein, mitochondrial	9750.46	9395.52	9456.72	14534.6	14058.2	14525.6	11913.8	12432.1	12295.2	3	6	9534.23	13293.2	1.39427	0.00127337	11
Q9CQL5	RM18_MOUSE	Mrpl18	39S ribosomal protein L18, mitochondrial	69.2371	91.0868	87.2969	123.222	124.769	116.87	101.63	105.294	118.606	3	6	82.5403	115.065	1.39405	0.00273426	8
Q99JI6	RAP1B_MOUSE	Rap1b	Ras-related protein Rap-1b	325.014	349.027	349.512	422.825	443.93	448.459	473.494	547.185	517.242	3	6	341.184	475.523	1.39374	0.0023944	14
Q8K4B0	MTA1_MOUSE	Mta1	Metastasis-associated protein MTA1	106.451	107.208	96.7456	162.376	136.52	130.855	142.809	150.46	142.223	3	6	103.468	144.207	1.39373	0.000635018	47
Q8K358	PIGU_MOUSE	Pigu	Phosphatidylinositol glycan anchor biosynthesis class U protein	62.4055	57.9687	57.2291	120.158	84.1876	93.4482	53.0919	70.9294	73.0509	3	6	59.2011	82.4777	1.39318	0.134171	16
Q9CR59	G45IP_MOUSE	Gadd45gip1	Growth arrest and DNA damage-inducible proteins-interacting protein 1	70.8353	35.3341	65.7217	69.1899	78.9373	86.6272	84.4632	83.3127	76.3739	3	6	57.297	79.8174	1.39305	0.0287146	11
P15920	VPP2_MOUSE	Atp6v0a2	V-type proton ATPase 116 kDa subunit a 2	67.1383	51.6522	80.1889	103.655	101.613	94.7648	75.3287	93.2861	85.6383	3	6	66.3265	92.381	1.39282	0.0163544	37
Q3UHB1	NT5D3_MOUSE	Nt5dc3	5'-nucleotidase domain-containing protein 3	121.293	117.081	115.632	170.948	166.922	171.708	160.594	162.792	152.575	3	6	118.002	164.256	1.39198	1.64686e-05	34
P46638	RB11B_MOUSE	Rab11b	Ras-related protein Rab-11B	2235.73	2154.1	2268.61	3304.16	3256.41	3279.68	2828.35	3003.21	2862.89	3	6	2219.48	3089.12	1.39182	0.000308139	12
P61965	WDR5_MOUSE	Wdr5	WD repeat-containing protein 5	126.416	106.033	99.5587	148.349	133.554	138.546	162.959	164.953	175.799	3	6	110.669	154.027	1.39177	0.00613058	35
P24369	PPIB_MOUSE	Ppib	Peptidyl-prolyl cis-trans isomerase B	3610.64	3592.25	3777.61	5555.14	5469.77	5485.17	4572.52	4717	4761.78	3	6	3660.17	5093.56	1.39162	0.00121426	26
P25911	LYN_MOUSE	Lyn	Tyrosine-protein kinase Lyn	14.4526	23.4676	23.0741	28.843	49.9861	29.9288	25.7685	23.9804	11.2107	3	6	20.3314	28.2862	1.39126	0.339218	47
Q8C9B9	DIDO1_MOUSE	Dido1	Death-inducer obliterator 1	58.0931	63.07	69.2156	83.716	81.6059	81.2	106.328	82.7926	93.967	3	6	63.4596	88.2683	1.39094	0.00587948	147
Q8BFZ9	ERLN2_MOUSE	Erlin2	Erlin-2	416.807	430.304	444.081	611.4	642.265	617.82	567.776	573.957	578.5	3	6	430.397	598.62	1.39085	3.94e-05	32
Q8R4R6	NUP35_MOUSE	Nup35	Nucleoporin NUP35	107.81	113.219	108.144	142.084	134.116	133.553	166.512	170.615	168.764	3	6	109.724	152.607	1.39082	0.0052202	13
Q9DBJ3	BI2L1_MOUSE	Baiap2l1	Brain-specific angiogenesis inhibitor 1-associated protein 2-like protein 1	56.997	60.9194	48.9107	82.5761	78.5763	68.624	68.332	86.283	79.3274	3	6	55.609	77.2865	1.38982	0.00328591	48
P27090	TGFB2_MOUSE	Tgfb2	Transforming growth factor beta-2 proprotein	12.7609	8.88606	22.9689	27.2248	22.7212	17.1702	15.8903	21.2177	19.7493	3	6	14.872	20.6623	1.38934	0.159298	30
Q8C570	RAE1L_MOUSE	Rae1	mRNA export factor	139.146	140.057	116.655	162.081	165.717	160.578	217.741	219.792	173.971	3	6	131.953	183.313	1.38924	0.0212835	24
Q9CZU6	CISY_MOUSE	Cs	Citrate synthase, mitochondrial	6034.43	6229.22	6421.89	8350.05	8829.07	8767.04	8630.2	8534.48	8800.84	3	6	6228.51	8651.95	1.38909	3.69168e-07	27
O35459	ECH1_MOUSE	Ech1	Delta(3,5)-Delta(2,4)-dienoyl-CoA isomerase, mitochondrial	294.606	259.391	271.839	395.484	384.339	446.13	377.308	357.837	333.197	3	6	275.279	382.382	1.38907	0.00279237	21
Q9JLB0	PALS2_MOUSE	Pals2	Protein PALS2	66.1501	79.6369	81.3375	97.4055	95.9876	93.4261	122.457	103.915	117.774	3	6	75.7082	105.161	1.38903	0.00751204	41
Q61543	GSLG1_MOUSE	Glg1	Golgi apparatus protein 1	301.486	335.326	326.741	447.185	440.22	470.246	431.917	437.697	447.97	3	6	321.184	445.872	1.38821	6.37379e-06	87
Q3TYA6	MPP8_MOUSE	Mphosph8	M-phase phosphoprotein 8	8.14638	6.95196	7.22388	11.7437	8.17858	12.5696	9.79424	9.59281	10.0747	3	6	7.44074	10.3256	1.38771	0.0211854	103
O35972	RM23_MOUSE	Mrpl23	39S ribosomal protein L23, mitochondrial	61.1569	68.2641	47.7518	74.8376	81.8963	86.3394	77.7675	83.7549	87.1084	3	6	59.0576	81.9507	1.38764	0.00224612	5
Q99N93	RM16_MOUSE	Mrpl16	39S ribosomal protein L16, mitochondrial	82.4975	84.0555	75.507	117.561	107.758	127.48	109.711	107.522	101.063	3	6	80.6867	111.849	1.38622	0.00106284	19
Q8R180	ERO1A_MOUSE	Ero1a	ERO1-like protein alpha	185.232	172.313	187.645	253.747	244.79	245.983	259.508	262.033	244.916	3	6	181.73	251.83	1.38573	4.61144e-06	28
Q8R2T8	TF3C5_MOUSE	Gtf3c5	General transcription factor 3C polypeptide 5	45.3914	58.8541	46.9045	62.1561	53.8637	53.9478	83.196	87.7051	77.6125	3	6	50.3833	69.7469	1.38432	0.0780324	33
P35290	RAB24_MOUSE	Rab24	Ras-related protein Rab-24	51.4791	47.0472	48.1089	66.4479	77.8909	68.4937	58.6188	69.8196	64.5304	3	6	48.8784	67.6335	1.38371	0.00196633	13
Q9D2N4	DTNA_MOUSE	Dtna	Dystrobrevin alpha	21.7417	34.4492	40.3001	42.1569	48.0365	25.3438	50.2595	49.6932	51.5151	3	6	32.1637	44.5008	1.38357	0.118709	33
Q922V4	PLRG1_MOUSE	Plrg1	Pleiotropic regulator 1	244.298	286.231	299.271	340.215	338.092	272.243	445.125	452.542	447.809	3	6	276.6	382.671	1.38348	0.0577656	33
Q3UJB0	Q3UJB0_MOUSE	Sf3b2	Splicing factor 3b, subunit 2	641.412	604.687	624.906	731.161	786.689	760.289	970.615	943.951	982.754	3	6	623.668	862.577	1.38307	0.0106058	81
Q8CBH5	MFSD6_MOUSE	Mfsd6	Major facilitator superfamily domain-containing protein 6		16.082			13.2137	12.9272	41.1776	15.6109	28.2611	1	5	16.082	22.2381	1.38279	#DIV/0!	30
Q61624	ZN148_MOUSE	Znf148	Zinc finger protein 148	24.8788	49.8478	66.9817	58.7007	47.7137	55.9831	83.0395	74.9567	71.0826	3	6	47.2361	65.2461	1.38128	0.154003	61
P27773	PDIA3_MOUSE	Pdia3	Protein disulfide-isomerase A3	4846.24	4936.27	5080.11	8105.38	8185.52	8410.93	5479.05	5356.55	5517.54	3	6	4954.21	6842.49	1.38115	0.0778142	51
P22777	PAI1_MOUSE	Serpine1	Plasminogen activator inhibitor 1	208.301	188.198	181.208	428.136	422.72	428.591	98.8421	106.283	110.912	3	6	192.569	265.914	1.38088	0.508492	20
Q69Z99	ZN512_MOUSE	Znf512	Zinc finger protein 512	69.1295	75.8905	80.1082	74.8248	97.0773	78.9254	121.982	123.325	125.572	3	6	75.0427	103.618	1.38078	0.0808717	63
Q8C115	PKHH2_MOUSE	Plekhh2	Pleckstrin homology domain-containing family H member 2	77.3124	73.8892	90.4838	121.956	130.325	123.036	103.192	90.8065	97.1504	3	6	80.5618	111.078	1.37879	0.0200544	100
Q8VBZ3	CLPT1_MOUSE	Clptm1	Cleft lip and palate transmembrane protein 1 homolog	206.878	235.749	241.115	326.742	343.153	381.561	278.18	281.602	274.224	3	6	227.914	314.244	1.37878	0.0150001	30
Q8BWM0	PGES2_MOUSE	Ptges2	Prostaglandin E synthase 2	118.506	101.639	97.1783	148.353	140.472	156.256	151.967	131.823	146.159	3	6	105.774	145.838	1.37877	0.000559627	20
P05480	SRC_MOUSE	Src	Proto-oncogene tyrosine-protein kinase Src	183.408	146.358	178.575	235.497	257.424	237.077	229.864	217.765	223.762	3	6	169.447	233.565	1.37839	0.000716671	31
Q9CQI7	RU2B_MOUSE	Snrpb2	U2 small nuclear ribonucleoprotein B''	123.711	134.031	150.332	153.327	176.644	176.184	212.666	209.475	196.184	3	6	136.025	187.413	1.37779	0.00958727	25
Q8CD26	S35E1_MOUSE	Slc35e1	Solute carrier family 35 member E1	49.2117	33.8385	37.266	33.8163	53.4333	46.3906	68.4034	65.5271	63.9457	3	6	40.1054	55.2527	1.37769	0.120096	13
Q9Z2I9	SUCB1_MOUSE	Sucla2	Succinate--CoA ligase [ADP-forming] subunit beta, mitochondrial	622.471	671.259	688.197	927.098	908.898	947.444	888.249	872.359	916.787	3	6	660.642	910.139	1.37766	6.0416e-06	37
P0DN34	NDUB1_MOUSE	Ndufb1	NADH dehydrogenase [ubiquinone] 1 beta subcomplex subunit 1	96.5382	127.517	129.34	145.122	165.028	148.822	173.316	176.247	165.02	3	6	117.798	162.259	1.37743	0.00350625	4
Q9ESU6	BRD4_MOUSE	Brd4	Bromodomain-containing protein 4	65.4395	74.6554	67.2432	73.9126	86.1703	74.8253	105.298	107.742	123.139	3	6	69.1127	95.1812	1.37719	0.0675137	115
Q9QZH6	ECSIT_MOUSE	Ecsit	Evolutionarily conserved signaling intermediate in Toll pathway, mitochondrial	63.9716	62.8854	57.8129	76.838	91.0358	102.095	75.793	81.7559	80.9747	3	6	61.5566	84.7487	1.37676	0.00692465	19
Q80Y32	Q80Y32_MOUSE	Hmgxb4	HMG box domain-containing 4	8.81402	15.5294	5.79157	15.0912	8.56988	10.8898	18.8521	15.7409	13.7944	3	6	10.045	13.823	1.37611	0.231579	84
Q9DB20	ATPO_MOUSE	Atp5po	ATP synthase subunit O, mitochondrial	2830.25	2792.67	2930.85	4015.19	3956.89	4001.29	3788.56	3845.26	3933.17	3	6	2851.26	3923.39	1.37602	4.1881e-07	21
Q91V81	RBM42_MOUSE	Rbm42	RNA-binding protein 42	92.4249	94.9705	78.2386	133.527	112.952	97.0254	135.063	124.94	127.521	3	6	88.5447	121.838	1.37601	0.00897305	26
P83093	STIM2_MOUSE	Stim2	Stromal interaction molecule 2	33.6905	46.9676	46.6812	69.0101	67.5233	61.7527	52.2561	51.0034	48.7901	3	6	42.4464	58.3893	1.3756	0.0329638	52
Q8VDM1	ZGPAT_MOUSE	Zgpat	Zinc finger CCCH-type with G patch domain-containing protein	13.8296	26.0059		35.0005	16.063	28.2201	26.8117	21.2612	37.0181	2	6	19.9177	27.3958	1.37544	0.30021	29
Q8BTC1	BWNIN_MOUSE	Brawnin	Protein BRAWNIN	54.5211	81.1703	70.6071	107.871	102.65	88.1433	97.0866	72.4551	99.1745	3	6	68.7662	94.5634	1.37514	0.0252714	4
Q9QUJ7	ACSL4_MOUSE	Acsl4	Long-chain-fatty-acid--CoA ligase 4	248.192	179.289	203.78	324.627	327.358	344.032	235.815	248.62	255.054	3	6	210.42	289.251	1.37463	0.0404558	64
Q3TMP1	Q3TMP1_MOUSE	Gtf3c3	General transcription factor IIIC, polypeptide 3	67.256	64.5856	68.7619	99.0031	85.62	72.6343	99.7518	102.245	92.1997	3	6	66.8678	91.909	1.37449	0.00758259	51
Q9D8V0	HM13_MOUSE	Hm13	Minor histocompatibility antigen H13	957.556	778.018	861.042	1318.06	1504.7	1495.26	965.332	1023.48	830.145	3	6	865.539	1189.5	1.37428	0.107835	19
Q91ZU9	NMD3B_MOUSE	Grin3b	Glutamate receptor ionotropic, NMDA 3B	31.2921	40.5795	38.1347	61.9977	50.1289	58.512	58.5632	22.757		3	5	36.6688	50.3918	1.37424	0.210412	22
Q9Z2I0	LETM1_MOUSE	Letm1	Mitochondrial proton/calcium exchanger protein	319.464	324.672	319.359	427.099	460.533	469.025	436.435	429.461	425.277	3	6	321.165	441.305	1.37408	1.40443e-05	65
Q91UZ1	Q91UZ1_MOUSE	Plcb4	1-phosphatidylinositol 4,5-bisphosphate phosphodiesterase	65.3976	27.7441	48.0613	55.6745	65.7535	63.5752	66.7298	70.1186	66.0978	3	6	47.0677	64.6582	1.37373	0.056214	115
Q8CJ61	CKLF4_MOUSE	Cmtm4	CKLF-like MARVEL transmembrane domain-containing protein 4	70.064	42.1909		99.688	72.9258	63.7976	79.7176	74.4225	72.0002	2	6	56.1274	77.092	1.37352	0.110921	3
P62874	GBB1_MOUSE	Gnb1	Guanine nucleotide-binding protein G(I)/G(S)/G(T) subunit beta-1	764.294	733.338	733.361	939.036	963.518	975.262	1061.33	1105.18	1083.81	3	6	743.664	1021.36	1.37341	0.000328473	10
P54761	EPHB4_MOUSE	Ephb4	Ephrin type-B receptor 4	21.7524		13.0358	8.39936	19.7578	25.1495	30.7285	32.2727	26.999	2	6	17.3941	23.8845	1.37314	0.380496	38
Q8VIK5	PEAR1_MOUSE	Pear1	Platelet endothelial aggregation receptor 1	7.01895						10.7521	4.9484	13.1907	1	3	7.01895	9.6304	1.37206	#DIV/0!	18
P84089	ERH_MOUSE	Erh	Enhancer of rudimentary homolog	256.152	309.792	336.226	380.508	350.814	327.471	455.157	486.606	474.532	3	6	300.723	412.515	1.37174	0.0371582	7
P53690	MMP14_MOUSE	Mmp14	Matrix metalloproteinase-14	79.9967	79.2828	70.7019	104.221	105.728	105.849	115.622	111.887	87.3608	3	6	76.6605	105.111	1.37113	0.00237372	33
P03893	NU2M_MOUSE	mt-Nd2	NADH-ubiquinone oxidoreductase chain 2	35.2587	44.6212	29.3557	53.8885	41.5857	56.4984	46.4129	51.1095	50.0356	3	6	36.4119	49.9218	1.37103	0.0165963	13
Q9EQI8	RM46_MOUSE	Mrpl46	39S ribosomal protein L46, mitochondrial	187.161	184.507	188.352	252.209	277.337	275.796	260.382	214.569	254.842	3	6	186.673	255.856	1.37061	0.0014462	18
Q8K2X3	STN1_MOUSE	Stn1	CST complex subunit STN1	12.3311	13.1253	15.0734	19.95	15.5543	19.4466	18.0786	18.4952	19.5366	3	6	13.5099	18.5102	1.37012	0.00263658	28
Q9CQD1	RAB5A_MOUSE	Rab5a	Ras-related protein Rab-5A	349.816	306.011	360.807	397.568	431.12	386.711	515.163	546.541	508.431	3	6	338.878	464.256	1.36998	0.0201161	13
Q61739	ITA6_MOUSE	Itga6	Integrin alpha-6	57.1798	38.7216	20.9471	49.5211	36.4531	41.8499	53.2579	63.5829	75.4359	3	6	38.9495	53.3501	1.36973	0.230254	72
Q9D4F2	PLPP6_MOUSE	Plpp6	Polyisoprenoid diphosphate/phosphate phosphohydrolase PLPP6	27.812	10.8894	15.6124	16.2358	21.7541	28.6008	29.3035	33.1608	19.733	3	6	18.1046	24.798	1.36971	0.23151	5
P62075	TIM13_MOUSE	Timm13	Mitochondrial import inner membrane translocase subunit Tim13	1048.79	947.597	956.205	1435.9	1456.65	1469.71	1245.73	1222.34	1256.84	3	6	984.197	1347.86	1.3695	0.00163389	6
Q6ZQ73	CAND2_MOUSE	Cand2	Cullin-associated NEDD8-dissociated protein 2	37.0275	58.4069	35.7436	65.3565	81.9461	83.803	46.9697	47.5697	33.6346	3	6	43.726	59.8799	1.36944	0.25893	46
Q8C8U0	LIPB1_MOUSE	Ppfibp1	Liprin-beta-1	144.556	132.905	145.39	197.011	204.504	208.013	171.43	188.301	188.599	3	6	140.95	192.976	1.36911	0.000434666	66
Q9CYH5	GFOD2_MOUSE	Gfod2	Glucose-fructose oxidoreductase domain-containing protein 2	18.8374		22.6684	35.3127	26.7028	35.5042	24.3192	18.0461	30.5454	2	6	20.7529	28.4051	1.36873	0.186453	13
Q9QYI4	DJB12_MOUSE	Dnajb12	DnaJ homolog subfamily B member 12	76.1098	73.9057	66.7726	131.111	113.521	94.9479	93.0361	86.4318	74.1426	3	6	72.2627	98.8651	1.36813	0.0672933	25
Q921K9	BCL7B_MOUSE	Bcl7b	B-cell CLL/lymphoma 7 protein family member B	74.5437	68.0079	20.9084		24.6299		90.7103	93.2549	89.5625	3	4	54.4867	74.5394	1.36803	0.44596	15
Q923D4	SF3B5_MOUSE	Sf3b5	Splicing factor 3B subunit 5	105.158	122.965	117.586	136.036	116.659	137.479	188.483	175.477	191.257	3	6	115.236	157.565	1.36732	0.0624601	5
Q8CI11	GNL3_MOUSE	Gnl3	Guanine nucleotide-binding protein-like 3	92.3616	91.012	99.1296	127.327	106.626	117.302	134.641	145.148	141.496	3	6	94.1677	128.757	1.36731	0.00624318	64
Q8K2B0	SC65_MOUSE	P3h4	Endoplasmic reticulum protein SC65	47.3756	69.9169	53.6814	69.9775	87.2538	75.0613	76.4861	79.2789	79.4864	3	6	56.9913	77.924	1.3673	0.0071274	14
Q8BU88	RM22_MOUSE	Mrpl22	39S ribosomal protein L22, mitochondrial	125.517	134.29	90.7986	183.5	142.881	167.496	155.022	165.88	143.934	3	6	116.869	159.785	1.36722	0.0119943	16
Q8VIJ6	SFPQ_MOUSE	Sfpq	Splicing factor, proline- and glutamine-rich	1506.23	1584.17	1543.24	1827.89	1845.19	1837.84	2429.69	2339.72	2383.86	3	6	1544.55	2110.7	1.36655	0.0165106	33
Q99J23	GHDC_MOUSE	Ghdc	GH3 domain-containing protein	17.5599	18.6355	16.0771	21.3138	30.6523	19.5975	23.0021	26.6084	21.6002	3	6	17.4242	23.7957	1.36567	0.0381474	14
P03921	NU5M_MOUSE	Mtnd5	NADH-ubiquinone oxidoreductase chain 5	170.436	157.568	187.817	194.413	191.605	223.121	268.788	257.736	273.215	3	6	171.94	234.813	1.36567	0.0279899	23
B1AZA5	TM245_MOUSE	Tmem245	Transmembrane protein 245	102.834	94.9264	99.522	146.408	149.539	157.733	114.565	113.498	129.995	3	6	99.0941	135.29	1.36526	0.0151248	34
Q8BLY2	SYTC2_MOUSE	Tars3	Threonine--tRNA ligase 2, cytoplasmic	64.301	76.7308	84.6173	139.299	124.008	111.777	75.5639	84.4	81.0634	3	6	75.2164	102.685	1.3652	0.131576	57
Q64FW2	RETST_MOUSE	Retsat	All-trans-retinol 13,14-reductase	16.2363	14.8944	22.2346	46.1335	24.8472	19.0007	14.6168	21.0609	20.0329	3	6	17.7884	24.282	1.36504	0.375121	41
Q9Z1N5	DX39B_MOUSE	Ddx39b	Spliceosome RNA helicase Ddx39b	1100.45	1053.03	1099.35	1297.39	1271.68	1281.4	1663.52	1681.22	1684.06	3	6	1084.28	1479.88	1.36485	0.0182338	29
Q0VEE6	ZN800_MOUSE	Znf800	Zinc finger protein 800	24.8088	8.9059	15.9246	24.7351	13.2981	13.5476	27.6095	22.8662	33.4339	3	6	16.5464	22.5817	1.36475	0.318699	80
Q9EP97	SENP3_MOUSE	Senp3	Sentrin-specific protease 3	45.2912	45.1008	43.1239	59.3893	52.845	67.728	63.7933	57.143	63.4226	3	6	44.5053	60.7202	1.36434	0.00150859	28
Q6ZQE4	NEMP1_MOUSE	Nemp1	Nuclear envelope integral membrane protein 1	95.0254	102.568	80.6872	104.273	88.8766	102.142	143.255	162.415	158.161	3	6	92.7602	126.52	1.36395	0.126995	22
Q7M759	AB17B_MOUSE	Abhd17b	Alpha/beta hydrolase domain-containing protein 17B	52.7351	48.0245	22.0041	47.4285	69.1357	41.4086	48.2694	71.9228	56.6853	3	6	40.9212	55.8084	1.3638	0.169152	12
P47802	MTX1_MOUSE	Mtx1	Metaxin-1	156.525	218.182	204.965	243.708	281.224	272.641	277.916	255.458	249.667	3	6	193.224	263.436	1.36337	0.00269457	14
P23336	GGTA1_MOUSE	Ggta1	N-acetyllactosaminide alpha-1,3-galactosyltransferase	5.35366	8.04077	3.48654	7.08018	6.57441	3.60745	12.0654	7.88502	8.81684	3	6	5.62699	7.67155	1.36335	0.311617	26
O35682	MYADM_MOUSE	Myadm	Myeloid-associated differentiation marker	273.649	327.343	329.713	448.531	447.943	456.67	381.415	399.845	401.795	3	6	310.235	422.7	1.36251	0.00159643	3
Q3TAA7	S11IP_MOUSE	Stk11ip	Serine/threonine-protein kinase 11-interacting protein	20.4712	16.6749	12.0762	21.3694	22.7204	21.8642	23.5678	26.075	18.4333	3	6	16.4074	22.3383	1.36148	0.0304846	25
Q8BRG8	TM209_MOUSE	Tmem209	Transmembrane protein 209	131.932	122.598	147.825	181.011	169.031	180.894	180.001	192.139	192.251	3	6	134.118	182.554	1.36115	0.000248268	26
Q9QYB5	ADDG_MOUSE	Add3	Gamma-adducin	73.3825	52.3885	58.3906	77.6329	90.8357	71.2095	100.637	82.6209	78.2625	3	6	61.3872	83.5331	1.36076	0.0217502	48
P08113	ENPL_MOUSE	Hsp90b1	Endoplasmin	12423.4	11923.6	12040	17385.6	17755.5	18081.6	15185.4	15216.3	15346.6	3	6	12129	16495.2	1.35998	0.00119398	76
Q91ZW2	OFUT1_MOUSE	Pofut1	GDP-fucose protein O-fucosyltransferase 1	133.873	90.1945	114.444	160.153	197.063	198.721	140.271	126.657	97.7679	3	6	112.837	153.439	1.35983	0.152276	19
Q9CQM2	ERD22_MOUSE	Kdelr2	ER lumen protein-retaining receptor 2	57.8765	45.3123	53.8942	128.357	46.3971	76.0587	67.5872	54.1517	54.6371	3	6	52.361	71.1981	1.35976	0.331606	11
Q8R3P6	INT14_MOUSE	Ints14	Integrator complex subunit 14	40.1951	39.9193	48.2974	54.9669	54.028	57.4227	62.3594	55.1466	65.1179	3	6	42.8039	58.1736	1.35907	0.00214947	27
P70441	NHRF1_MOUSE	Slc9a3r1	Na(+)/H(+) exchange regulatory cofactor NHE-RF1	360.295	298.594	415.37	582.784	611.631	594.857	381.304	367.012	381.123	3	6	358.086	486.452	1.35848	0.133176	27
Q61263	SOAT1_MOUSE	Soat1	Sterol O-acyltransferase 1	34.3589	45.2213	35.1203	41.5909	37.7031	41.4912	66.4023	64.1637	60.0424	3	6	38.2335	51.8989	1.35742	0.135117	25
Q8VCN9	TBCC_MOUSE	Tbcc	Tubulin-specific chaperone C	113.602	110.839	93.7325	141.253	134.744	130.673	155.148	130.419	171.419	3	6	106.058	143.943	1.35721	0.00891074	17
Q8VEB2	SAV1_MOUSE	Sav1	Protein salvador homolog 1	47.6836	25.2061	15.2953	42.1695	30.5532	29.6958	46.7036	46.086	44.1063	3	6	29.395	39.8857	1.35689	0.220081	16
Q5PT53	NTCP7_MOUSE	Slc10a7	Sodium/bile acid cotransporter 7	24.6128	11.999	20.8286	30.1412	19.4554	34.1444	24.0619	22.7575	25.3148	3	6	19.1468	25.9792	1.35684	0.131989	15
P70662	LDB1_MOUSE	Ldb1	LIM domain-binding protein 1	47.6059	63.1856	53.9928	80.4523	73.6561	72.0331	67.1244	73.4594	80.3284	3	6	54.9281	74.5089	1.35648	0.00250239	21
Q8BGD8	COA6_MOUSE	Coa6	Cytochrome c oxidase assembly factor 6 homolog	54.1264	32.281	53.8896	76.3897	70.0405	34.4381	78.1933	57.4779	64.0586	3	6	46.7657	63.433	1.3564	0.165288	7
Q6DFV5	HELZ_MOUSE	Helz	Probable helicase with zinc finger domain	10.0322	11.2177	12.7567	20.7673	16.5046	15.5298	12.0611	9.21088	18.1413	3	6	11.3355	15.3692	1.35584	0.157123	88
Q8BHI7	ELOV5_MOUSE	Elovl5	Elongation of very long chain fatty acids protein 5	59.3534	68.7569	42.7826	78.6298	83.6179	102.866	69.7267	55.3763	73.084	3	6	56.9643	77.2168	1.35553	0.0997526	17
Q8BGF6	ELMD2_MOUSE	Elmod2	ELMO domain-containing protein 2	54.6868	60.781	37.6237	73.025	67.5497	55.2066	81.8288	62.7307	74.6527	3	6	51.0305	69.1656	1.35538	0.0405573	23
P20029	BIP_MOUSE	Hspa5	Endoplasmic reticulum chaperone BiP	8371.03	8246.72	8548.82	12967	13011.7	13295.6	9471.81	9619.67	9803.14	3	6	8388.86	11361.5	1.35435	0.0347692	61
Q5SUQ9	CTC1_MOUSE	Ctc1	CST complex subunit CTC1	27.0912	40.1107	34.4894	51.3132	56.358	46.9022	48.9243	39.0052	32.9182	3	6	33.8971	45.9035	1.3542	0.0720042	47
Q3TSG4	ALKB5_MOUSE	Alkbh5	RNA demethylase ALKBH5	26.4869	25.8585	20.7295	24.494	31.7351	27.947	41.2435	35.9718	36.474	3	6	24.3583	32.9776	1.35385	0.0605569	25
Q9EPE9	AT131_MOUSE	Atp13a1	Endoplasmic reticulum transmembrane helix translocase	140.229	148.634	160.547	228.059	250.303	234.083	174.53	164.807	164.686	3	6	149.803	202.745	1.35341	0.0595284	60
Q8BP71	RFOX2_MOUSE	Rbfox2	RNA binding protein fox-1 homolog 2	266.317	199.273	231.651	344.741	327.85	331.616	309.253	304.01	268.241	3	6	232.414	314.285	1.35227	0.00529437	11
P70288	HDAC2_MOUSE	Hdac2	Histone deacetylase 2	208.324	207.903	207.851	241.889	231.613	252.925	334.696	316.064	310.398	3	6	208.026	281.264	1.35206	0.0273943	40
Q61142	SPIN1_MOUSE	Spin1	Spindlin-1	27.8816	31.2772	18.7086	36.2032	39.368	31.6603	38.5392	30.5306	34.1987	3	6	25.9558	35.0833	1.35166	0.0267251	20
Q8K1C0	ANGE2_MOUSE	Angel2	Protein angel homolog 2	41.6985	33.4633	24.244	31.6862	42.0676	50.5222	34.2677	53.3876	56.6189	3	6	33.1353	44.7584	1.35078	0.14153	28
Q8BSF4	PISD_MOUSE	Pisd	Phosphatidylserine decarboxylase proenzyme, mitochondrial	55.9643	48.5241	50.3812	57.1547	75.2397	50.3895	76.3054	76.0674	83.1676	3	6	51.6232	69.7207	1.35057	0.053888	19
P30999	CTND1_MOUSE	Ctnnd1	Catenin delta-1	461.46	427.474	456.818	578.989	636.276	569.996	615.659	612.439	621.159	3	6	448.584	605.753	1.35037	3.40952e-05	54
Q8VHM5	Q8VHM5_MOUSE	Hnrnpr	Heterogeneous nuclear ribonucleoprotein R	427.875	496.562	508.498	571.704	577.679	552.43	726.355	712.991	727.42	3	6	477.645	644.763	1.34988	0.0169609	44
Q9D7A8	ARMC1_MOUSE	Armc1	Armadillo repeat-containing protein 1	78.2262	74.8596	81.5479	111.124	107.826	117.596	107.576	92.6219	96.5703	3	6	78.2112	105.552	1.34958	0.0019827	15
Q921G6	LRCH4_MOUSE	Lrch4	Leucine-rich repeat and calponin homology domain-containing protein 4	42.7697	36.2187	30.6316	61.6456	50.3947	60.4124	47.0019	37.7516	38.6071	3	6	36.54	49.3022	1.34927	0.0931022	18
P35282	RAB21_MOUSE	Rab21	Ras-related protein Rab-21	533.161	522.348	536.395	637.68	691.814	674.479	763.931	789.566	737.175	3	6	530.635	715.774	1.3489	0.0010538	18
P07724	ALBU_MOUSE	Alb	Albumin	957.666	826.285	977.437	974.306	949.372	986.126	1461.39	1530.72	1542.39	3	6	920.463	1240.72	1.34793	0.119919	51
Q6P1H1	CYAC3_MOUSE	Cyb561a3	Lysosomal membrane ascorbate-dependent ferrireductase CYB561A3	33.0933	24.0868	15.0411	29.0888	47.8431	26.3964	31.0584	27.8074	32.4971	3	6	24.0737	32.4485	1.34788	0.192133	6
Q09XV5	CHD8_MOUSE	Chd8	Chromodomain-helicase-DNA-binding protein 8	28.0536	18.3741	24.993	40.6022	26.4116	16.2806	37.7868	32.9747	38.4713	3	6	23.8069	32.0879	1.34784	0.199174	168
Q8CI78	RMND1_MOUSE	Rmnd1	Required for meiotic nuclear division protein 1 homolog	61.2084	58.8162	55.1147	91.5352	70.5059	66.4695	80.1833	81.8058	81.5235	3	6	58.3798	78.6705	1.34757	0.00761506	31
P98197	AT11A_MOUSE	Atp11a	Phospholipid-transporting ATPase IH	61.2645	51.0091	54.885	82.4526	73.5561	87.8656	73.9301	63.2906	69.3882	3	6	55.7195	75.0805	1.34747	0.0110097	61
Q9CYK1	SYWM_MOUSE	Wars2	Tryptophan--tRNA ligase, mitochondrial	87.7499	52.2205	49.0985	77.8281	101.505	78.9113	93.7921	67.8876	89.3055	3	6	63.023	84.8716	1.34668	0.0856747	31
A2ATK9	A2ATK9_MOUSE	Fam171a1	Family with sequence similarity 171, member A1	51.7143	41.9028	22.5564	57.8844	62.3768	61.0588	42.041	49.3956	40.1235	3	6	38.7245	52.1467	1.34661	0.140172	39
Q8BFZ3	ACTBL_MOUSE	Actbl2	Beta-actin-like protein 2	27265.8	26265.6	30483.5	41371.6	39368	39489.6	34230.4	35470.6	36256.2	3	6	28005	37697.7	1.34611	0.001226	18
Q9D1C3	PREY_MOUSE	Pyurf	Protein preY, mitochondrial		15.5513	9.90077	19.5378	14.4127	15.7503	15.7149	19.2029	18.1605	2	6	12.726	17.1299	1.34605	0.0770283	3
G3X8X0	G3X8X0_MOUSE	Dhx16	RNA helicase	56.0234	58.9384	43.8883	67.1873	51.4568	59.9166	80.8393	86.8134	81.417	3	6	52.95	71.2717	1.34602	0.0777443	63
Q80XC3	US6NL_MOUSE	Usp6nl	USP6 N-terminal-like protein	23.9971	34.8746	49.5579	43.3789	44.2371	66.0793	47.1285	39.8013	51.2458	3	6	36.1432	48.6452	1.3459	0.135164	57
Q9DCV4	RMD1_MOUSE	Rmdn1	Regulator of microtubule dynamics protein 1	54.6945	69.6373	49.4898	68.8361	71.1463	78.104	90.2951	89.6509	69.762	3	6	57.9405	77.9657	1.34562	0.0256649	26
Q4VAC9	PKHG3_MOUSE	Plekhg3	Pleckstrin homology domain-containing family G member 3		21.4653	30.3482	33.5948	33.7922	37.8314	33.5735	38.4844	31.8115	2	6	25.9067	34.848	1.34513	0.0212484	66
P63321	RALA_MOUSE	Rala	Ras-related protein Ral-A	188.814	206.372	271.065	240.236	253.114	274.328	331.929	323.451	369.159	3	6	222.084	298.703	1.345	0.0609545	21
Q8K135	K319L_MOUSE	Kiaa0319l	Dyslexia-associated protein KIAA0319-like protein	24.8637	26.7664	40.7334	54.9141	51.7696	53.9157	25.9234	31.3673	30.326	3	6	30.7878	41.3694	1.34369	0.263327	60
Q8C5N3	CWC22_MOUSE	Cwc22	Pre-mRNA-splicing factor CWC22 homolog	66.4753	49.866	56.985	73.2819	75.6369	73.5284	83.0515	85.9537	74.3236	3	6	57.7754	77.6293	1.34364	0.00325028	65
Q80W00	PP1RA_MOUSE	Ppp1r10	Serine/threonine-protein phosphatase 1 regulatory subunit 10	67.3274	62.8331	71.5119	79.0245	86.2975	80.3873	92.6581	99.6695	103.833	3	6	67.2241	90.3116	1.34344	0.0080178	66
Q6ZQ88	KDM1A_MOUSE	Kdm1a	Lysine-specific histone demethylase 1A	138.069	138.878	105.76	173.009	164.089	149.26	190.938	175.474	175.413	3	6	127.569	171.364	1.3433	0.00515991	51
O09106	HDAC1_MOUSE	Hdac1	Histone deacetylase 1	742.43	675.59	664.852	795.62	950.366	980.02	957.233	963.792	947.097	3	6	694.291	932.355	1.34289	0.000949576	41
P98078	DAB2_MOUSE	Dab2	Disabled homolog 2	178.506	180.517	182.788	315.702	347.686	345.137	145.794	142.235	158.14	3	6	180.604	242.449	1.34244	0.350364	52
Q9CQN1	TRAP1_MOUSE	Trap1	Heat shock protein 75 kDa, mitochondrial	537.428	521.77	566.68	798.261	821.286	836.901	639.066	643.107	625.281	3	6	541.959	727.317	1.34201	0.0189668	48
Q9JLQ2	GIT2_MOUSE	Git2	ARF GTPase-activating protein GIT2	25.8438	28.4093	20.356	30.3273	38.4197	20.9871	41.4882	43.0355	25.9854	3	6	24.8697	33.3739	1.34195	0.171276	37
Q9DCI9	RM32_MOUSE	Mrpl32	39S ribosomal protein L32, mitochondrial	52.8502	45.1035	31.9041	64.5313	51.4621	65.0495	55.4294	51.5196	60.4663	3	6	43.2859	58.0764	1.34169	0.0297825	13
D3YZG8	MTD2L_MOUSE	Mthfd2l	Bifunctional methylenetetrahydrofolate dehydrogenase/cyclohydrolase 2, mitochondrial	47.7681	52.7668	51.9623	72.7689	67.3473	82.756	62.5579	62.4038	61.3429	3	6	50.8324	68.1961	1.34159	0.0110965	18
A2A9H6	A2A9H6_MOUSE	Gm884	Predicted gene 884	147.646	151.229	107.017	123.345	143.084	123	241.539	251.725	206.342	3	6	135.297	181.506	1.34153	0.245883	226
Q8CB44	GRAM4_MOUSE	Gramd4	GRAM domain-containing protein 4	41.7516	46.2393	55.3358	77.9165	80.7998	74.7714	46.3396	47.6751	57.0058	3	6	47.7756	64.0847	1.34137	0.136292	36
Q9R0Q9	MPU1_MOUSE	Mpdu1	Mannose-P-dolichol utilization defect 1 protein	254.731	202.428	218.313	377.049	313.687	285.405	317.063	243.777	274.697	3	6	225.157	301.946	1.34105	0.0334241	13
Q8VDZ4	ZDHC5_MOUSE	Zdhhc5	Palmitoyltransferase ZDHHC5	13.6034	11.7524	11.8908	5.65181	24.9613		21.0095	12.4272	19.1923	3	5	12.4155	16.6484	1.34093	0.390541	33
Q8BGH2	SAM50_MOUSE	Samm50	Sorting and assembly machinery component 50 homolog	464.163	441.182	482.189	622.44	657.625	619.878	619.968	589.082	611.94	3	6	462.511	620.155	1.34084	1.77379e-05	21
Q8BTZ5	ANR46_MOUSE	Ankrd46	Ankyrin repeat domain-containing protein 46	51.3002	40.1728	41.6175	66.2716	63.9226	56.6533	65.2412	50.9427	53.8566	3	6	44.3635	59.4813	1.34077	0.0122172	7
P61028	RAB8B_MOUSE	Rab8b	Ras-related protein Rab-8B	287.49	331.232	268.135	396.047	451.654	398.117	402.444	382.402	346.751	3	6	295.619	396.236	1.34036	0.00378853	20
Q8BJM5	ZNT6_MOUSE	Slc30a6	Zinc transporter 6	37.7635	23.4933	27.6686	40.078	30.3188	41.5398	41.5862	42.5725	42.1721	3	6	29.6418	39.7112	1.3397	0.0377181	12
Q9CQF0	RM11_MOUSE	Mrpl11	39S ribosomal protein L11, mitochondrial	145.361	166.061	182.561	220.455	227.331	234.026	221.391	197.98	222.221	3	6	164.661	220.567	1.33952	0.000886294	21
P48962	ADT1_MOUSE	Slc25a4	ADP/ATP translocase 1	7441.83	7238.27	7198.07	9232.39	9464.07	9703.13	10266.4	9771.27	10172.4	3	6	7292.72	9768.28	1.33946	1.91452e-05	23
Q9CWL8	CTBL1_MOUSE	Ctnnbl1	Beta-catenin-like protein 1	143.616	178.29	189.919	189.585	166.977	174.902	278.998	297.016	263.567	3	6	170.608	228.508	1.33937	0.14852	35
Q9DCU6	RM04_MOUSE	Mrpl4	39S ribosomal protein L4, mitochondrial	136.689	139.168	117.955	181.001	188.146	187.614	160.343	161.722	176.071	3	6	131.271	175.816	1.33934	0.00124565	10
Q91WM2	HDHD5_MOUSE	Hdhd5	Haloacid dehalogenase-like hydrolase domain-containing 5	61.5653	45.2003	44.3464	85.5558	63.5792	70.8021	50.7937	64.7833	69.2392	3	6	50.3707	67.4589	1.33925	0.0619542	13
Q9DCB8	ISCA2_MOUSE	Isca2	Iron-sulfur cluster assembly 2 homolog, mitochondrial	75.8482	50.9143	92.8106	108.181	96.3846	110.063	87.5433	100.374	85.4516	3	6	73.191	97.9996	1.33896	0.04284	3
Q06185	ATP5I_MOUSE	Atp5me	ATP synthase subunit e, mitochondrial	2033.36	2048.75	2055.2	2856.15	2834.4	2799.22	2638	2616.01	2685.91	3	6	2045.77	2738.28	1.33851	1.09442e-05	7
Q9ESZ8	GTF2I_MOUSE	Gtf2i	General transcription factor II-I	330.292	330.465	336.667	397.318	405.611	396.325	476.246	483.952	509.396	3	6	332.475	444.808	1.33787	0.00759202	85
Q5ND34	WDR81_MOUSE	Wdr81	WD repeat-containing protein 81	11.0286	17.3208	15.078	22.7862	26.89	16.8018	16.6863	17.4386	15.5816	3	6	14.4758	19.3641	1.33769	0.139531	63
Q61090	FZD7_MOUSE	Fzd7	Frizzled-7	151.409	120.854	160.158	211.226	187.044	211.974	178.248	185.137	183.165	3	6	144.14	192.799	1.33758	0.00447419	17
P20152	VIME_MOUSE	Vim	Vimentin	66572.1	65997.8	68959	118940	118195	118620	60494.4	61247.1	61529.7	3	6	67176.3	89837.7	1.33734	0.267921	22
B1AZI6	THOC2_MOUSE	Thoc2	THO complex subunit 2	158.401	149.786	149.55	185.171	186.183	185.115	220.489	221.486	225.78	3	6	152.579	204.037	1.33726	0.00418708	187
Q9CZQ6	RAE1E_MOUSE	Raet1e	Retinoic acid early-inducible protein 1-epsilon	75.4515	110.231	64.7677	102.309	108.293	104.505	119.297	110.632	124.099	3	6	83.4834	111.523	1.33586	0.0300207	20
Q9CQG6	TM147_MOUSE	Tmem147	Transmembrane protein 147	53.0691	30.9172	65.9762	96.591	58.1357	49.2673	60.2744	54.3154	82.0679	3	6	49.9875	66.7753	1.33584	0.234375	8
Q8BL74	TF3C2_MOUSE	Gtf3c2	General transcription factor 3C polypeptide 2	78.1415	96.9618	75.6755	79.3662	113.056	90.184	134.956	129.195	123.131	3	6	83.5929	111.648	1.33562	0.0858091	40
Q9Z0P7	SUFU_MOUSE	Sufu	Suppressor of fused homolog	22.1563	11.8655	12.0013	20.3615	25.9723		15.6075	20.0153		3	4	15.341	20.4891	1.33558	0.233563	15
Q99KU0	VMP1_MOUSE	Vmp1	Vacuole membrane protein 1	362.359	339.011	371.754	480.591	499.755	513.094	459.173	491.711	421.173	3	6	357.708	477.583	1.33512	0.000686932	21
Q9JIX8	ACINU_MOUSE	Acin1	Apoptotic chromatin condensation inducer in the nucleus	356.389	311.204	352.342	409.513	413.201	386.778	501.104	500.649	511.873	3	6	339.978	453.853	1.33495	0.0140004	94
P57784	RU2A_MOUSE	Snrpa1	U2 small nuclear ribonucleoprotein A'	411.004	397.56	417.512	485.105	486.983	496.417	604.977	600.938	598.868	3	6	408.692	545.548	1.33486	0.00764849	21
Q91WK0	LRRF2_MOUSE	Lrrfip2	Leucine-rich repeat flightless-interacting protein 2	50.2257	45.0166	75.932	81.6244	122.13	82.71	65.2165	49.0916	55.8282	3	6	57.0581	76.1001	1.33373	0.297054	32
Q9CQF3	CPSF5_MOUSE	Nudt21	Cleavage and polyadenylation specificity factor subunit 5	544.302	528.103	506.022	585.628	541.858	566.118	834.629	830.438	850.999	3	6	526.142	701.612	1.3335	0.0937039	14
Q4KWH5	PLCH1_MOUSE	Plch1	1-phosphatidylinositol 4,5-bisphosphate phosphodiesterase eta-1	385.978	399.566	429.082	659.027	560.274	665.921	441.9	448.57	463.055	3	6	404.875	539.791	1.33323	0.0689704	121
Q6PE01	SNR40_MOUSE	Snrnp40	U5 small nuclear ribonucleoprotein 40 kDa protein	359.07	379.06	349.302	420.845	413.557	412.737	538.29	574.157	539.81	3	6	362.477	483.233	1.33314	0.032086	19
Q9JKF7	RM39_MOUSE	Mrpl39	39S ribosomal protein L39, mitochondrial	75.5942	114.65	99.6469	129.268	136.63	126.755	126.876	135.134	118.165	3	6	96.6304	128.805	1.33296	0.00663746	22
Q9CWG8	NDUF7_MOUSE	Ndufaf7	Protein arginine methyltransferase NDUFAF7, mitochondrial	109.13	75.5197	83.3721	120.445	120.839	129.067	125.055	116.298	102.758	3	6	89.3406	119.077	1.33284	0.0105172	24
Q9Z1M8	RED_MOUSE	Ik	Protein Red	125.248	152.953	120.31	161.686	149.302	160.064	208.077	205.458	177.566	3	6	132.837	177.025	1.33265	0.0295869	65
Q8BZH4	POGZ_MOUSE	Pogz	Pogo transposable element with ZNF domain	48.4604	54.0863	45.6081	69.1258	44.1302	44.005	74.7438	88.4929	74.2454	3	6	49.3849	65.7905	1.3322	0.175541	71
Q8C092	TAF5_MOUSE	Taf5	Transcription initiation factor TFIID subunit 5	10.7515	8.17867	10.4896		14.2012		11.691	11.5856	14.7736	3	4	9.80659	13.0629	1.33205	0.0418402	43
P32883	RASK_MOUSE	Kras	GTPase KRas	47.7071	55.5633	98.4612	92.5633	73.348	95.3415	87.1735	99.6515	89.2884	3	6	67.2439	89.561	1.33188	0.0973392	16
Q8BTY8	SCFD2_MOUSE	Scfd2	Sec1 family domain-containing protein 2	53.6799	57.8811	53.4286	84.7876	82.6882	81.6277	55.6536	69.4179	65.2026	3	6	54.9965	73.2296	1.33153	0.0359593	34
[truncated: 3,501 more rows]
