# Supplementary material for: CDKAL1 dysfunction impairs lysine codon translation in podocytes and accelerates chronic kidney disease
Source: EMBO J. 2026 Mar 28;45(9):3206–29. doi: 10.1038/s44318-026-00759-3 (PMC13144697; doi:10.1038/s44318-026-00759-3)
Supplement: Supplementary file 6 — Source data Fig. 4 [file 44318_2026_759_MOESM6_ESM.zip › SD Figure 4/4B/4B.xlsx]

## Sheet: Sheet1
Figure 4B
	Extracellular matrix _x000D_structural constituent	Structural molecule activity	Integrin binding	Binding	Protein binding	Myosin light chain _x000D_kinase activity
	12.4	8.33487	5.27851	4.71053	4.48295	3.71317
