# Supplementary material for: CDKAL1 dysfunction impairs lysine codon translation in podocytes and accelerates chronic kidney disease
Source: EMBO J. 2026 Mar 28;45(9):3206–29. doi: 10.1038/s44318-026-00759-3 (PMC13144697; doi:10.1038/s44318-026-00759-3)
Supplement: Supplementary file 6 — Source data Fig. 4 [file 44318_2026_759_MOESM6_ESM.zip › SD Figure 4/4L/4L.xlsx]

## Sheet: Sheet1
Figure 4L
	sgControl	sgControl	sgControl	sgControl	sgControl	KO 1	KO 1	KO 1	KO 1	KO 1	KO 2	KO 2	KO 2	KO 2	KO 2
	0.290625	0.355893	0.378972	0.451327	0.356149	0.255767	0.293623	0.256294	0.361018	0.155882	0.219624	0.237196	0.154156	0.223116	0.189034
