# Supplementary material for: CDKAL1 dysfunction impairs lysine codon translation in podocytes and accelerates chronic kidney disease
Source: EMBO J. 2026 Mar 28;45(9):3206–29. doi: 10.1038/s44318-026-00759-3 (PMC13144697; doi:10.1038/s44318-026-00759-3)
Supplement: Supplementary file 6 — Source data Fig. 4 [file 44318_2026_759_MOESM6_ESM.zip › SD Figure 4/4J/4J.xlsx]

## Sheet: Sheet1
Figure 4J
	sgControl	sgControl	sgControl	sgControl	KO 1	KO 1	KO 1	KO 1	KO 2	KO 2	KO 2	KO 2
	0.984525	1.0122	0.970971	1.03347	7.19752	6.62307	7.0007	6.53189	5.56932	5.30554	5.49264	5.49264
