# Supplementary material for: CDKAL1 dysfunction impairs lysine codon translation in podocytes and accelerates chronic kidney disease
Source: EMBO J. 2026 Mar 28;45(9):3206–29. doi: 10.1038/s44318-026-00759-3 (PMC13144697; doi:10.1038/s44318-026-00759-3)
Supplement: Supplementary file 6 — Source data Fig. 4 [file 44318_2026_759_MOESM6_ESM.zip › SD Figure 4/4C/4C.xlsx]

## Sheet: Sheet1
Figure 4C
	Basement membrane	Collagen-containing _x000D_extracellular matrix	Extracellular region	Collagen trimer	Collagen type iv trimer	Cell leading edge	Lamellipodium	Cellular anatomical entity	Filopodium	Laminin complex
	29.6712	27.5822	10.4077	9.25116	9.25116	8.74034	8.37743	8.37743	8.33487	8.33487
