# Supplementary material for: CDKAL1 dysfunction impairs lysine codon translation in podocytes and accelerates chronic kidney disease
Source: EMBO J. 2026 Mar 28;45(9):3206–29. doi: 10.1038/s44318-026-00759-3 (PMC13144697; doi:10.1038/s44318-026-00759-3)
Supplement: Supplementary file 6 — Source data Fig. 4 [file 44318_2026_759_MOESM6_ESM.zip › SD Figure 4/4D/4D.xlsx]

## Sheet: Sheet1
Figure 4D
	Decreased	Increased
	7.18732	1.7819
	13.9738	1.8837
	6.31277	2.17391
	4.72441	6.38298
	5.48112	3.58491
	10.3591	1.50215
	10.6195	6.23128
	8.44156	8.71212
	7.26601	7.62494
	7.05394	2.35294
	5.3783	1.94227
	4.86726	3.31492
	4.43548	2.23238
	5.97322	3.21308
	10.6312	6.52866
	5.86011	3.39806
	8.58209	4.91599
	5.69948	4.68658
	10.7143	4.17495
	6.36042	4.33735
	4.29104	3.0888
	5.74324	4.4405
	8.60534	4.63458
	20	6.14754
	7.94979	6.6918
	6.54206	5.03145
	9.31373	11.6279
	7.98403	3.14897
	8.43882	6.3172
	7.84314	6.08021
	8.51927	4.52489
	6.15385	4.7619
	3.37079	5.92593
	6.26703	6.53409
	9.78261	5.89623
	8.03213	1.04603
	8.13253	6.31868
	4.45104	6.6087
	7.92683	3.33333
	8.81057	5.55556
	11.4219	5.33253
	11.9565	4.99076
	9.82659	5.7554
	8.51528	3.65112
	6.96798	8.64811
	7	4.57143
	3.49854	6.37584
	14.1892	6.77966
	6.14035
	7.80781
	3.63036
	3.97878
	5.02959
	4.53431
	7.97342
	7.34767
	8.03571
	2.80374
	6.22837
	5.74257
	4.23729
	7.19844
	4.92611
	10.1732
	9.48617
	8.36763
	7.12946
	7.42049
	11.8227
	7.19697
	6.02911
	6.06061
	5.96491
	8.22785
	6.58307
	8.58726
	7.0626
	8.13008
	7.59494
	10.241
	9.82659
	11.236
	7.08661
	4.04984
	5.88235
	3.01724
	8.42105
	4.24107
	3.95506
	3.55556
	6.42857
	4.21286
	8.46682
	11.4286
	8.61244
	8
	9.46746
	7.25806
	7.11864
	2.6087
	10.6195
	5
	7.25806
	5.47667
	10.0346
	9.46292
	8.46561
	7.40741
	5.14706
	7.06861
	7.79817
	6.84564
	8.31461
	10.4167
	7.17489
	6.38298
	9.1922
	6.08229
	6.42978
	6.50826
	6.77362
	2.60223
	7.8341
	3.37838
	8.13953
	12.037
	3.34928
	3.33333
	9.78836
	6.13027
	3.53698
	6.66667
	6.6474
	3.57942
	8.4088
	5.77778
	10.3704
	7.45921
	19.0476
	4.96689
	8.05501
	4.84262
	6.72783
	5.76923
	8.08081
	6.48649
	7.92079
	15.4362
