# Supplementary material for: CDKAL1 dysfunction impairs lysine codon translation in podocytes and accelerates chronic kidney disease
Source: EMBO J. 2026 Mar 28;45(9):3206–29. doi: 10.1038/s44318-026-00759-3 (PMC13144697; doi:10.1038/s44318-026-00759-3)
Supplement: Supplementary file 6 — Source data Fig. 4 [file 44318_2026_759_MOESM6_ESM.zip › SD Figure 4/4I/4I.xlsx]

## Sheet: Sheet1
Figure 4I
	sgControl	sgControl	sgControl	sgControl	KO 1	KO 1	KO 1	KO 1	KO 2	KO 2	KO 2	KO 2
	0.759952	0.552297	0.562641	0.502541	0.446706	0.25936	0.334183	0.356236	0.351772	0.268757	0.321548	0.316819
