# Supplementary material for: CDKAL1 dysfunction impairs lysine codon translation in podocytes and accelerates chronic kidney disease
Source: EMBO J. 2026 Mar 28;45(9):3206–29. doi: 10.1038/s44318-026-00759-3 (PMC13144697; doi:10.1038/s44318-026-00759-3)
Supplement: Supplementary file 6 — Source data Fig. 4 [file 44318_2026_759_MOESM6_ESM.zip › SD Figure 4/4G/4G.xlsx]

## Sheet: Sheet1
Figure 4G
	CD2AP	12.1
	MYH9	10.6
	ARHGDIA	9.3
	NXF5	8.8
	ANLN	8.2
	MYO1E	7.9
	APHGAP24	7.4
	SMARCAL1	7.3
	TRPC6	6.8
	PLCE1	6.6
	ACTN4	6.4
	SYNPO	6.3
	E2F3	6.2
	LMX1B	5.7
	NPHS2	5.5
