# Supplementary material for: CDKAL1 dysfunction impairs lysine codon translation in podocytes and accelerates chronic kidney disease
Source: EMBO J. 2026 Mar 28;45(9):3206–29. doi: 10.1038/s44318-026-00759-3 (PMC13144697; doi:10.1038/s44318-026-00759-3)
Supplement: Supplementary file 7 — Source data Fig. 5 [file 44318_2026_759_MOESM7_ESM.zip]

Archive with 66 entries (52 files):
- SD FIgure 5/
- SD FIgure 5/5G/
- SD FIgure 5/5A/
- SD FIgure 5/5F/
- SD FIgure 5/.DS_Store
- __MACOSX/SD FIgure 5/._.DS_Store
- SD FIgure 5/5C/
- SD FIgure 5/5D/
- SD FIgure 5/5E/
- SD FIgure 5/5B/
- SD FIgure 5/5G/5G.xlsx
- __MACOSX/SD FIgure 5/5G/._5G.xlsx
- SD FIgure 5/5A/5A.pdf
- __MACOSX/SD FIgure 5/5A/._5A.pdf
- SD FIgure 5/5F/.DS_Store
- __MACOSX/SD FIgure 5/5F/._.DS_Store
- SD FIgure 5/5F/Cd2ap 30hr/
- SD FIgure 5/5F/Cd2ap 0hr/
- SD FIgure 5/5C/.DS_Store
- __MACOSX/SD FIgure 5/5C/._.DS_Store
- SD FIgure 5/5C/Mock/
- SD FIgure 5/5C/Cd2ap OE/
- SD FIgure 5/5D/5D.xlsx
- __MACOSX/SD FIgure 5/5D/._5D.xlsx
- SD FIgure 5/5E/Mock 30hr/
- SD FIgure 5/5E/.DS_Store
- __MACOSX/SD FIgure 5/5E/._.DS_Store
- SD FIgure 5/5E/Mock 0hr/
- SD FIgure 5/5B/5B.xlsx
- __MACOSX/SD FIgure 5/5B/._5B.xlsx
- SD FIgure 5/5F/Cd2ap 30hr/KO 1.TIF
- __MACOSX/SD FIgure 5/5F/Cd2ap 30hr/._KO 1.TIF
- SD FIgure 5/5F/Cd2ap 30hr/sgControl.TIF
- __MACOSX/SD FIgure 5/5F/Cd2ap 30hr/._sgControl.TIF
- SD FIgure 5/5F/Cd2ap 30hr/KO 2.TIF
- __MACOSX/SD FIgure 5/5F/Cd2ap 30hr/._KO 2.TIF
- SD FIgure 5/5F/Cd2ap 0hr/KO 1.TIF
- __MACOSX/SD FIgure 5/5F/Cd2ap 0hr/._KO 1.TIF
- SD FIgure 5/5F/Cd2ap 0hr/sgControl.TIF
- __MACOSX/SD FIgure 5/5F/Cd2ap 0hr/._sgControl.TIF
- SD FIgure 5/5F/Cd2ap 0hr/KO 2.TIF
- __MACOSX/SD FIgure 5/5F/Cd2ap 0hr/._KO 2.TIF
- SD FIgure 5/5C/Mock/KO 1.tif
- __MACOSX/SD FIgure 5/5C/Mock/._KO 1.tif
- SD FIgure 5/5C/Mock/sgControl.tif
- __MACOSX/SD FIgure 5/5C/Mock/._sgControl.tif
- SD FIgure 5/5C/Mock/KO 2.tif
- __MACOSX/SD FIgure 5/5C/Mock/._KO 2.tif
- SD FIgure 5/5C/Cd2ap OE/sgComtrol.tif
- __MACOSX/SD FIgure 5/5C/Cd2ap OE/._sgComtrol.tif
- SD FIgure 5/5C/Cd2ap OE/KO 1.tif
- __MACOSX/SD FIgure 5/5C/Cd2ap OE/._KO 1.tif
- SD FIgure 5/5C/Cd2ap OE/KO 2.tif
- __MACOSX/SD FIgure 5/5C/Cd2ap OE/._KO 2.tif
- SD FIgure 5/5E/Mock 30hr/KO 2TIF.TIF
- __MACOSX/SD FIgure 5/5E/Mock 30hr/._KO 2TIF.TIF
- SD FIgure 5/5E/Mock 30hr/sgControlTIF.TIF
- __MACOSX/SD FIgure 5/5E/Mock 30hr/._sgControlTIF.TIF
- SD FIgure 5/5E/Mock 30hr/KO 1.TIF
- __MACOSX/SD FIgure 5/5E/Mock 30hr/._KO 1.TIF
- SD FIgure 5/5E/Mock 0hr/KO 1.TIF
- __MACOSX/SD FIgure 5/5E/Mock 0hr/._KO 1.TIF
- SD FIgure 5/5E/Mock 0hr/sgControl.TIF
- __MACOSX/SD FIgure 5/5E/Mock 0hr/._sgControl.TIF
- SD FIgure 5/5E/Mock 0hr/KO 2.TIF
- __MACOSX/SD FIgure 5/5E/Mock 0hr/._KO 2.TIF
