# Supplementary material for: CDKAL1 dysfunction impairs lysine codon translation in podocytes and accelerates chronic kidney disease
Source: EMBO J. 2026 Mar 28;45(9):3206–29. doi: 10.1038/s44318-026-00759-3 (PMC13144697; doi:10.1038/s44318-026-00759-3)
Supplement: Supplementary file 7 — Source data Fig. 5 [file 44318_2026_759_MOESM7_ESM.zip › SD FIgure 5/5G/5G.xlsx]

## Sheet: Sheet1
Figure 5G		sgControl	sgControl	sgControl	sgControl	sgControl	sgControl	KO 1	KO 1	KO 1	KO 1	KO 1	KO 1	KO 2	KO 2	KO 2	KO 2	KO 2	KO 2
	Mock	100	93.4819	79.4617	94.7018	91.1977	89.9544	76.7823	89.5594	78.0316	77.9958	82.1266	78.2014	66.3931	52.7662	54.1168	56.6165	73.3774	57.964
	Cd2ap OE	100	97.4822	95.03	88.5478	100	100	91.9243	85.5475	100	85.0538	85.9885	86.5543	95.5097	82.6083	85.3482	83.4933	89.8187	81.5311
