# Supplementary material for: CDKAL1 dysfunction impairs lysine codon translation in podocytes and accelerates chronic kidney disease
Source: EMBO J. 2026 Mar 28;45(9):3206–29. doi: 10.1038/s44318-026-00759-3 (PMC13144697; doi:10.1038/s44318-026-00759-3)
Supplement: Supplementary file 7 — Source data Fig. 5 [file 44318_2026_759_MOESM7_ESM.zip › SD FIgure 5/5D/5D.xlsx]

## Sheet: Sheet1
Figure 5D
	SgControl		KO 1		KO 2
	Mock	OE	Mock	OE	Mock	OE
	97.4188	61.8061	53.1337	74.6689	35.4943	74.5581
	69.7163	82.6527	59.5837	79.3963	40.614	79.2422
	81.4041	74.4688	59.9665	75.361	54.617	71.3294
	79.7567	67.2105	50.8347	68.3691	46.3699	63.9215
	55.2137	58.1037	59.5717	56.4642	32.9152	52.4151
	67.0863	83.7314	54.5193	57.4844	43.4491	78.7904
	75.3553	71.204	45.2967	51.9529	21.8812	61.5823
	46.3034	60.5108	42.819	87.5	26.6208	73.7941
	84.4539	66.0813	49.5056	54.6718	33.4714	49.7899
	71.5317	59.4948	60.4415	65.1557	55.4659	45.0457
