# Supplementary material for: CDKAL1 dysfunction impairs lysine codon translation in podocytes and accelerates chronic kidney disease
Source: EMBO J. 2026 Mar 28;45(9):3206–29. doi: 10.1038/s44318-026-00759-3 (PMC13144697; doi:10.1038/s44318-026-00759-3)
Supplement: Supplementary file 7 — Source data Fig. 5 [file 44318_2026_759_MOESM7_ESM.zip › SD FIgure 5/5B/5B.xlsx]

## Sheet: Sheet1
Figure 5B
		sgControl	sgControl	sgControl	sgControl	sgControl	sgControl	sgControl	sgControl	sgControl	sgControl	sgControl	sgControl	sgControl	sgControl	sgControl	sgControl	KO 1	KO 1	KO 1	KO 1	KO 1	KO 1	KO 1	KO 1	KO 1	KO 1	KO 1	KO 1	KO 1	KO 1	KO 1	KO 1	KO 2	KO 2	KO 2	KO 2	KO 2	KO 2	KO 2	KO 2	KO 2	KO 2	KO 2	KO 2	KO 2	KO 2	KO 2	KO 2
	Mock	1.17957	0.94966	0.696119	1.01097	0.704422	1.03141	0.703783	1.05887	1.34263	1.04243	1.16422	1.07191	0.909784	1.13552	0.999474	1.00267	1.1106	1.33476	0.899846	1.08825	0.878132	1.34626	0.845562	1.12912	1.97949	1.26118	1.09285	1.19137	1.35427	1.14405	1.34185	1.21541	1.09783	1.13998	1.03204	1.0991	1.22044	1.10677	1.56212	1.21789	1.14095	1.26583	1.3147	1.44114	1.31703	1.26118	1.15025	1.32091
	Cd2ap OE	1.14369	0.905237	1.09729	0.991573	1.2588	1.10434	1.11843	1.05559									1.27466	0.92873	1.00097	1.02623	1.13194	0.914634	1.04913	0.964556									0.993335	1.01272	1.06558	1.1431	0.914634	1.15485	1.08143	1.37392
