# Supplementary material for: CDKAL1 dysfunction impairs lysine codon translation in podocytes and accelerates chronic kidney disease
Source: EMBO J. 2026 Mar 28;45(9):3206–29. doi: 10.1038/s44318-026-00759-3 (PMC13144697; doi:10.1038/s44318-026-00759-3)
Supplement: Supplementary file 8 — EV and Appendix Figures Source Data [file 44318_2026_759_MOESM8_ESM.zip]

Archive with 208 entries (176 files):
- SD EV Figureπü«πé│πâÆπéÜπâ╝/
- SD EV Figureπü«πé│πâÆπéÜπâ╝/Appendix Figure S7/
- SD EV Figureπü«πé│πâÆπéÜπâ╝/Appendix Figure S9/
- SD EV Figureπü«πé│πâÆπéÜπâ╝/Appendix Figure S8/
- SD EV Figureπü«πé│πâÆπéÜπâ╝/Appendix Figure S6/
- SD EV Figureπü«πé│πâÆπéÜπâ╝/Appendix Figure S1/
- SD EV Figureπü«πé│πâÆπéÜπâ╝/.DS_Store
- __MACOSX/SD EV Figureπü«πé│πâÆπéÜπâ╝/._.DS_Store
- SD EV Figureπü«πé│πâÆπéÜπâ╝/Appendix Figure S11/
- SD EV Figureπü«πé│πâÆπéÜπâ╝/Appendix FIgure S10/
- SD EV Figureπü«πé│πâÆπéÜπâ╝/Appendix Table S1/
- SD EV Figureπü«πé│πâÆπéÜπâ╝/SD EV1/
- SD EV Figureπü«πé│πâÆπéÜπâ╝/Appendix Figure S2/
- SD EV Figureπü«πé│πâÆπéÜπâ╝/Appendix Figure S5/
- SD EV Figureπü«πé│πâÆπéÜπâ╝/SD EV4/
- SD EV Figureπü«πé│πâÆπéÜπâ╝/SD EV3/
- SD EV Figureπü«πé│πâÆπéÜπâ╝/SD EV2/
- SD EV Figureπü«πé│πâÆπéÜπâ╝/SD EV5/
- SD EV Figureπü«πé│πâÆπéÜπâ╝/Appendix Figure S7/.DS_Store
- __MACOSX/SD EV Figureπü«πé│πâÆπéÜπâ╝/Appendix Figure S7/._.DS_Store
- SD EV Figureπü«πé│πâÆπéÜπâ╝/Appendix Figure S7/Appendix Figure S7.xlsx
- __MACOSX/SD EV Figureπü«πé│πâÆπéÜπâ╝/Appendix Figure S7/._Appendix Figure S7.xlsx
- SD EV Figureπü«πé│πâÆπéÜπâ╝/Appendix Figure S9/Appendix Figure S9.xlsx
- __MACOSX/SD EV Figureπü«πé│πâÆπéÜπâ╝/Appendix Figure S9/._Appendix Figure S9.xlsx
- SD EV Figureπü«πé│πâÆπéÜπâ╝/Appendix Figure S8/Appendix FIgure S8.xlsx
- __MACOSX/SD EV Figureπü«πé│πâÆπéÜπâ╝/Appendix Figure S8/._Appendix FIgure S8.xlsx
- SD EV Figureπü«πé│πâÆπéÜπâ╝/Appendix Figure S6/.DS_Store
- __MACOSX/SD EV Figureπü«πé│πâÆπéÜπâ╝/Appendix Figure S6/._.DS_Store
- SD EV Figureπü«πé│πâÆπéÜπâ╝/Appendix Figure S6/~$EV 4A.xlsx
- __MACOSX/SD EV Figureπü«πé│πâÆπéÜπâ╝/Appendix Figure S6/._~$EV 4A.xlsx
- SD EV Figureπü«πé│πâÆπéÜπâ╝/Appendix Figure S6/Appendix Figure S6E.xlsx
- __MACOSX/SD EV Figureπü«πé│πâÆπéÜπâ╝/Appendix Figure S6/._Appendix Figure S6E.xlsx
- SD EV Figureπü«πé│πâÆπéÜπâ╝/Appendix Figure S6/Appendix Figure S6B.xlsx
- __MACOSX/SD EV Figureπü«πé│πâÆπéÜπâ╝/Appendix Figure S6/._Appendix Figure S6B.xlsx
- SD EV Figureπü«πé│πâÆπéÜπâ╝/Appendix Figure S6/Appendix Figure S6C.xlsx
- __MACOSX/SD EV Figureπü«πé│πâÆπéÜπâ╝/Appendix Figure S6/._Appendix Figure S6C.xlsx
- SD EV Figureπü«πé│πâÆπéÜπâ╝/Appendix Figure S6/Appendix Figure S6D.pdf
- __MACOSX/SD EV Figureπü«πé│πâÆπéÜπâ╝/Appendix Figure S6/._Appendix Figure S6D.pdf
- SD EV Figureπü«πé│πâÆπéÜπâ╝/Appendix Figure S6/Appendix Figure S6A.xlsx
- __MACOSX/SD EV Figureπü«πé│πâÆπéÜπâ╝/Appendix Figure S6/._Appendix Figure S6A.xlsx
- SD EV Figureπü«πé│πâÆπéÜπâ╝/Appendix Figure S6/~$EV 4B.xlsx
- __MACOSX/SD EV Figureπü«πé│πâÆπéÜπâ╝/Appendix Figure S6/._~$EV 4B.xlsx
- SD EV Figureπü«πé│πâÆπéÜπâ╝/Appendix Figure S6/Appendix Figure S6F.xlsx
- __MACOSX/SD EV Figureπü«πé│πâÆπéÜπâ╝/Appendix Figure S6/._Appendix Figure S6F.xlsx
- SD EV Figureπü«πé│πâÆπéÜπâ╝/Appendix Figure S1/Appendix Figure S1A/
- SD EV Figureπü«πé│πâÆπéÜπâ╝/Appendix Figure S1/Appendix Figure S1B.xlsx
- __MACOSX/SD EV Figureπü«πé│πâÆπéÜπâ╝/Appendix Figure S1/._Appendix Figure S1B.xlsx
- SD EV Figureπü«πé│πâÆπéÜπâ╝/Appendix Figure S1/.DS_Store
- __MACOSX/SD EV Figureπü«πé│πâÆπéÜπâ╝/Appendix Figure S1/._.DS_Store
- SD EV Figureπü«πé│πâÆπéÜπâ╝/Appendix Figure S11/Appendix Figure S11.xlsx
- __MACOSX/SD EV Figureπü«πé│πâÆπéÜπâ╝/Appendix Figure S11/._Appendix Figure S11.xlsx
- SD EV Figureπü«πé│πâÆπéÜπâ╝/Appendix FIgure S10/.DS_Store
- __MACOSX/SD EV Figureπü«πé│πâÆπéÜπâ╝/Appendix FIgure S10/._.DS_Store
- SD EV Figureπü«πé│πâÆπéÜπâ╝/Appendix FIgure S10/Unedit immunoblot of Appendix Figure S10.pdf
- __MACOSX/SD EV Figureπü«πé│πâÆπéÜπâ╝/Appendix FIgure S10/._Unedit immunoblot of Appendix Figure S10.pdf
- SD EV Figureπü«πé│πâÆπéÜπâ╝/Appendix Table S1/Appndix Table S1.xlsx
- __MACOSX/SD EV Figureπü«πé│πâÆπéÜπâ╝/Appendix Table S1/._Appndix Table S1.xlsx
- SD EV Figureπü«πé│πâÆπéÜπâ╝/SD EV1/.DS_Store
- __MACOSX/SD EV Figureπü«πé│πâÆπéÜπâ╝/SD EV1/._.DS_Store
- SD EV Figureπü«πé│πâÆπéÜπâ╝/SD EV1/EV 1B.xlsx
- __MACOSX/SD EV Figureπü«πé│πâÆπéÜπâ╝/SD EV1/._EV 1B.xlsx
- SD EV Figureπü«πé│πâÆπéÜπâ╝/SD EV1/EV 1C.xlsx
- __MACOSX/SD EV Figureπü«πé│πâÆπéÜπâ╝/SD EV1/._EV 1C.xlsx
- SD EV Figureπü«πé│πâÆπéÜπâ╝/Appendix Figure S2/.DS_Store
- __MACOSX/SD EV Figureπü«πé│πâÆπéÜπâ╝/Appendix Figure S2/._.DS_Store
- SD EV Figureπü«πé│πâÆπéÜπâ╝/Appendix Figure S2/Flox Nephrin-CDKAL1/
- SD EV Figureπü«πé│πâÆπéÜπâ╝/Appendix Figure S2/Flox Synaptopodin-CDKAL1/
- SD EV Figureπü«πé│πâÆπéÜπâ╝/Appendix Figure S2/podocyte-specific Cdkal1 KO Synaptopodin-CDKAL1/
- SD EV Figureπü«πé│πâÆπéÜπâ╝/Appendix Figure S2/podocyte-specific Cdkal1 KO Nephrin-CDKAL1/
- SD EV Figureπü«πé│πâÆπéÜπâ╝/Appendix Figure S5/.DS_Store
- __MACOSX/SD EV Figureπü«πé│πâÆπéÜπâ╝/Appendix Figure S5/._.DS_Store
- SD EV Figureπü«πé│πâÆπéÜπâ╝/Appendix Figure S5/Appendix Figure S5C.xlsx
- __MACOSX/SD EV Figureπü«πé│πâÆπéÜπâ╝/Appendix Figure S5/._Appendix Figure S5C.xlsx
- SD EV Figureπü«πé│πâÆπéÜπâ╝/Appendix Figure S5/Appendix Figure S5B/
- SD EV Figureπü«πé│πâÆπéÜπâ╝/SD EV4/.DS_Store
- __MACOSX/SD EV Figureπü«πé│πâÆπéÜπâ╝/SD EV4/._.DS_Store
- SD EV Figureπü«πé│πâÆπéÜπâ╝/SD EV4/~$EV 3A.xlsx
- __MACOSX/SD EV Figureπü«πé│πâÆπéÜπâ╝/SD EV4/._~$EV 3A.xlsx
- SD EV Figureπü«πé│πâÆπéÜπâ╝/SD EV4/EV 4A.xlsx
- __MACOSX/SD EV Figureπü«πé│πâÆπéÜπâ╝/SD EV4/._EV 4A.xlsx
- SD EV Figureπü«πé│πâÆπéÜπâ╝/SD EV4/EV 4B.xlsx
- __MACOSX/SD EV Figureπü«πé│πâÆπéÜπâ╝/SD EV4/._EV 4B.xlsx
- SD EV Figureπü«πé│πâÆπéÜπâ╝/SD EV4/~$EV 3B.xlsx
- __MACOSX/SD EV Figureπü«πé│πâÆπéÜπâ╝/SD EV4/._~$EV 3B.xlsx
- SD EV Figureπü«πé│πâÆπéÜπâ╝/SD EV3/EV 3A/
- SD EV Figureπü«πé│πâÆπéÜπâ╝/SD EV3/.DS_Store
- __MACOSX/SD EV Figureπü«πé│πâÆπéÜπâ╝/SD EV3/._.DS_Store
- SD EV Figureπü«πé│πâÆπéÜπâ╝/SD EV3/EV 3C/
- SD EV Figureπü«πé│πâÆπéÜπâ╝/SD EV3/EV 3B/
- SD EV Figureπü«πé│πâÆπéÜπâ╝/SD EV2/.DS_Store
- __MACOSX/SD EV Figureπü«πé│πâÆπéÜπâ╝/SD EV2/._.DS_Store
- SD EV Figureπü«πé│πâÆπéÜπâ╝/SD EV2/EV 2B/
- SD EV Figureπü«πé│πâÆπéÜπâ╝/SD EV2/EV 2A/
- SD EV Figureπü«πé│πâÆπéÜπâ╝/SD EV5/EV 5D.xlsx
- __MACOSX/SD EV Figureπü«πé│πâÆπéÜπâ╝/SD EV5/._EV 5D.xlsx
- SD EV Figureπü«πé│πâÆπéÜπâ╝/SD EV5/EV 5C.xlsx
- __MACOSX/SD EV Figureπü«πé│πâÆπéÜπâ╝/SD EV5/._EV 5C.xlsx
- SD EV Figureπü«πé│πâÆπéÜπâ╝/SD EV5/EV 5B.xlsx
- __MACOSX/SD EV Figureπü«πé│πâÆπéÜπâ╝/SD EV5/._EV 5B.xlsx
- SD EV Figureπü«πé│πâÆπéÜπâ╝/Appendix Figure S1/Appendix Figure S1A/Flox.tif
- __MACOSX/SD EV Figureπü«πé│πâÆπéÜπâ╝/Appendix Figure S1/Appendix Figure S1A/._Flox.tif
- SD EV Figureπü«πé│πâÆπéÜπâ╝/Appendix Figure S1/Appendix Figure S1A/Systemic Cdkal1 KO.tif
- __MACOSX/SD EV Figureπü«πé│πâÆπéÜπâ╝/Appendix Figure S1/Appendix Figure S1A/._Systemic Cdkal1 KO.tif
- SD EV Figureπü«πé│πâÆπéÜπâ╝/Appendix Figure S2/Flox Nephrin-CDKAL1/.DS_Store
- __MACOSX/SD EV Figureπü«πé│πâÆπéÜπâ╝/Appendix Figure S2/Flox Nephrin-CDKAL1/._.DS_Store
- SD EV Figureπü«πé│πâÆπéÜπâ╝/Appendix Figure S2/Flox Nephrin-CDKAL1/anti-CDKAL1.tif
- __MACOSX/SD EV Figureπü«πé│πâÆπéÜπâ╝/Appendix Figure S2/Flox Nephrin-CDKAL1/._anti-CDKAL1.tif
- SD EV Figureπü«πé│πâÆπéÜπâ╝/Appendix Figure S2/Flox Nephrin-CDKAL1/anti-Nephrin.tif
- __MACOSX/SD EV Figureπü«πé│πâÆπéÜπâ╝/Appendix Figure S2/Flox Nephrin-CDKAL1/._anti-Nephrin.tif
- SD EV Figureπü«πé│πâÆπéÜπâ╝/Appendix Figure S2/Flox Nephrin-CDKAL1/merge.tif
- __MACOSX/SD EV Figureπü«πé│πâÆπéÜπâ╝/Appendix Figure S2/Flox Nephrin-CDKAL1/._merge.tif
- SD EV Figureπü«πé│πâÆπéÜπâ╝/Appendix Figure S2/Flox Synaptopodin-CDKAL1/anti-CDKAL1.tif
- __MACOSX/SD EV Figureπü«πé│πâÆπéÜπâ╝/Appendix Figure S2/Flox Synaptopodin-CDKAL1/._anti-CDKAL1.tif
- SD EV Figureπü«πé│πâÆπéÜπâ╝/Appendix Figure S2/Flox Synaptopodin-CDKAL1/anti-Synaptopodin.tif
- __MACOSX/SD EV Figureπü«πé│πâÆπéÜπâ╝/Appendix Figure S2/Flox Synaptopodin-CDKAL1/._anti-Synaptopodin.tif
- SD EV Figureπü«πé│πâÆπéÜπâ╝/Appendix Figure S2/Flox Synaptopodin-CDKAL1/merge.tif
- __MACOSX/SD EV Figureπü«πé│πâÆπéÜπâ╝/Appendix Figure S2/Flox Synaptopodin-CDKAL1/._merge.tif
- SD EV Figureπü«πé│πâÆπéÜπâ╝/Appendix Figure S2/podocyte-specific Cdkal1 KO Synaptopodin-CDKAL1/anti-CDKAL1.tif
- __MACOSX/SD EV Figureπü«πé│πâÆπéÜπâ╝/Appendix Figure S2/podocyte-specific Cdkal1 KO Synaptopodin-CDKAL1/._anti-CDKAL1.tif
- SD EV Figureπü«πé│πâÆπéÜπâ╝/Appendix Figure S2/podocyte-specific Cdkal1 KO Synaptopodin-CDKAL1/anti-Synaptopodin.tif
- __MACOSX/SD EV Figureπü«πé│πâÆπéÜπâ╝/Appendix Figure S2/podocyte-specific Cdkal1 KO Synaptopodin-CDKAL1/._anti-Synaptopodin.tif
- SD EV Figureπü«πé│πâÆπéÜπâ╝/Appendix Figure S2/podocyte-specific Cdkal1 KO Synaptopodin-CDKAL1/merge.tif
- __MACOSX/SD EV Figureπü«πé│πâÆπéÜπâ╝/Appendix Figure S2/podocyte-specific Cdkal1 KO Synaptopodin-CDKAL1/._merge.tif
- SD EV Figureπü«πé│πâÆπéÜπâ╝/Appendix Figure S2/podocyte-specific Cdkal1 KO Nephrin-CDKAL1/.DS_Store
- __MACOSX/SD EV Figureπü«πé│πâÆπéÜπâ╝/Appendix Figure S2/podocyte-specific Cdkal1 KO Nephrin-CDKAL1/._.DS_Store
- SD EV Figureπü«πé│πâÆπéÜπâ╝/Appendix Figure S2/podocyte-specific Cdkal1 KO Nephrin-CDKAL1/anti-CDKAL1.tif
- __MACOSX/SD EV Figureπü«πé│πâÆπéÜπâ╝/Appendix Figure S2/podocyte-specific Cdkal1 KO Nephrin-CDKAL1/._anti-CDKAL1.tif
- SD EV Figureπü«πé│πâÆπéÜπâ╝/Appendix Figure S2/podocyte-specific Cdkal1 KO Nephrin-CDKAL1/anti-Nephrin.tif
- __MACOSX/SD EV Figureπü«πé│πâÆπéÜπâ╝/Appendix Figure S2/podocyte-specific Cdkal1 KO Nephrin-CDKAL1/._anti-Nephrin.tif
- SD EV Figureπü«πé│πâÆπéÜπâ╝/Appendix Figure S2/podocyte-specific Cdkal1 KO Nephrin-CDKAL1/merge.tif
- __MACOSX/SD EV Figureπü«πé│πâÆπéÜπâ╝/Appendix Figure S2/podocyte-specific Cdkal1 KO Nephrin-CDKAL1/._merge.tif
- SD EV Figureπü«πé│πâÆπéÜπâ╝/Appendix Figure S5/Appendix Figure S5B/.DS_Store
- __MACOSX/SD EV Figureπü«πé│πâÆπéÜπâ╝/Appendix Figure S5/Appendix Figure S5B/._.DS_Store
- SD EV Figureπü«πé│πâÆπéÜπâ╝/Appendix Figure S5/Appendix Figure S5B/SgControl.tif
- __MACOSX/SD EV Figureπü«πé│πâÆπéÜπâ╝/Appendix Figure S5/Appendix Figure S5B/._SgControl.tif
- SD EV Figureπü«πé│πâÆπéÜπâ╝/Appendix Figure S5/Appendix Figure S5B/KO2.tif
- __MACOSX/SD EV Figureπü«πé│πâÆπéÜπâ╝/Appendix Figure S5/Appendix Figure S5B/._KO2.tif
- SD EV Figureπü«πé│πâÆπéÜπâ╝/Appendix Figure S5/Appendix Figure S5B/KO1.tif
- __MACOSX/SD EV Figureπü«πé│πâÆπéÜπâ╝/Appendix Figure S5/Appendix Figure S5B/._KO1.tif
- SD EV Figureπü«πé│πâÆπéÜπâ╝/SD EV3/EV 3A/Flox.tif
- __MACOSX/SD EV Figureπü«πé│πâÆπéÜπâ╝/SD EV3/EV 3A/._Flox.tif
- SD EV Figureπü«πé│πâÆπéÜπâ╝/SD EV3/EV 3A/Systemic Cdkal1 KO.tif
- __MACOSX/SD EV Figureπü«πé│πâÆπéÜπâ╝/SD EV3/EV 3A/._Systemic Cdkal1 KO.tif
- SD EV Figureπü«πé│πâÆπéÜπâ╝/SD EV3/EV 3C/.DS_Store
- __MACOSX/SD EV Figureπü«πé│πâÆπéÜπâ╝/SD EV3/EV 3C/._.DS_Store
- SD EV Figureπü«πé│πâÆπéÜπâ╝/SD EV3/EV 3C/Systemic Cdkal1 KO/
- SD EV Figureπü«πé│πâÆπéÜπâ╝/SD EV3/EV 3C/Flox/
- SD EV Figureπü«πé│πâÆπéÜπâ╝/SD EV3/EV 3B/╬▒SMA_Cdkal1/
- SD EV Figureπü«πé│πâÆπéÜπâ╝/SD EV3/EV 3B/.DS_Store
- __MACOSX/SD EV Figureπü«πé│πâÆπéÜπâ╝/SD EV3/EV 3B/._.DS_Store
- SD EV Figureπü«πé│πâÆπéÜπâ╝/SD EV3/EV 3B/CD31_Cdkal1/
- SD EV Figureπü«πé│πâÆπéÜπâ╝/SD EV3/EV 3B/Podocin_Cdkal1/
- SD EV Figureπü«πé│πâÆπéÜπâ╝/SD EV2/EV 2B/Flox_HighMagnification.tif
- __MACOSX/SD EV Figureπü«πé│πâÆπéÜπâ╝/SD EV2/EV 2B/._Flox_HighMagnification.tif
- SD EV Figureπü«πé│πâÆπéÜπâ╝/SD EV2/EV 2B/Podocyte-specific Cdkal1 KO_HighMagnification.tif
- __MACOSX/SD EV Figureπü«πé│πâÆπéÜπâ╝/SD EV2/EV 2B/._Podocyte-specific Cdkal1 KO_HighMagnification.tif
- SD EV Figureπü«πé│πâÆπéÜπâ╝/SD EV2/EV 2B/Flox_LowMagnification.tif
- __MACOSX/SD EV Figureπü«πé│πâÆπéÜπâ╝/SD EV2/EV 2B/._Flox_LowMagnification.tif
- SD EV Figureπü«πé│πâÆπéÜπâ╝/SD EV2/EV 2B/Podocyte-specific Cdkal1 KO_LowMagnification.tif
- __MACOSX/SD EV Figureπü«πé│πâÆπéÜπâ╝/SD EV2/EV 2B/._Podocyte-specific Cdkal1 KO_LowMagnification.tif
- SD EV Figureπü«πé│πâÆπéÜπâ╝/SD EV2/EV 2B/KO_LowMagnification.tif
- __MACOSX/SD EV Figureπü«πé│πâÆπéÜπâ╝/SD EV2/EV 2B/._KO_LowMagnification.tif
- SD EV Figureπü«πé│πâÆπéÜπâ╝/SD EV2/EV 2B/KO_HighMagnification.tif
- __MACOSX/SD EV Figureπü«πé│πâÆπéÜπâ╝/SD EV2/EV 2B/._KO_HighMagnification.tif
- SD EV Figureπü«πé│πâÆπéÜπâ╝/SD EV2/EV 2A/.DS_Store
- __MACOSX/SD EV Figureπü«πé│πâÆπéÜπâ╝/SD EV2/EV 2A/._.DS_Store
- SD EV Figureπü«πé│πâÆπéÜπâ╝/SD EV2/EV 2A/Flox_HighMagnification.tif
- __MACOSX/SD EV Figureπü«πé│πâÆπéÜπâ╝/SD EV2/EV 2A/._Flox_HighMagnification.tif
- SD EV Figureπü«πé│πâÆπéÜπâ╝/SD EV2/EV 2A/KO_LowMaginification.tif
- __MACOSX/SD EV Figureπü«πé│πâÆπéÜπâ╝/SD EV2/EV 2A/._KO_LowMaginification.tif
- SD EV Figureπü«πé│πâÆπéÜπâ╝/SD EV2/EV 2A/Flox_LowMagnification.tif
- __MACOSX/SD EV Figureπü«πé│πâÆπéÜπâ╝/SD EV2/EV 2A/._Flox_LowMagnification.tif
- SD EV Figureπü«πé│πâÆπéÜπâ╝/SD EV2/EV 2A/Podocyte-specific Cdkal1 KO_LowMagnification.TIF
- __MACOSX/SD EV Figureπü«πé│πâÆπéÜπâ╝/SD EV2/EV 2A/._Podocyte-specific Cdkal1 KO_LowMagnification.TIF
- SD EV Figureπü«πé│πâÆπéÜπâ╝/SD EV2/EV 2A/KO_HighMagnification.tif
- __MACOSX/SD EV Figureπü«πé│πâÆπéÜπâ╝/SD EV2/EV 2A/._KO_HighMagnification.tif
- SD EV Figureπü«πé│πâÆπéÜπâ╝/SD EV2/EV 2A/Podocyte-specific Cdkal1 KO_HighMagnification..tif
- __MACOSX/SD EV Figureπü«πé│πâÆπéÜπâ╝/SD EV2/EV 2A/._Podocyte-specific Cdkal1 KO_HighMagnification..tif
- SD EV Figureπü«πé│πâÆπéÜπâ╝/SD EV3/EV 3C/Systemic Cdkal1 KO/KO_HighMagnification2.TIF
- __MACOSX/SD EV Figureπü«πé│πâÆπéÜπâ╝/SD EV3/EV 3C/Systemic Cdkal1 KO/._KO_HighMagnification2.TIF
- SD EV Figureπü«πé│πâÆπéÜπâ╝/SD EV3/EV 3C/Systemic Cdkal1 KO/KO_HighMagnification1.TIF
- __MACOSX/SD EV Figureπü«πé│πâÆπéÜπâ╝/SD EV3/EV 3C/Systemic Cdkal1 KO/._KO_HighMagnification1.TIF
- SD EV Figureπü«πé│πâÆπéÜπâ╝/SD EV3/EV 3C/Systemic Cdkal1 KO/KO_MediumMagnification.TIF
- __MACOSX/SD EV Figureπü«πé│πâÆπéÜπâ╝/SD EV3/EV 3C/Systemic Cdkal1 KO/._KO_MediumMagnification.TIF
- SD EV Figureπü«πé│πâÆπéÜπâ╝/SD EV3/EV 3C/Flox/Flox_HighMagnification2.TIF
- __MACOSX/SD EV Figureπü«πé│πâÆπéÜπâ╝/SD EV3/EV 3C/Flox/._Flox_HighMagnification2.TIF
- SD EV Figureπü«πé│πâÆπéÜπâ╝/SD EV3/EV 3C/Flox/Flox_HighMagnification1.TIF
- __MACOSX/SD EV Figureπü«πé│πâÆπéÜπâ╝/SD EV3/EV 3C/Flox/._Flox_HighMagnification1.TIF
- SD EV Figureπü«πé│πâÆπéÜπâ╝/SD EV3/EV 3C/Flox/Flox_MediumMagnification.TIF
- __MACOSX/SD EV Figureπü«πé│πâÆπéÜπâ╝/SD EV3/EV 3C/Flox/._Flox_MediumMagnification.TIF
- SD EV Figureπü«πé│πâÆπéÜπâ╝/SD EV3/EV 3B/╬▒SMA_Cdkal1/Cdkal1.tif
- __MACOSX/SD EV Figureπü«πé│πâÆπéÜπâ╝/SD EV3/EV 3B/╬▒SMA_Cdkal1/._Cdkal1.tif
- SD EV Figureπü«πé│πâÆπéÜπâ╝/SD EV3/EV 3B/╬▒SMA_Cdkal1/╬▒SMA.tif
- __MACOSX/SD EV Figureπü«πé│πâÆπéÜπâ╝/SD EV3/EV 3B/╬▒SMA_Cdkal1/._╬▒SMA.tif
- SD EV Figureπü«πé│πâÆπéÜπâ╝/SD EV3/EV 3B/╬▒SMA_Cdkal1/merge.tif
- __MACOSX/SD EV Figureπü«πé│πâÆπéÜπâ╝/SD EV3/EV 3B/╬▒SMA_Cdkal1/._merge.tif
- SD EV Figureπü«πé│πâÆπéÜπâ╝/SD EV3/EV 3B/CD31_Cdkal1/Cdkal1.tif
- __MACOSX/SD EV Figureπü«πé│πâÆπéÜπâ╝/SD EV3/EV 3B/CD31_Cdkal1/._Cdkal1.tif
- SD EV Figureπü«πé│πâÆπéÜπâ╝/SD EV3/EV 3B/CD31_Cdkal1/CD31.tif
- __MACOSX/SD EV Figureπü«πé│πâÆπéÜπâ╝/SD EV3/EV 3B/CD31_Cdkal1/._CD31.tif
- SD EV Figureπü«πé│πâÆπéÜπâ╝/SD EV3/EV 3B/CD31_Cdkal1/merge.tif
- __MACOSX/SD EV Figureπü«πé│πâÆπéÜπâ╝/SD EV3/EV 3B/CD31_Cdkal1/._merge.tif
- SD EV Figureπü«πé│πâÆπéÜπâ╝/SD EV3/EV 3B/Podocin_Cdkal1/Cdkal1.tif
- __MACOSX/SD EV Figureπü«πé│πâÆπéÜπâ╝/SD EV3/EV 3B/Podocin_Cdkal1/._Cdkal1.tif
- SD EV Figureπü«πé│πâÆπéÜπâ╝/SD EV3/EV 3B/Podocin_Cdkal1/podocin.tif
- __MACOSX/SD EV Figureπü«πé│πâÆπéÜπâ╝/SD EV3/EV 3B/Podocin_Cdkal1/._podocin.tif
- SD EV Figureπü«πé│πâÆπéÜπâ╝/SD EV3/EV 3B/Podocin_Cdkal1/merge.tif
- __MACOSX/SD EV Figureπü«πé│πâÆπéÜπâ╝/SD EV3/EV 3B/Podocin_Cdkal1/._merge.tif
