# Supplementary material for: CDKAL1 dysfunction impairs lysine codon translation in podocytes and accelerates chronic kidney disease
Source: EMBO J. 2026 Mar 28;45(9):3206–29. doi: 10.1038/s44318-026-00759-3 (PMC13144697; doi:10.1038/s44318-026-00759-3)
Supplement: Supplementary file 8 — EV and Appendix Figures Source Data [file 44318_2026_759_MOESM8_ESM.zip › SD EV Figureπü«πé│πâÆπéÜπâ╝/Appendix Figure S7/Appendix Figure S7.xlsx]

## Sheet: Sheet1
Appendix Figure S7
	Bip	sgControl	sgControl	sgControl	sgControl	sgControl	sgControl	KO 1	KO 1	KO 1	KO 1	KO 1	KO 1	KO 2	KO 2	KO 2	KO 2	KO 2	KO 2
		1.03529	0.969736	0.996059	1.00231	0.988514	1.00928	1.01989	1.06142	1.03827	0.981686	1.40769	1.75727	1.09212	1.02051	1.11673	1.1434	1.26868	1.52979
	Chop	sgControl	sgControl	sgControl	sgControl	sgControl	sgControl	KO 1	KO 1	KO 1	KO 1	KO 1	KO 1	KO 2	KO 2	KO 2	KO 2	KO 2	KO 2
		1.01785	0.977977	1.00459	1.05214	0.981686	0.968171	1.04746	1.04484	1.03922	0.791869	0.854607	0.909618	1.05986	1.06901	1.03023	0.974905	1.11987	0.981686
	Total Xbp1	sgControl	sgControl	sgControl	sgControl	sgControl	sgControl	KO 1	KO 1	KO 1	KO 1	KO 1	KO 1	KO 2	KO 2	KO 2	KO 2	KO 2	KO 2
		1.00307	0.984524	1.01261	0.864537	0.952638	1.21419	1.0471	1.03466	1.05897	1.08673	1.1487	1.3566	1.09758	1.06137	1.04582	1.31951	1.19748	1.20581
	Spliced Xbp1	sgControl	sgControl	sgControl	sgControl	sgControl	sgControl	KO 1	KO 1	KO 1	KO 1	KO 1	KO 1	KO 2	KO 2	KO 2	KO 2	KO 2	KO 2
		1.00535	0.987949	1.00681	0.882703	1.18099	0.959264	1.05369	1.05889	1.10068	1.02101	1.20581	1.82766	1.10999	1.08526	1.06251	1.53688	1.28343	1.24833
