# Supplementary material for: CDKAL1 dysfunction impairs lysine codon translation in podocytes and accelerates chronic kidney disease
Source: EMBO J. 2026 Mar 28;45(9):3206–29. doi: 10.1038/s44318-026-00759-3 (PMC13144697; doi:10.1038/s44318-026-00759-3)
Supplement: Supplementary file 8 — EV and Appendix Figures Source Data [file 44318_2026_759_MOESM8_ESM.zip › SD EV Figureπü«πé│πâÆπéÜπâ╝/Appendix Figure S9/Appendix Figure S9.xlsx]

## Sheet: Sheet1
Appendix Figure S9
Increased			UUU			UUC			UUA			UUG					CUU			CUC			CUA			CUG				AUU			AUC			AUA			AUG				GUU			GUC			GUA
Nidogen-2	1403		29	2.067		35	2.49465		4	0.285103		15	1.06914				11	0.784034		13	0.926586		6	0.427655		53	3.77762			21	1.49679		25	1.7819		7	0.498931		5	0.356379			18	1.28297		24	1.71062		2
Fibulin-2	1221		7	0.573301		26	2.1294		2	0.1638		9	0.737101				8	0.655201		16	1.3104		7	0.573301		41	3.3579			6	0.4914		27	2.2113		4	0.3276		17	1.3923			5	0.4095		24	1.9656		12
Claudin-2	230		6	2.6087		4	1.73913		2	0.869565		3	1.30435				10	4.34783		1	0.434783		1	0.434783		9	3.91304			4	1.73913		12	5.21739		0	0		8	3.47826			5	2.17391		2	0.869565		2
Adipocyte enhancer-binding protein 1	1128		10	0.886525		21	1.8617		1	0.0886525		7	0.620567				5	0.443262		22	1.95035		8	0.70922		41	3.63475			13	1.15248		24	2.12766		2	0.177305		26	2.30496			4	0.35461		11	0.975177		4
Plexin domain-containing protein 2	530		13	2.45283		13	2.45283		3	0.566038		3	0.566038				5	0.943396		9	1.69811		4	0.754717		10	1.88679			12	2.26415		7	1.32075		10	1.88679		14	2.64151			9	1.69811		11	2.07547		7
Tubulointerstitial nephritis antigen-like	466		1	0.214592		13	2.7897		0	0		4	0.858369				1	0.214592		4	0.858369		4	0.858369		21	4.50644			5	1.07296		13	2.7897		0	0		16	3.43348			2	0.429185		9	1.93133		2
Collagen alpha-3(IV) chain	1669		24	1.43799		26	1.55782		11	0.659077		14	0.838826				24	1.43799		20	1.19832		8	0.479329		28	1.67765			15	0.898742		16	0.958658		8	0.479329		30	1.79748			12	0.718993		9	0.539245		7
Ladinin-1	528		2	0.378788		3	0.568182		1	0.189394		3	0.568182				8	1.51515		6	1.13636		4	0.757576		19	3.59848			1	0.189394		8	1.51515		0	0		3	0.568182			3	0.568182		14	2.65152		4
Myosin light chain kinase, smooth muscle	1941		20	1.0304		36	1.85471		2	0.10304		9	0.463679				10	0.515198		34	1.75167		9	0.463679		67	3.45183			12	0.618238		61	3.14271		7	0.360639		32	1.64863			17	0.875837		54	2.78207		7
3-oxo-5-alpha-steroid 4-dehydrogenase 1	255		10	3.92157		11	4.31373		2	0.784314		5	1.96078				1	0.392157		4	1.56863		5	1.96078		24	9.41176			1	0.392157		5	1.96078		3	1.17647		5	1.96078			2	0.784314		3	1.17647		2
Basement membrane-specific heparan sulfate proteoglycan core protein	3707		25	0.6744		79	2.1311		10	0.26976		24	0.647424				19	0.512544		52	1.40275		24	0.647424		166	4.47801			28	0.755328		79	2.1311		11	0.296736		45	1.21392			21	0.566496		47	1.26787		27
Cytochrome P450 1B1	543		10	1.84162		26	4.78821		2	0.368324		5	0.92081				7	1.28913		12	2.20994		4	0.736648		32	5.89319			5	0.92081		12	2.20994		1	0.184162		11	2.02578			9	1.65746		6	1.10497		0
Laminin subunit alpha-5	3718		48	1.29102		80	2.15169		6	0.161377		49	1.31791				35	0.941366		79	2.1248		35	0.941366		165	4.43787			17	0.457235		60	1.61377		5	0.134481		50	1.34481			21	0.56482		53	1.4255		31
Collagen alpha-1(XVIII) chain	1527		22	1.44073		29	1.89915		1	0.0654879		8	0.523903				11	0.720367		27	1.76817		10	0.654879		50	3.27439			12	0.785855		25	1.6372		5	0.327439		16	1.04781			11	0.720367		19	1.24427		8
Netrin-4	628		9	1.43312		18	2.86624		8	1.27389		5	0.796178				2	0.318471		10	1.59236		3	0.477707		13	2.07006			6	0.955414		10	1.59236		2	0.318471		13	2.07006			3	0.477707		12	1.91083		3
Isochorismatase domain-containing protein 2A	206		1	0.485437		6	2.91262		2	0.970874		2	0.970874				3	1.45631		6	2.91262		5	2.42718		13	6.31068			5	2.42718		6	2.91262		1	0.485437		4	1.94175			3	1.45631		2	0.970874		1
Laminin subunit gamma-1	1607		23	1.43124		24	1.49347		2	0.124456		12	0.746733				14	0.871189		31	1.92906		8	0.497822		54	3.3603			15	0.933416		31	1.92906		3	0.186683		18	1.1201			12	0.746733		10	0.622278		8
Collagen alpha-2(IV) chain	1707		19	1.11306		44	2.57762		3	0.175747		12	0.702988				16	0.937317		19	1.11306		8	0.468658		35	2.05038			11	0.644405		34	1.9918		10	0.585823		32	1.87463			13	0.76157		17	0.995899		8
Podocalyxin	503		2	0.397614		6	1.19284		0	0		6	1.19284				9	1.78926		11	2.18688		7	1.39165		20	3.97614			3	0.596421		12	2.38569		1	0.198807		7	1.39165			2	0.397614		11	2.18688		0
Alpha-N-acetylgalactosaminidase	415		5	1.20482		13	3.13253		3	0.722892		4	0.963855				1	0.240964		12	2.89157		6	1.44578		23	5.54217			5	1.20482		17	4.09639		1	0.240964		19	4.57831			3	0.722892		3	0.722892		3
(3R)-3-hydroxyacyl-CoA dehydrogenase	259		2	0.772201		5	1.9305		1	0.3861		2	0.772201				2	0.772201		6	2.3166		2	0.772201		8	3.0888			5	1.9305		9	3.4749		1	0.3861		7	2.7027			2	0.772201		7	2.7027		1
Angiomotin	1126		4	0.35524		7	0.62167		1	0.0888099		17	1.50977				15	1.33215		14	1.24334		2	0.17762		37	3.28597			13	1.15453		17	1.50977		1	0.0888099		29	2.57549			17	1.50977		16	1.42096		6
Nephronectin	561		8	1.42602		5	0.891266		2	0.356506		5	0.891266				1	0.178253		11	1.96078		5	0.891266		13	2.31729			11	1.96078		10	1.78253		6	1.06952		8	1.42602			2	0.356506		10	1.78253		2
Methyltransferase-like 7A1	244		5	2.04918		15	6.14754		0	0		3	1.22951				4	1.63934		2	0.819672		3	1.22951		18	7.37705			1	0.409836		3	1.22951		1	0.409836		6	2.45902			0	0		7	2.86885		1
Ceruloplasmin	1061		34	3.20452		25	2.35627		11	1.03676		10	0.942507				16	1.50801		14	1.31951		15	1.41376		11	1.03676			18	1.69651		13	1.22526		13	1.22526		28	2.63902			21	1.97926		13	1.22526		14
Myosin light chain kinase 3	795		13	1.63522		10	1.25786		5	0.628931		12	1.50943				9	1.13208		13	1.63522		10	1.25786		34	4.27673			7	0.880503		20	2.51572		4	0.503145		18	2.26415			11	1.38365		10	1.25786		8
Podoplanin	172		0	0		5	2.90698		2	1.16279		4	2.32558				1	0.581395		0	0		0	0		3	1.74419			4	2.32558		2	1.16279		4	2.32558		3	1.74419			6	3.48837		4	2.32558		2
Fibronectin	2477		25	1.00929		29	1.17077		4	0.161486		13	0.524828				13	0.524828		31	1.25151		10	0.403714		75	3.02786			49	1.9782		72	2.90674		8	0.322971		23	0.928543			43	1.73597		63	2.5434		12
Collagen alpha-1(VIII) chain	744		9	1.20968		9	1.20968		4	0.537634		9	1.20968				12	1.6129		9	1.20968		6	0.806452		13	1.74731			13	1.74731		12	1.6129		4	0.537634		26	3.49462			9	1.20968		6	0.806452		10
Carnitine O-palmitoyltransferase 1, liver isoform	773		15	1.94049		26	3.36352		0	0		9	1.16429				4	0.517464		18	2.32859		4	0.517464		34	4.39845			11	1.42303		26	3.36352		6	0.776197		25	3.23415			4	0.517464		15	1.94049		4
Transmembrane emp24 domain-containing protein 3	221		4	1.80995		11	4.97738		0	0		0	0				2	0.904977		5	2.26244		2	0.904977		13	5.88235			3	1.35747		3	1.35747		0	0		4	1.80995			2	0.904977		7	3.16742		2
Integrin beta-5	798		10	1.25313		19	2.38095		2	0.250627		8	1.00251				7	0.877193		26	3.25815		4	0.501253		34	4.26065			12	1.50376		20	2.50627		3	0.37594		11	1.37845			5	0.626566		15	1.8797		3
Glutamyl aminopeptidase	945		23	2.43386		20	2.1164		6	0.634921		11	1.16402				14	1.48148		16	1.69312		8	0.846561		28	2.96296			14	1.48148		23	2.43386		14	1.48148		23	2.43386			5	0.529101		15	1.5873		9
Zinc finger protein 185	352		1	0.284091		5	1.42045		0	0		2	0.568182				6	1.70455		6	1.70455		5	1.42045		9	2.55682			7	1.98864		10	2.84091		2	0.568182		6	1.70455			4	1.13636		6	1.70455		1
Isovaleryl-CoA dehydrogenase, mitochondrial	424		5	1.17925		9	2.12264		0	0		7	1.65094				5	1.17925		5	1.17925		8	1.88679		20	4.71698			8	1.88679		13	3.06604		3	0.707547		13	3.06604			6	1.41509		11	2.59434		4
Solute carrier family 49 member 4	478		16	3.34728		16	3.34728		7	1.46444		8	1.67364				11	2.30126		16	3.34728		6	1.25523		30	6.27615			5	1.04603		10	2.09205		8	1.67364		10	2.09205			11	2.30126		14	2.92887		2
Protein Wnt-16	364		5	1.37363		4	1.0989		2	0.549451		5	1.37363				1	0.274725		7	1.92308		3	0.824176		16	4.3956			5	1.37363		7	1.92308		0	0		11	3.02198			2	0.549451		8	2.1978		2
Alpha-(1,6)-fucosyltransferase	575		12	2.08696		4	0.695652		10	1.73913		8	1.3913				20	3.47826		15	2.6087		5	0.869565		10	1.73913			17	2.95652		10	1.73913		6	1.04348		9	1.56522			8	1.3913		11	1.91304		5
UDP-galactose translocator	390		9	2.30769		10	2.5641		3	0.769231		3	0.769231				4	1.02564		26	6.66667		2	0.512821		24	6.15385			5	1.28205		7	1.79487		2	0.512821		3	0.769231			7	1.79487		14	3.58974		2
Armadillo repeat-containing protein 10	306		5	1.63399		4	1.30719		6	1.96078		7	2.28758				8	2.61438		2	0.653595		2	0.653595		25	8.16993			7	2.28758		4	1.30719		4	1.30719		4	1.30719			3	0.980392		10	3.26797		1
Collagen alpha-1(IV) chain	1669		18	1.07849		30	1.79748		4	0.239664		16	0.958658				24	1.43799		24	1.43799		2	0.119832		20	1.19832			19	1.13841		18	1.07849		7	0.419413		32	1.91732			19	1.13841		14	0.838826		4
Protein wntless homolog	541		17	3.14233		24	4.43623		1	0.184843		7	1.2939				10	1.84843		9	1.66359		3	0.554529		16	2.95749			18	3.32717		29	5.36044		5	0.924214		26	4.80591			11	2.03327		7	1.2939		9
OX-2 membrane glycoprotein	278		4	1.43885		5	1.79856		3	1.07914		4	1.43885				3	1.07914		5	1.79856		4	1.43885		10	3.59712			6	2.15827		9	3.23741		2	0.719424		6	2.15827			5	1.79856		5	1.79856		6
Phospholipid transfer protein	493		8	1.62272		17	3.44828		1	0.20284		6	1.21704				6	1.21704		18	3.65112		4	0.811359		36	7.30223			4	0.811359		20	4.0568		1	0.20284		13	2.63692			4	0.811359		8	1.62272		0
Unconventional myosin-Id	1006		25	2.48509		27	2.6839		3	0.298211		10	0.994036				20	1.98807		19	1.88867		1	0.0994036		32	3.18091			25	2.48509		31	3.08151		10	0.994036		26	2.58449			14	1.39165		21	2.08748		8
AarF domain-containing protein kinase 1	525		8	1.52381		13	2.47619		1	0.190476		7	1.33333				10	1.90476		18	3.42857		3	0.571429		34	6.47619			5	0.952381		13	2.47619		1	0.190476		14	2.66667			4	0.761905		15	2.85714		3
Mitochondrial 2-oxodicarboxylate carrier	298		13	4.36242		9	3.02013		5	1.67785		8	2.68456				2	0.671141		3	1.00671		2	0.671141		9	3.02013			9	3.02013		8	2.68456		0	0		10	3.3557			5	1.67785		8	2.68456		4
3-oxoacyl-[acyl-carrier-protein] reductase	236		7	2.9661		2	0.847458		2	0.847458		5	2.11864				6	2.54237		4	1.69492		2	0.847458		5	2.11864			6	2.54237		7	2.9661		0	0		8	3.38983			9	3.81356		4	1.69492		5
Decreased
E3 ubiquitin-protein ligase listerin	1767		43	2.4335		38	2.15054		39	2.20713		42	2.37691				47	2.65988		38	2.15054		21	1.18846		66	3.73514			29	1.6412		30	1.69779		20	1.13186		66	3.73514			32	1.81098		31	1.75439		19
Calcyclin-binding protein	229		3	1.31004		1	0.436681		2	0.873362		5	2.18341				5	2.18341		2	0.873362		4	1.74672		2	0.873362			7	3.05677		3	1.31004		0	0		5	2.18341			3	1.31004		3	1.31004		3
Glutamine--fructose-6-phosphate aminotransferase [isomerizing] 1	697		19	2.72597		5	0.71736		2	0.286944		14	2.00861				14	2.00861		11	1.57819		1	0.143472		22	3.15638			20	2.86944		21	3.01291		6	0.860832		20	2.86944			14	2.00861		12	1.72166		2
Nuclear transport factor 2	127		3	2.3622		5	3.93701		2	1.5748		0	0				3	2.3622		1	0.787402		3	2.3622		1	0.787402			7	5.51181		5	3.93701		0	0		5	3.93701			2	1.5748		0	0		0
DNA replication licensing factor MCM6	821		18	2.19245		17	2.07065		5	0.609013		7	0.852619				14	1.70524		18	2.19245		6	0.730816		24	2.92326			23	2.80146		18	2.19245		6	0.730816		14	1.70524			18	2.19245		16	1.94884		5
Heat shock protein HSP 90-beta	724		9	1.24309		17	2.34807		1	0.138122		11	1.51934				6	0.828729		17	2.34807		3	0.414365		24	3.31492			15	2.07182		31	4.28177		2	0.276243		19	2.62431			5	0.690608		10	1.38122		1
Thioredoxin domain-containing protein 9	226		5	2.21239		8	3.53982		3	1.32743		3	1.32743				3	1.32743		5	2.21239		3	1.32743		10	4.42478			3	1.32743		5	2.21239		1	0.442478		3	1.32743			4	1.76991		4	1.76991		0
Eukaryotic translation initiation factor 5A-1	154		2	1.2987		3	1.94805		1	0.649351		1	0.649351				2	1.2987		2	1.2987		1	0.649351		6	3.8961			4	2.5974		7	4.54545		0	0		6	3.8961			2	1.2987		3	1.94805		1
DNA replication licensing factor MCM3	812		8	0.985222		15	1.84729		2	0.246305		7	0.862069				7	0.862069		14	1.72414		5	0.615764		35	4.31034			17	2.0936		18	2.21675		5	0.615764		19	2.3399			13	1.60099		15	1.84729		1
Chloride intracellular channel protein 1	241		4	1.65975		8	3.3195		0	0		2	0.829876				1	0.414938		9	3.73444		3	1.24481		15	6.22407			1	0.414938		4	1.65975		3	1.24481		3	1.24481			2	0.829876		2	0.829876		2
Importin-5	1097		21	1.91431		22	2.00547		12	1.09389		23	2.09663				21	1.91431		24	2.18778		12	1.09389		37	3.37284			30	2.73473		23	2.09663		9	0.820419		43	3.91978			17	1.54968		27	2.46126		6
DNA replication licensing factor MCM2	904		13	1.43805		17	1.88053		1	0.110619		11	1.21681				1	0.110619		22	2.43363		1	0.110619		44	4.86726			15	1.65929		33	3.65044		5	0.553097		29	3.20796			8	0.884956		13	1.43805		5
Eukaryotic translation initiation factor 4H	248		7	2.82258		7	2.82258		1	0.403226		1	0.403226				2	0.806452		4	1.6129		2	0.806452		4	1.6129			1	0.403226		2	0.806452		2	0.806452		4	1.6129			2	0.806452		1	0.403226		3
Exportin-2	971		34	3.50154		21	2.16272		19	1.95675		23	2.36869				17	1.75077		23	2.36869		11	1.13285		34	3.50154			35	3.60453		25	2.57467		12	1.23584		21	2.16272			14	1.44181		12	1.23584		12
Transcription elongation factor A protein 1	301		3	0.996678		2	0.664452		4	1.3289		4	1.3289				5	1.66113		2	0.664452		4	1.3289		4	1.3289			7	2.32558		2	0.664452		3	0.996678		12	3.98671			4	1.3289		2	0.664452		3
Importin subunit alpha-1	529		9	1.70132		7	1.32325		6	1.13422		11	2.0794				14	2.6465		9	1.70132		7	1.32325		8	1.51229			21	3.96975		8	1.51229		9	1.70132		7	1.32325			17	3.21361		5	0.94518		3
Microtubule-associated protein RP/EB family member 1	268		7	2.61194		7	2.61194		1	0.373134		6	2.23881				3	1.1194		2	0.746269		4	1.49254		6	2.23881			7	2.61194		2	0.746269		4	1.49254		7	2.61194			3	1.1194		3	1.1194		5
Branched-chain-amino-acid aminotransferase, cytosolic	386		13	3.36788		3	0.777202		1	0.259067		4	1.03627				7	1.81347		8	2.07254		5	1.29534		17	4.40415			5	1.29534		13	3.36788		3	0.777202		11	2.84974			4	1.03627		6	1.5544		2
UMP-CMP kinase	196		6	3.06122		2	1.02041		3	1.53061		4	2.04082				7	3.57143		0	0		0	0		1	0.510204			10	5.10204		2	1.02041		2	1.02041		5	2.55102			6	3.06122		3	1.53061		2
S-methyl-5'-thioadenosine phosphorylase	283		2	0.706714		5	1.76678		5	1.76678		4	1.41343				5	1.76678		4	1.41343		3	1.06007		0	0			9	3.18021		6	2.12014		7	2.4735		9	3.18021			5	1.76678		6	2.12014		2
Copine-1	536		12	2.23881		15	2.79851		3	0.559701		8	1.49254				3	0.559701		9	1.6791		5	0.932836		18	3.35821			5	0.932836		9	1.6791		3	0.559701		7	1.30597			5	0.932836		13	2.42537		5
Bifunctional purine biosynthesis protein ATIC	592		7	1.18243		12	2.02703		5	0.844595		12	2.02703				10	1.68919		12	2.02703		2	0.337838		15	2.53378			15	2.53378		8	1.35135		3	0.506757		10	1.68919			15	2.53378		18	3.04054		4
Glutaredoxin-3	337		6	1.78042		10	2.96736		4	1.18694		3	0.890208				6	1.78042		7	2.07715		2	0.593472		16	4.74777			5	1.48368		3	0.890208		5	1.48368		8	2.37389			7	2.07715		6	1.78042		2
High mobility group protein B1	215		2	0.930233		7	3.25581		1	0.465116		1	0.465116				0	0		0	0		1	0.465116		1	0.465116			2	0.930233		2	0.930233		0	0		6	2.7907			1	0.465116		2	0.930233		0
ATP-dependent RNA helicase DDX19A	478		8	1.67364		7	1.46444		2	0.41841		6	1.25523				5	1.04603		8	1.67364		3	0.627615		22	4.60251			7	1.46444		19	3.9749		2	0.41841		15	3.13808			5	1.04603		11	2.30126		0
Glutaredoxin-1	107		2	1.86916		3	2.80374		2	1.86916		0	0				1	0.934579		2	1.86916		1	0.934579		5	4.6729			2	1.86916		5	4.6729		2	1.86916		3	2.80374			1	0.934579		2	1.86916		0
Rho GDP-dissociation inhibitor 1	204		1	0.490196		4	1.96078		0	0		2	0.980392				2	0.980392		2	0.980392		0	0		10	4.90196			2	0.980392		7	3.43137		2	0.980392		5	2.45098			0	0		6	2.94118		2
Aldehyde dehydrogenase 1A1	501		12	2.39521		10	1.99601		6	1.1976		4	0.798403				5	0.998004		7	1.39721		0	0		16	3.19361			13	2.59481		9	1.79641		9	1.79641		13	2.59481			10	1.99601		9	1.79641		2
Adenylyl cyclase-associated protein 1	474		9	1.89873		4	0.843882		0	0		10	2.1097				4	0.843882		3	0.632911		1	0.21097		20	4.21941			7	1.47679		12	2.53165		4	0.843882		10	2.1097			5	1.05485		10	2.1097		3
Transcription factor BTF3	204		3	1.47059		2	0.980392		3	1.47059		0	0				3	1.47059		4	1.96078		0	0		8	3.92157			3	1.47059		4	1.96078		0	0		5	2.45098			3	1.47059		0	0		0
Ubiquitin carboxyl-terminal hydrolase 14	493		15	3.0426		5	1.0142		5	1.0142		9	1.82556				14	2.83976		3	0.608519		5	1.0142		9	1.82556			13	2.63692		5	1.0142		3	0.608519		20	4.0568			9	1.82556		6	1.21704		6
Aldo-keto reductase family 1 member A1	325		6	1.84615		2	0.615385		1	0.307692		8	2.46154				4	1.23077		5	1.53846		1	0.307692		17	5.23077			9	2.76923		5	1.53846		0	0		5	1.53846			2	0.615385		7	2.15385		5
Tubulin beta-4B chain	445		5	1.1236		18	4.04494		0	0		4	0.898876				4	0.898876		4	0.898876		4	0.898876		17	3.82022			6	1.34831		10	2.24719		0	0		19	4.26966			6	1.34831		4	0.898876		4
DNA replication licensing factor MCM5	734		12	1.63488		16	2.17984		1	0.13624		9	1.22616				5	0.681199		13	1.77112		4	0.544959		32	4.35967			18	2.45232		30	4.08719		2	0.27248		29	3.95095			6	0.817439		8	1.08992		2
Lactoylglutathione lyase	184		6	3.26087		5	2.71739		1	0.543478		0	0				3	1.63043		4	2.17391		3	1.63043		6	3.26087			8	4.34783		1	0.543478		1	0.543478		4	2.17391			2	1.08696		2	1.08696		0
Triosephosphate isomerase	249		3	1.20482		7	2.81124		1	0.401606		0	0				3	1.20482		4	1.60643		3	1.20482		8	3.21285			4	1.60643		12	4.81928		1	0.401606		5	2.00803			3	1.20482		6	2.40964		1
L-lactate dehydrogenase A chain	332		1	0.301205		6	1.80723		1	0.301205		3	0.903614				7	2.10843		9	2.71084		0	0		17	5.12048			10	3.01205		13	3.91566		1	0.301205		9	2.71084			9	2.71084		10	3.01205		2
Kinesin-like protein KIFC1	674		8	1.18694		7	1.03858		3	0.445104		10	1.48368				10	1.48368		13	1.92878		5	0.74184		38	5.63798			6	0.890208		5	0.74184		1	0.148368		11	1.63205			4	0.593472		11	1.63205		4
Peptidyl-prolyl cis-trans isomerase A	164		10	6.09756		5	3.04878		0	0		2	1.21951				0	0		1	0.609756		1	0.609756		3	1.82927			4	2.43902		6	3.65854		0	0		5	3.04878			1	0.609756		3	1.82927		0
Isopentenyl-diphosphate Delta-isomerase 1	227		6	2.64317		4	1.76211		6	2.64317		8	3.52423				4	1.76211		2	0.881057		3	1.32159		4	1.76211			11	4.84581		2	0.881057		4	1.76211		3	1.32159			4	1.76211		2	0.881057		2
Eukaryotic translation initiation factor 5	429		9	2.0979		3	0.699301		1	0.2331		6	1.3986				7	1.6317		4	0.932401		1	0.2331		9	2.0979			16	3.7296		8	1.8648		3	0.699301		9	2.0979			11	2.5641		9	2.0979		6
Protein CMSS1	276		2	0.724638		7	2.53623		3	1.08696		4	1.44928				6	2.17391		5	1.81159		3	1.08696		14	5.07246			3	1.08696		5	1.81159		4	1.44928		7	2.53623			3	1.08696		3	1.08696		2
Telomerase RNA component interacting RNase	173		1	0.578035		3	1.7341		1	0.578035		1	0.578035				0	0		2	1.15607		1	0.578035		3	1.7341			0	0		0	0		1	0.578035		3	1.7341			0	0		0	0		2
Peptidyl-prolyl cis-trans isomerase FKBP4	458		12	2.62009		7	1.52838		1	0.218341		1	0.218341				2	0.436681		10	2.18341		3	0.655022		23	5.02183			2	0.436681		12	2.62009		2	0.436681		11	2.40175			0	0		7	1.52838		1
Pyruvate kinase PKM	531		4	0.753296		12	2.25989		0	0		4	0.753296				1	0.188324		7	1.31827		1	0.188324		27	5.08475			13	2.44821		26	4.89642		0	0		17	3.20151			3	0.564972		8	1.50659		3
Ubiquitin-conjugating enzyme E2 K	200		4	2		2	1		2	1		5	2.5				3	1.5		1	0.5		1	0.5		6	3			3	1.5		4	2		6	3		4	2			1	0.5		2	1		7
N-acetyl-D-glucosamine kinase	343		6	1.74927		8	2.33236		2	0.58309		6	1.74927				9	2.62391		6	1.74927		0	0		18	5.24781			11	3.207		10	2.91545		0	0		8	2.33236			2	0.58309		2	0.58309		1
Endothelial differentiation-related factor 1	148		0	0		0	0		1	0.675676		1	0.675676				0	0		3	2.02703		0	0		5	3.37838			3	2.02703		7	4.72973		0	0		1	0.675676			1	0.675676		1	0.675676		0
Adenylosuccinate synthetase isozyme 2	456		14	3.07018		5	1.09649		7	1.53509		10	2.19298				8	1.75439		5	1.09649		5	1.09649		3	0.657895			13	2.85088		8	1.75439		7	1.53509		8	1.75439			17	3.72807		3	0.657895		7
Glyceraldehyde-3-phosphate dehydrogenase	333		4	1.2012		8	2.4024		1	0.3003		2	0.600601				1	0.3003		7	2.1021		0	0		7	2.1021			8	2.4024		14	4.2042		0	0		10	3.003			3	0.900901		15	4.5045		0
Cyclin-dependent kinase 4	303		10	3.30033		3	0.990099		1	0.330033		3	0.990099				3	0.990099		5	1.65017		7	2.31023		14	4.62046			5	1.65017		5	1.65017		1	0.330033		8	2.64026			8	2.64026		5	1.65017		2
Protein farnesyltransferase/geranylgeranyltransferase type-1 subunit alpha	377		5	1.32626		4	1.06101		8	2.12202		2	0.530504				10	2.65252		3	0.795756		5	1.32626		9	2.38727			10	2.65252		5	1.32626		4	1.06101		6	1.59151			4	1.06101		7	1.85676		3
m7GpppX diphosphatase	338		6	1.77515		5	1.47929		2	0.591716		2	0.591716				6	1.77515		11	3.25444		3	0.887574		20	5.91716			5	1.47929		11	3.25444		1	0.295858		2	0.591716			3	0.887574		2	0.591716		2
Acetyl-CoA carboxylase 2	2448		29	1.18464		76	3.10458		2	0.0816993		19	0.776144				19	0.776144		48	1.96078		12	0.490196		144	5.88235			20	0.816993		103	4.20752		17	0.694444		74	3.02288			16	0.653595		50	2.04248		6
1,5-anhydro-D-fructose reductase	301		9	2.99003		4	1.3289		3	0.996678		10	3.32226				5	1.66113		7	2.32558		2	0.664452		7	2.32558			6	1.99336		9	2.99003		5	1.66113		6	1.99336			1	0.332226		5	1.66113		2
Glucose-6-phosphate isomerase	558		12	2.15054		16	2.86738		0	0		8	1.43369				4	0.716846		14	2.50896		2	0.358423		28	5.01792			10	1.79211		21	3.76344		3	0.537634		15	2.68817			3	0.537634		7	1.25448		2
Peroxiredoxin-6	224		7	3.125		5	2.23214		0	0		5	2.23214				6	2.67857		8	3.57143		0	0		5	2.23214			5	2.23214		6	2.67857		1	0.446429		4	1.78571			6	2.67857		2	0.892857		1
Methyltransferase N6AMT1	214		2	0.934579		7	3.27103		3	1.40187		4	1.86916				2	0.934579		4	1.86916		1	0.46729		11	5.14019			0	0		3	1.40187		3	1.40187		5	2.33645			2	0.934579		4	1.86916		5
Thioredoxin-like protein 1	289		11	3.80623		8	2.76817		4	1.38408		3	1.03806				6	2.07612		1	0.346021		2	0.692042		3	1.03806			9	3.11419		3	1.03806		1	0.346021		9	3.11419			5	1.7301		5	1.7301		3
Trifunctional purine biosynthetic protein adenosine-3	1010		21	2.07921		17	1.68317		9	0.891089		12	1.18812				20	1.9802		22	2.17822		6	0.594059		29	2.87129			19	1.88119		24	2.37624		6	0.594059		18	1.78218			20	1.9802		27	2.67327		15
D-dopachrome decarboxylase	118		1	0.847458		6	5.08475		0	0		4	3.38983				1	0.847458		1	0.847458		0	0		8	6.77966			0	0		5	4.23729		2	1.69492		4	3.38983			4	3.38983		2	1.69492		0
Inosine-5'-monophosphate dehydrogenase 2	514		4	0.77821		14	2.72374		2	0.389105		10	1.94553				8	1.55642		9	1.75097		4	0.77821		12	2.33463			14	2.72374		21	4.0856		1	0.194553		14	2.72374			8	1.55642		11	2.14008		5
Eukaryotic initiation factor 4A-I	406		7	1.72414		7	1.72414		5	1.23153		9	2.21675				7	1.72414		7	1.72414		1	0.246305		8	1.97044			15	3.69458		16	3.94089		3	0.738916		17	4.18719			5	1.23153		6	1.47783		3
Elongation factor 1-alpha 1	462		6	1.2987		8	1.7316		1	0.21645		2	0.4329				4	0.865801		2	0.4329		1	0.21645		16	3.4632			12	2.5974		17	3.67965		1	0.21645		12	2.5974			14	3.0303		14	3.0303		5
Chloride intracellular channel protein 4	253		7	2.7668		6	2.37154		1	0.395257		3	1.18577				3	1.18577		9	3.55731		2	0.790514		11	4.34783			4	1.58103		8	3.16206		1	0.395257		7	2.7668			1	0.395257		7	2.7668		0
Nascent polypeptide-associated complex subunit alpha, muscle-specific form	2187		11	0.502972		5	0.228624		14	0.640146		16	0.731596				30	1.37174		26	1.18884		25	1.14312		40	1.82899			40	1.82899		14	0.640146		12	0.548697		18	0.823045			51	2.33196		40	1.82899		30
Copine-3	533		22	4.12758		6	1.1257		2	0.375235		9	1.68856				8	1.50094		8	1.50094		3	0.562852		11	2.06379			15	2.81426		14	2.62664		6	1.1257		11	2.06379			12	2.25141		4	0.750469		8
Phosphatidylinositide phosphatase SAC2	1132		20	1.76678		17	1.50177		11	0.971731		11	0.971731				23	2.0318		14	1.23675		14	1.23675		32	2.82686			29	2.56184		21	1.85512		13	1.14841		27	2.38516			23	2.0318		15	1.32509		11
Ran-specific GTPase-activating protein	203		4	1.97044		4	1.97044		0	0		1	0.492611				6	2.95567		2	0.985222		1	0.492611		6	2.95567			3	1.47783		2	0.985222		2	0.985222		5	2.46305			1	0.492611		2	0.985222		0
Ribonucleoside-diphosphate reductase large subunit	792		12	1.51515		12	1.51515		11	1.38889		13	1.64141				8	1.0101		13	1.64141		3	0.378788		26	3.28283			30	3.78788		19	2.39899		7	0.883838		24	3.0303			10	1.26263		10	1.26263		5
Uridine 5'-monophosphate synthase	481		7	1.4553		9	1.8711		6	1.2474		7	1.4553				8	1.6632		13	2.7027		2	0.4158		21	4.3659			13	2.7027		9	1.8711		5	1.0395		11	2.2869			9	1.8711		14	2.9106		4
Proteasome assembly chaperone 2	264		6	2.27273		4	1.51515		2	0.757576		1	0.378788				7	2.65152		5	1.89394		4	1.51515		13	4.92424			7	2.65152		8	3.0303		4	1.51515		8	3.0303			8	3.0303		2	0.757576		1
Dihydropyrimidinase-related protein 3	570		8	1.40351		10	1.75439		3	0.526316		4	0.701754				2	0.350877		6	1.05263		1	0.175439		19	3.33333			13	2.2807		20	3.50877		5	0.877193		17	2.98246			6	1.05263		14	2.45614		2
Aldo-keto reductase family 1 member B1	316		3	0.949367		8	2.53165		1	0.316456		6	1.89873				3	0.949367		7	2.21519		3	0.949367		12	3.79747			9	2.8481		7	2.21519		1	0.316456		6	1.89873			1	0.316456		4	1.26582		1
Annexin A4	319		3	0.940439		7	2.19436		2	0.626959		3	0.940439				4	1.25392		7	2.19436		1	0.31348		16	5.01567			8	2.50784		12	3.76176		1	0.31348		10	3.1348			2	0.626959		1	0.31348		2
Adenosine kinase	361		13	3.60111		9	2.49307		0	0		7	1.93906				7	1.93906		4	1.10803		1	0.277008		9	2.49307			6	1.66205		9	2.49307		4	1.10803		5	1.38504			5	1.38504		7	1.93906		4
Replication protein A 70 kDa DNA-binding subunit	623		10	1.60514		17	2.72873		4	0.642055		6	0.963082				8	1.28411		6	0.963082		3	0.481541		16	2.56822			11	1.76565		21	3.37079		2	0.321027		16	2.56822			9	1.44462		13	2.08668		2
14-3-3 protein eta	246		2	0.813008		5	2.03252		2	0.813008		3	1.21951				3	1.21951		7	2.84553		1	0.406504		11	4.47154			3	1.21951		5	2.03252		1	0.406504		7	2.84553			5	2.03252		1	0.406504		1
Low molecular weight phosphotyrosine protein phosphatase	158		1	0.632911		5	3.16456		0	0		0	0				2	1.26582		3	1.89873		2	1.26582		4	2.53165			6	3.79747		2	1.26582		2	1.26582		4	2.53165			3	1.89873		0	0		2
Nuclear migration protein nudC	332		1	0.301205		11	3.31325		0	0		3	0.903614				4	1.20482		5	1.50602		2	0.60241		15	4.51807			3	0.903614		7	2.10843		0	0		11	3.31325			2	0.60241		2	0.60241		0
N-alpha-acetyltransferase 15, NatA auxiliary subunit	865		23	2.65896		9	1.04046		23	2.65896		23	2.65896				27	3.12139		8	0.924855		9	1.04046		17	1.96532			19	2.19653		12	1.38728		7	0.809249		21	2.42775			8	0.924855		2	0.231214		8
PEST proteolytic signal-containing nuclear protein	178		4	2.24719		1	0.561798		0	0		0	0				2	1.1236		2	1.1236		0	0		2	1.1236			2	1.1236		1	0.561798		2	1.1236		5	2.80899			2	1.1236		1	0.561798		1
Phosphoglycerate mutase 1	254		1	0.393701		5	1.9685		0	0		4	1.5748				2	0.787402		5	1.9685		0	0		13	5.11811			4	1.5748		11	4.33071		0	0		6	2.3622			1	0.393701		6	2.3622		1
Glycerol-3-phosphate phosphatase	321		0	0		11	3.42679		1	0.311526		3	0.934579				3	0.934579		9	2.80374		3	0.934579		20	6.23053			2	0.623053		7	2.18069		0	0		7	2.18069			1	0.311526		4	1.24611		1
Proteasome assembly chaperone 1	289		6	2.07612		8	2.76817		1	0.346021		5	1.7301				3	1.03806		5	1.7301		3	1.03806		13	4.49827			7	2.42215		2	0.692042		1	0.346021		5	1.7301			9	3.11419		5	1.7301		3
Platelet-activating factor acetylhydrolase IB subunit alpha1	232		4	1.72414		2	0.862069		1	0.431034		3	1.2931				6	2.58621		3	1.2931		2	0.862069		13	5.60345			2	0.862069		6	2.58621		1	0.431034		4	1.72414			3	1.2931		3	1.2931		5
Jupiter microtubule associated homolog 2	190		2	1.05263		4	2.10526		0	0		2	1.05263				1	0.526316		1	0.526316		0	0		5	2.63158			2	1.05263		1	0.526316		3	1.57895		3	1.57895			2	1.05263		2	1.05263		1
Tubulin alpha-4A chain	448		7	1.5625		13	2.90179		0	0		3	0.669643				3	0.669643		5	1.11607		2	0.446429		18	4.01786			9	2.00893		17	3.79464		1	0.223214		11	2.45536			2	0.446429		5	1.11607		5
CAD protein	2225		33	1.48315		45	2.02247		9	0.404494		24	1.07865				21	0.94382		46	2.06742		25	1.1236		110	4.94382			36	1.61798		56	2.51685		6	0.269663		52	2.33708			17	0.764045		44	1.97753		30
Tubulin beta-3 chain	450		3	0.666667		19	4.22222		0	0		1	0.222222				3	0.666667		9	2		3	0.666667		17	3.77778			2	0.444444		15	3.33333		2	0.444444		19	4.22222			1	0.222222		6	1.33333		3
Profilin-1	140		2	1.42857		3	2.14286		0	0		1	0.714286				3	2.14286		0	0		1	0.714286		7	5			1	0.714286		4	2.85714		0	0		6	4.28571			2	1.42857		8	5.71429		2
Tubulin alpha-1A chain	451		6	1.33038		14	3.10421		0	0		2	0.443459				2	0.443459		8	1.77384		3	0.665188		17	3.7694			10	2.21729		16	3.54767		1	0.221729		10	2.21729			9	1.99557		5	1.10865		5
Eukaryotic peptide chain release factor subunit 1	437		0	0		6	1.373		9	2.0595		9	2.0595				7	1.60183		8	1.83066		4	0.915332		6	1.373			16	3.66133		5	1.14416		7	1.60183		9	2.0595			10	2.28833		4	0.915332		8
Thioredoxin	105		5	4.7619		6	5.71429		0	0		0	0				3	2.85714		1	0.952381		0	0		2	1.90476			1	0.952381		2	1.90476		0	0		3	2.85714			1	0.952381		2	1.90476		0
Caveolae-associated protein 2	418		3	0.717703		5	1.19617		0	0		3	0.717703				2	0.478469		15	3.58852		1	0.239234		15	3.58852			2	0.478469		7	1.67464		1	0.239234		11	2.63158			3	0.717703		8	1.91388		3
Bifunctional phosphoribosylaminoimidazole carboxylase/phosphoribosylaminoimidazole succinocarboxamide synthetase	425		9	2.11765		7	1.64706		5	1.17647		6	1.41176				8	1.88235		7	1.64706		2	0.470588		8	1.88235			12	2.82353		8	1.88235		9	2.11765		7	1.64706			6	1.41176		5	1.17647		9
N-alpha-acetyltransferase 50	169		5	2.95858		2	1.18343		1	0.591716		1	0.591716				4	2.36686		1	0.591716		5	2.95858		3	1.77515			3	1.77515		7	4.14201		3	1.77515		3	1.77515			1	0.591716		5	2.95858		1
GDP-mannose 4,6 dehydratase	372		8	2.15054		7	1.88172		2	0.537634		6	1.6129				5	1.34409		8	2.15054		2	0.537634		7	1.88172			8	2.15054		7	1.88172		4	1.07527		8	2.15054			7	1.88172		5	1.34409		3
Biliverdin reductase A	295		6	2.0339		8	2.71186		2	0.677966		6	2.0339				6	2.0339		6	2.0339		2	0.677966		15	5.08475			7	2.37288		5	1.69492		4	1.35593		6	2.0339			3	1.01695		6	2.0339		3
Macrophage migration inhibitory factor	115		2	1.73913		2	1.73913		0	0		0	0				0	0		3	2.6087		0	0		8	6.95652			0	0		6	5.21739		0	0		4	3.47826			1	0.869565		2	1.73913		0
Eukaryotic translation initiation factor 1	113		4	3.53982		2	1.76991		0	0		0	0				2	1.76991		1	0.884956		2	1.76991		4	3.53982			4	3.53982		3	2.65487		3	2.65487		1	0.884956			1	0.884956		1	0.884956		2
Adenine phosphoribosyltransferase	180		2	1.11111		7	3.88889		0	0		4	2.22222				0	0		7	3.88889		3	1.66667		14	7.77778			1	0.555556		8	4.44444		1	0.555556		2	1.11111			0	0		1	0.555556		0
14 kDa phosphohistidine phosphatase	124		0	0		1	0.806452		1	0.806452		0	0				0	0		1	0.806452		1	0.806452		2	1.6129			3	2.41935		4	3.22581		1	0.806452		2	1.6129			1	0.806452		3	2.41935		1
Fascin	493		6	1.21704		18	3.65112		0	0		3	0.608519				2	0.40568		9	1.82556		0	0		22	4.46247			3	0.608519		13	2.63692		0	0		4	0.811359			2	0.40568		6	1.21704		1
Inorganic pyrophosphatase	289		5	1.7301		8	2.76817		3	1.03806		1	0.346021				0	0		3	1.03806		1	0.346021		4	1.38408			10	3.46021		7	2.42215		2	0.692042		5	1.7301			7	2.42215		4	1.38408		0
Nucleosome assembly protein 1-like 1	391		15	3.83632		4	1.02302		4	1.02302		6	1.53453				5	1.27877		4	1.02302		1	0.255754		6	1.53453			11	2.8133		5	1.27877		4	1.02302		7	1.79028			12	3.06905		2	0.511509		3
Serpin B6	378		14	3.7037		14	3.7037		2	0.529101		8	2.1164				8	2.1164		6	1.5873		2	0.529101		11	2.91005			4	1.0582		5	1.32275		4	1.0582		18	4.7619			4	1.0582		5	1.32275		5
Costars family protein ABRACL	81		2	2.46914		1	1.23457		1	1.23457		3	3.7037				1	1.23457		3	3.7037		1	1.23457		4	4.93827			3	3.7037		0	0		0	0		1	1.23457			4	4.93827		1	1.23457		2
Acidic leucine-rich nuclear phosphoprotein 32 family member B	272		4	1.47059		3	1.10294		3	1.10294		6	2.20588				3	1.10294		5	1.83824		3	1.10294		11	4.04412			1	0.367647		3	1.10294		1	0.367647		3	1.10294			3	1.10294		4	1.47059		3
Tryptophan--tRNA ligase, cytoplasmic	481		8	1.6632		27	5.61331		2	0.4158		3	0.623701				3	0.623701		9	1.8711		1	0.2079		16	3.3264			9	1.8711		16	3.3264		4	0.831601		14	2.9106			1	0.2079		7	1.4553		3
ADP-sugar pyrophosphatase	218		4	1.83486		4	1.83486		1	0.458716		3	1.37615				5	2.29358		1	0.458716		0	0		9	4.12844			1	0.458716		4	1.83486		1	0.458716		5	2.29358			3	1.37615		4	1.83486		1
Inhibitor of nuclear factor kappa-B kinase subunit alpha	745		17	2.28188		2	0.268456		15	2.01342		19	2.55034				18	2.41611		14	1.87919		10	1.34228		19	2.55034			24	3.22148		10	1.34228		15	2.01342		24	3.22148			10	1.34228		4	0.536913		11
Rab GDP dissociation inhibitor beta	445		13	2.92135		7	1.57303		6	1.34831		8	1.79775				8	1.79775		3	0.674157		0	0		10	2.24719			14	3.14607		17	3.82022		4	0.898876		13	2.92135			10	2.24719		4	0.898876		5
Eukaryotic translation initiation factor 1A	144		4	2.77778		0	0		1	0.694444		3	2.08333				1	0.694444		0	0		1	0.694444		4	2.77778			4	2.77778		5	3.47222		3	2.08333		3	2.08333			1	0.694444		0	0		1
Ubiquitin carboxyl-terminal hydrolase isozyme L1	223		5	2.24215		8	3.58744		0	0		2	0.896861				0	0		4	1.79372		1	0.44843		17	7.62332			3	1.34529		4	1.79372		0	0		5	2.24215			2	0.896861		4	1.79372		1
Mannose-6-phosphate isomerase	423		6	1.41844		12	2.83688		2	0.472813		6	1.41844				5	1.18203		7	1.65485		1	0.236407		30	7.0922			10	2.36407		9	2.12766		2	0.472813		13	3.07329			1	0.236407		6	1.41844		3
Sialic acid synthase	359		6	1.67131		9	2.50696		0	0		3	0.835655				0	0		4	1.11421		2	0.557103		22	6.12813			1	0.278552		15	4.17827		3	0.835655		11	3.06407			3	0.835655		4	1.11421		1
Asparagine--tRNA ligase, cytoplasmic	559		11	1.9678		12	2.14669		3	0.536673		12	2.14669				5	0.894454		6	1.07335		5	0.894454		22	3.9356			14	2.50447		7	1.25224		2	0.357782		15	2.68336			6	1.07335		6	1.07335		4
CTP synthase 1	591		13	2.19966		10	1.69205		7	1.18443		10	1.69205				23	3.89171		9	1.52284		3	0.507614		15	2.53807			15	2.53807		13	2.19966		7	1.18443		13	2.19966			15	2.53807		10	1.69205		5
Alanine--tRNA ligase, cytoplasmic	968		16	1.65289		20	2.06612		4	0.413223		9	0.929752				13	1.34298		16	1.65289		5	0.516529		45	4.64876			17	1.7562		25	2.58264		4	0.413223		24	2.47934			14	1.44628		20	2.06612		1
Asparagine synthetase [glutamine-hydrolyzing]	561		22	3.92157		11	1.96078		6	1.06952		9	1.60428				7	1.24777		13	2.31729		3	0.534759		23	4.09982			11	1.96078		14	2.49554		4	0.713012		13	2.31729			10	1.78253		7	1.24777		1
Aquaporin-1	269		2	0.743494		10	3.71747		1	0.371747		2	0.743494				3	1.11524		9	3.34572		2	0.743494		18	6.69145			8	2.97398		15	5.57621		0	0		5	1.85874			1	0.371747		6	2.23048		1
Alpha-enolase	434		4	0.921659		12	2.76498		0	0		2	0.460829				1	0.230415		9	2.07373		1	0.230415		21	4.83871			8	1.84332		19	4.37788		0	0		9	2.07373			6	1.38249		8	1.84332		0
Tubulin beta-5 chain	444		4	0.900901		19	4.27928		0	0		4	0.900901				3	0.675676		15	3.37838		1	0.225225		9	2.02703			1	0.225225		16	3.6036		1	0.225225		17	3.82883			5	1.12613		13	2.92793		0
Translationally-controlled tumor protein	172		4	2.32558		5	2.90698		2	1.16279		0	0				2	1.16279		4	2.32558		0	0		4	2.32558			4	2.32558		10	5.81395		0	0		9	5.23256			2	1.16279		3	1.74419		2
Tubulin-specific chaperone A	108		0	0		0	0		2	1.85185		2	1.85185				1	0.925926		0	0		1	0.925926		2	1.85185			2	1.85185		4	3.7037		1	0.925926		5	4.62963			0	0		1	0.925926		3
Heat shock protein beta-1	209		0	0		9	4.30622		0	0		2	0.956938				1	0.478469		5	2.39234		2	0.956938		5	2.39234			2	0.956938		4	1.91388		0	0		1	0.478469			1	0.478469		3	1.43541		0
Delta-aminolevulinic acid dehydratase	330		8	2.42424		5	1.51515		0	0		5	1.51515				2	0.606061		9	2.72727		4	1.21212		17	5.15152			2	0.606061		8	2.42424		0	0		10	3.0303			5	1.51515		8	2.42424		4
Flap endonuclease 1	378		6	1.5873		8	2.1164		1	0.26455		1	0.26455				2	0.529101		8	2.1164		2	0.529101		21	5.55556			5	1.32275		13	3.43915		0	0		10	2.6455			3	0.793651		6	1.5873		1
Proliferating cell nuclear antigen	261		5	1.91571		3	1.14943		5	1.91571		3	1.14943				5	1.91571		4	1.53257		4	1.53257		8	3.06513			6	2.29885		5	1.91571		4	1.53257		10	3.83142			4	1.53257		2	0.766284		6
ADP-ribosyl cyclase/cyclic ADP-ribose hydrolase 2	311		3	0.96463		7	2.2508		3	0.96463		5	1.60772				4	1.28617		8	2.57235		1	0.321543		18	5.78778			3	0.96463		8	2.57235		2	0.643087		8	2.57235			4	1.28617		3	0.96463		1
Galectin-1	135		3	2.22222		7	5.18519		0	0		0	0				0	0		3	2.22222		1	0.740741		7	5.18519			2	1.48148		4	2.96296		0	0		3	2.22222			1	0.740741		1	0.740741		0
Cyclin-dependent kinase 2	346		7	2.02312		9	2.60116		1	0.289017		2	0.578035				10	2.89017		9	2.60116		4	1.15607		17	4.91329			5	1.44509		11	3.17919		0	0		6	1.7341			5	1.44509		5	1.44509		2
Tubulin beta-6 chain	447		5	1.11857		19	4.25056		0	0		3	0.671141				1	0.223714		10	2.23714		1	0.223714		18	4.02685			3	0.671141		27	6.04027		0	0		19	4.25056			0	0		8	1.78971		4
Nuclear autoantigenic sperm protein	773		7	0.905563		4	0.517464		9	1.16429		7	0.905563				11	1.42303		3	0.388098		5	0.646831		17	2.19922			12	1.55239		5	0.646831		9	1.16429		15	1.94049			16	2.06986		8	1.03493		13
Phosphoserine phosphatase	225		10	4.44444		6	2.66667		1	0.444444		1	0.444444				0	0		6	2.66667		1	0.444444		10	4.44444			4	1.77778		8	3.55556		2	0.888889		6	2.66667			4	1.77778		4	1.77778		1
Fatty acid-binding protein 5	135		2	1.48148		2	1.48148		0	0		0	0				2	1.48148		1	0.740741		1	0.740741		5	3.7037			1	0.740741		3	2.22222		1	0.740741		7	5.18519			0	0		5	3.7037		1
Elongation factor 2	858		13	1.51515		22	2.5641		1	0.11655		2	0.2331				5	0.582751		12	1.3986		2	0.2331		50	5.82751			13	1.51515		41	4.77855		0	0		28	3.2634			3	0.34965		16	1.8648		4
High mobility group protein B2	210		2	0.952381		6	2.85714		0	0		1	0.47619				0	0		0	0		1	0.47619		3	1.42857			3	1.42857		1	0.47619		0	0		5	2.38095			1	0.47619		0	0		0
Spermidine synthase	302		2	0.662252		13	4.30464		0	0		1	0.331126				1	0.331126		9	2.98013		1	0.331126		16	5.29801			3	0.993377		11	3.64238		1	0.331126		10	3.31126			2	0.662252		7	2.31788		1
Histidine--tRNA ligase, cytoplasmic	509		11	2.1611		5	0.982318		4	0.785855		3	0.589391				9	1.76817		10	1.96464		10	1.96464		25	4.91159			9	1.76817		18	3.53635		2	0.392927		10	1.96464			5	0.982318		10	1.96464		5
Aspartate aminotransferase, cytoplasmic	413		10	2.42131		13	3.1477		1	0.242131		5	1.21065				3	0.726392		12	2.90557		4	0.968523		13	3.1477			8	1.93705		11	2.66344		0	0		7	1.69492			6	1.45278		12	2.90557		3
PDZ and LIM domain protein 1	327		4	1.22324		6	1.83486		4	1.22324		1	0.30581				2	0.611621		5	1.52905		1	0.30581		7	2.14067			6	1.83486		10	3.0581		2	0.611621		6	1.83486			7	2.14067		6	1.83486		2
Protein RCC2	520		5	0.961538		11	2.11538		1	0.192308		6	1.15385				4	0.769231		8	1.53846		1	0.192308		18	3.46154			2	0.384615		16	3.07692		3	0.576923		9	1.73077			2	0.384615		6	1.15385		2
Cyclin-dependent kinase 1	297		6	2.0202		6	2.0202		2	0.673401		6	2.0202				5	1.6835		8	2.6936		3	1.0101		12	4.0404			6	2.0202		10	3.367		7	2.3569		8	2.6936			3	1.0101		5	1.6835		1
Phosphoserine aminotransferase	370		9	2.43243		9	2.43243		2	0.540541		7	1.89189				4	1.08108		6	1.62162		3	0.810811		10	2.7027			11	2.97297		9	2.43243		0	0		11	2.97297			5	1.35135		9	2.43243		6
Caspase-7	303		4	1.32013		11	3.63036		1	0.330033		1	0.330033				1	0.330033		8	2.64026		0	0		12	3.9604			4	1.32013		11	3.63036		2	0.660066		8	2.64026			2	0.660066		4	1.32013		1
Stathmin	149		1	0.671141		2	1.34228		1	0.671141		2	1.34228				2	1.34228		3	2.01342		0	0		5	3.3557			2	1.34228		2	1.34228		0	0		4	2.68456			0	0		2	1.34228		0
			UUU			UUC			UUA			UUG					CUU			CUC			CUA			CUG				AUU			AUC			AUA			AUG				GUU			GUC			GUA
			29			35			4			15					11			13			6			53				21			25			7			5				18			24			2
			7			26			2			9					8			16			7			41				6			27			4			17				5			24			12
			6			4			2			3					10			1			1			9				4			12			0			8				5			2			2
			10			21			1			7					5			22			8			41				13			24			2			26				4			11			4
			13			13			3			3					5			9			4			10				12			7			10			14				9			11			7
			1			13			0			4					1			4			4			21				5			13			0			16				2			9			2
			24			26			11			14					24			20			8			28				15			16			8			30				12			9			7
			2			3			1			3					8			6			4			19				1			8			0			3				3			14			4
			20			36			2			9					10			34			9			67				12			61			7			32				17			54			7
			10			11			2			5					1			4			5			24				1			5			3			5				2			3			2
			25			79			10			24					19			52			24			166				28			79			11			45				21			47			27
			10			26			2			5					7			12			4			32				5			12			1			11				9			6			0
			48			80			6			49					35			79			35			165				17			60			5			50				21			53			31
			22			29			1			8					11			27			10			50				12			25			5			16				11			19			8
			9			18			8			5					2			10			3			13				6			10			2			13				3			12			3
			1			6			2			2					3			6			5			13				5			6			1			4				3			2			1
			23			24			2			12					14			31			8			54				15			31			3			18				12			10			8
			19			44			3			12					16			19			8			35				11			34			10			32				13			17			8
			2			6			0			6					9			11			7			20				3			12			1			7				2			11			0
			5			13			3			4					1			12			6			23				5			17			1			19				3			3			3
			2			5			1			2					2			6			2			8				5			9			1			7				2			7			1
			4			7			1			17					15			14			2			37				13			17			1			29				17			16			6
			8			5			2			5					1			11			5			13				11			10			6			8				2			10			2
			5			15			0			3					4			2			3			18				1			3			1			6				0			7			1
			34			25			11			10					16			14			15			11				18			13			13			28				21			13			14
			13			10			5			12					9			13			10			34				7			20			4			18				11			10			8
			0			5			2			4					1			0			0			3				4			2			4			3				6			4			2
			25			29			4			13					13			31			10			75				49			72			8			23				43			63			12
			9			9			4			9					12			9			6			13				13			12			4			26				9			6			10
			15			26			0			9					4			18			4			34				11			26			6			25				4			15			4
			4			11			0			0					2			5			2			13				3			3			0			4				2			7			2
			10			19			2			8					7			26			4			34				12			20			3			11				5			15			3
			23			20			6			11					14			16			8			28				14			23			14			23				5			15			9
			1			5			0			2					6			6			5			9				7			10			2			6				4			6			1
			5			9			0			7					5			5			8			20				8			13			3			13				6			11			4
			16			16			7			8					11			16			6			30				5			10			8			10				11			14			2
			5			4			2			5					1			7			3			16				5			7			0			11				2			8			2
			12			4			10			8					20			15			5			10				17			10			6			9				8			11			5
			9			10			3			3					4			26			2			24				5			7			2			3				7			14			2
			5			4			6			7					8			2			2			25				7			4			4			4				3			10			1
			18			30			4			16					24			24			2			20				19			18			7			32				19			14			4
			17			24			1			7					10			9			3			16				18			29			5			26				11			7			9
			4			5			3			4					3			5			4			10				6			9			2			6				5			5			6
			8			17			1			6					6			18			4			36				4			20			1			13				4			8			0
			25			27			3			10					20			19			1			32				25			31			10			26				14			21			8
			8			13			1			7					10			18			3			34				5			13			1			14				4			15			3
			13			9			5			8					2			3			2			9				9			8			0			10				5			8			4
			7			2			2			5					6			4			2			5				6			7			0			8				9			4			5
			43			38			39			42					47			38			21			66				29			30			20			66				32			31			19
			3			1			2			5					5			2			4			2				7			3			0			5				3			3			3
			19			5			2			14					14			11			1			22				20			21			6			20				14			12			2
			3			5			2			0					3			1			3			1				7			5			0			5				2			0			0
			18			17			5			7					14			18			6			24				23			18			6			14				18			16			5
			9			17			1			11					6			17			3			24				15			31			2			19				5			10			1
			5			8			3			3					3			5			3			10				3			5			1			3				4			4			0
			2			3			1			1					2			2			1			6				4			7			0			6				2			3			1
			8			15			2			7					7			14			5			35				17			18			5			19				13			15			1
			4			8			0			2					1			9			3			15				1			4			3			3				2			2			2
			21			22			12			23					21			24			12			37				30			23			9			43				17			27			6
			13			17			1			11					1			22			1			44				15			33			5			29				8			13			5
			7			7			1			1					2			4			2			4				1			2			2			4				2			1			3
			34			21			19			23					17			23			11			34				35			25			12			21				14			12			12
			3			2			4			4					5			2			4			4				7			2			3			12				4			2			3
			9			7			6			11					14			9			7			8				21			8			9			7				17			5			3
			7			7			1			6					3			2			4			6				7			2			4			7				3			3			5
			13			3			1			4					7			8			5			17				5			13			3			11				4			6			2
			6			2			3			4					7			0			0			1				10			2			2			5				6			3			2
			2			5			5			4					5			4			3			0				9			6			7			9				5			6			2
			12			15			3			8					3			9			5			18				5			9			3			7				5			13			5
			7			12			5			12					10			12			2			15				15			8			3			10				15			18			4
			6			10			4			3					6			7			2			16				5			3			5			8				7			6			2
			2			7			1			1					0			0			1			1				2			2			0			6				1			2			0
			8			7			2			6					5			8			3			22				7			19			2			15				5			11			0
			2			3			2			0					1			2			1			5				2			5			2			3				1			2			0
			1			4			0			2					2			2			0			10				2			7			2			5				0			6			2
			12			10			6			4					5			7			0			16				13			9			9			13				10			9			2
			9			4			0			10					4			3			1			20				7			12			4			10				5			10			3
			3			2			3			0					3			4			0			8				3			4			0			5				3			0			0
			15			5			5			9					14			3			5			9				13			5			3			20				9			6			6
			6			2			1			8					4			5			1			17				9			5			0			5				2			7			5
			5			18			0			4					4			4			4			17				6			10			0			19				6			4			4
			12			16			1			9					5			13			4			32				18			30			2			29				6			8			2
			6			5			1			0					3			4			3			6				8			1			1			4				2			2			0
			3			7			1			0					3			4			3			8				4			12			1			5				3			6			1
			1			6			1			3					7			9			0			17				10			13			1			9				9			10			2
			8			7			3			10					10			13			5			38				6			5			1			11				4			11			4
			10			5			0			2					0			1			1			3				4			6			0			5				1			3			0
			6			4			6			8					4			2			3			4				11			2			4			3				4			2			2
			9			3			1			6					7			4			1			9				16			8			3			9				11			9			6
			2			7			3			4					6			5			3			14				3			5			4			7				3			3			2
			1			3			1			1					0			2			1			3				0			0			1			3				0			0			2
			12			7			1			1					2			10			3			23				2			12			2			11				0			7			1
			4			12			0			4					1			7			1			27				13			26			0			17				3			8			3
			4			2			2			5					3			1			1			6				3			4			6			4				1			2			7
			6			8			2			6					9			6			0			18				11			10			0			8				2			2			1
			0			0			1			1					0			3			0			5				3			7			0			1				1			1			0
			14			5			7			10					8			5			5			3				13			8			7			8				17			3			7
			4			8			1			2					1			7			0			7				8			14			0			10				3			15			0
			10			3			1			3					3			5			7			14				5			5			1			8				8			5			2
			5			4			8			2					10			3			5			9				10			5			4			6				4			7			3
			6			5			2			2					6			11			3			20				5			11			1			2				3			2			2
			29			76			2			19					19			48			12			144				20			103			17			74				16			50			6
			9			4			3			10					5			7			2			7				6			9			5			6				1			5			2
			12			16			0			8					4			14			2			28				10			21			3			15				3			7			2
			7			5			0			5					6			8			0			5				5			6			1			4				6			2			1
			2			7			3			4					2			4			1			11				0			3			3			5				2			4			5
			11			8			4			3					6			1			2			3				9			3			1			9				5			5			3
			21			17			9			12					20			22			6			29				19			24			6			18				20			27			15
			1			6			0			4					1			1			0			8				0			5			2			4				4			2			0
			4			14			2			10					8			9			4			12				14			21			1			14				8			11			5
			7			7			5			9					7			7			1			8				15			16			3			17				5			6			3
			6			8			1			2					4			2			1			16				12			17			1			12				14			14			5
			7			6			1			3					3			9			2			11				4			8			1			7				1			7			0
			11			5			14			16					30			26			25			40				40			14			12			18				51			40			30
			22			6			2			9					8			8			3			11				15			14			6			11				12			4			8
			20			17			11			11					23			14			14			32				29			21			13			27				23			15			11
			4			4			0			1					6			2			1			6				3			2			2			5				1			2			0
			12			12			11			13					8			13			3			26				30			19			7			24				10			10			5
			7			9			6			7					8			13			2			21				13			9			5			11				9			14			4
			6			4			2			1					7			5			4			13				7			8			4			8				8			2			1
			8			10			3			4					2			6			1			19				13			20			5			17				6			14			2
			3			8			1			6					3			7			3			12				9			7			1			6				1			4			1
			3			7			2			3					4			7			1			16				8			12			1			10				2			1			2
			13			9			0			7					7			4			1			9				6			9			4			5				5			7			4
			10			17			4			6					8			6			3			16				11			21			2			16				9			13			2
			2			5			2			3					3			7			1			11				3			5			1			7				5			1			1
			1			5			0			0					2			3			2			4				6			2			2			4				3			0			2
			1			11			0			3					4			5			2			15				3			7			0			11				2			2			0
			23			9			23			23					27			8			9			17				19			12			7			21				8			2			8
			4			1			0			0					2			2			0			2				2			1			2			5				2			1			1
			1			5			0			4					2			5			0			13				4			11			0			6				1			6			1
			0			11			1			3					3			9			3			20				2			7			0			7				1			4			1
			6			8			1			5					3			5			3			13				7			2			1			5				9			5			3
			4			2			1			3					6			3			2			13				2			6			1			4				3			3			5
			2			4			0			2					1			1			0			5				2			1			3			3				2			2			1
			7			13			0			3					3			5			2			18				9			17			1			11				2			5			5
			33			45			9			24					21			46			25			110				36			56			6			52				17			44			30
			3			19			0			1					3			9			3			17				2			15			2			19				1			6			3
			2			3			0			1					3			0			1			7				1			4			0			6				2			8			2
			6			14			0			2					2			8			3			17				10			16			1			10				9			5			5
			0			6			9			9					7			8			4			6				16			5			7			9				10			4			8
			5			6			0			0					3			1			0			2				1			2			0			3				1			2			0
			3			5			0			3					2			15			1			15				2			7			1			11				3			8			3
			9			7			5			6					8			7			2			8				12			8			9			7				6			5			9
			5			2			1			1					4			1			5			3				3			7			3			3				1			5			1
			8			7			2			6					5			8			2			7				8			7			4			8				7			5			3
			6			8			2			6					6			6			2			15				7			5			4			6				3			6			3
			2			2			0			0					0			3			0			8				0			6			0			4				1			2			0
			4			2			0			0					2			1			2			4				4			3			3			1				1			1			2
			2			7			0			4					0			7			3			14				1			8			1			2				0			1			0
			0			1			1			0					0			1			1			2				3			4			1			2				1			3			1
			6			18			0			3					2			9			0			22				3			13			0			4				2			6			1
			5			8			3			1					0			3			1			4				10			7			2			5				7			4			0
			15			4			4			6					5			4			1			6				11			5			4			7				12			2			3
			14			14			2			8					8			6			2			11				4			5			4			18				4			5			5
			2			1			1			3					1			3			1			4				3			0			0			1				4			1			2
			4			3			3			6					3			5			3			11				1			3			1			3				3			4			3
			8			27			2			3					3			9			1			16				9			16			4			14				1			7			3
			4			4			1			3					5			1			0			9				1			4			1			5				3			4			1
			17			2			15			19					18			14			10			19				24			10			15			24				10			4			11
			13			7			6			8					8			3			0			10				14			17			4			13				10			4			5
			4			0			1			3					1			0			1			4				4			5			3			3				1			0			1
			5			8			0			2					0			4			1			17				3			4			0			5				2			4			1
			6			12			2			6					5			7			1			30				10			9			2			13				1			6			3
			6			9			0			3					0			4			2			22				1			15			3			11				3			4			1
			11			12			3			12					5			6			5			22				14			7			2			15				6			6			4
			13			10			7			10					23			9			3			15				15			13			7			13				15			10			5
			16			20			4			9					13			16			5			45				17			25			4			24				14			20			1
			22			11			6			9					7			13			3			23				11			14			4			13				10			7			1
			2			10			1			2					3			9			2			18				8			15			0			5				1			6			1
			4			12			0			2					1			9			1			21				8			19			0			9				6			8			0
			4			19			0			4					3			15			1			9				1			16			1			17				5			13			0
			4			5			2			0					2			4			0			4				4			10			0			9				2			3			2
			0			0			2			2					1			0			1			2				2			4			1			5				0			1			3
			0			9			0			2					1			5			2			5				2			4			0			1				1			3			0
			8			5			0			5					2			9			4			17				2			8			0			10				5			8			4
			6			8			1			1					2			8			2			21				5			13			0			10				3			6			1
			5			3			5			3					5			4			4			8				6			5			4			10				4			2			6
			3			7			3			5					4			8			1			18				3			8			2			8				4			3			1
			3			7			0			0					0			3			1			7				2			4			0			3				1			1			0
			7			9			1			2					10			9			4			17				5			11			0			6				5			5			2
			5			19			0			3					1			10			1			18				3			27			0			19				0			8			4
			7			4			9			7					11			3			5			17				12			5			9			15				16			8			13
			10			6			1			1					0			6			1			10				4			8			2			6				4			4			1
			2			2			0			0					2			1			1			5				1			3			1			7				0			5			1
			13			22			1			2					5			12			2			50				13			41			0			28				3			16			4
			2			6			0			1					0			0			1			3				3			1			0			5				1			0			0
			2			13			0			1					1			9			1			16				3			11			1			10				2			7			1
			11			5			4			3					9			10			10			25				9			18			2			10				5			10			5
			10			13			1			5					3			12			4			13				8			11			0			7				6			12			3
			4			6			4			1					2			5			1			7				6			10			2			6				7			6			2
			5			11			1			6					4			8			1			18				2			16			3			9				2			6			2
			6			6			2			6					5			8			3			12				6			10			7			8				3			5			1
			9			9			2			7					4			6			3			10				11			9			0			11				5			9			6
			4			11			1			1					1			8			0			12				4			11			2			8				2			4			1
			1			2			1			2					2			3			0			5				2			2			0			4				0			2			0
			UUU			UUC			UUA			UUG					CUU			CUC			CUA			CUG				AUU			AUC			AUA			AUG				GUU			GUC			GUA
			29			35			4			15					11			13			6			53				21			25			7			5				18			24			2
			7			26			2			9					8			16			7			41				6			27			4			17				5			24			12
			6			4			2			3					10			1			1			9				4			12			0			8				5			2			2
			10			21			1			7					5			22			8			41				13			24			2			26				4			11			4
			13			13			3			3					5			9			4			10				12			7			10			14				9			11			7
			1			13			0			4					1			4			4			21				5			13			0			16				2			9			2
			24			26			11			14					24			20			8			28				15			16			8			30				12			9			7
			2			3			1			3					8			6			4			19				1			8			0			3				3			14			4
			20			36			2			9					10			34			9			67				12			61			7			32				17			54			7
			10			11			2			5					1			4			5			24				1			5			3			5				2			3			2
			25			79			10			24					19			52			24			166				28			79			11			45				21			47			27
			10			26			2			5					7			12			4			32				5			12			1			11				9			6			0
			48			80			6			49					35			79			35			165				17			60			5			50				21			53			31
			22			29			1			8					11			27			10			50				12			25			5			16				11			19			8
			9			18			8			5					2			10			3			13				6			10			2			13				3			12			3
			1			6			2			2					3			6			5			13				5			6			1			4				3			2			1
			23			24			2			12					14			31			8			54				15			31			3			18				12			10			8
			19			44			3			12					16			19			8			35				11			34			10			32				13			17			8
			2			6			0			6					9			11			7			20				3			12			1			7				2			11			0
			5			13			3			4					1			12			6			23				5			17			1			19				3			3			3
			2			5			1			2					2			6			2			8				5			9			1			7				2			7			1
			4			7			1			17					15			14			2			37				13			17			1			29				17			16			6
			8			5			2			5					1			11			5			13				11			10			6			8				2			10			2
			5			15			0			3					4			2			3			18				1			3			1			6				0			7			1
			34			25			11			10					16			14			15			11				18			13			13			28				21			13			14
			13			10			5			12					9			13			10			34				7			20			4			18				11			10			8
			0			5			2			4					1			0			0			3				4			2			4			3				6			4			2
			25			29			4			13					13			31			10			75				49			72			8			23				43			63			12
			9			9			4			9					12			9			6			13				13			12			4			26				9			6			10
			15			26			0			9					4			18			4			34				11			26			6			25				4			15			4
			4			11			0			0					2			5			2			13				3			3			0			4				2			7			2
			10			19			2			8					7			26			4			34				12			20			3			11				5			15			3
			23			20			6			11					14			16			8			28				14			23			14			23				5			15			9
			1			5			0			2					6			6			5			9				7			10			2			6				4			6			1
			5			9			0			7					5			5			8			20				8			13			3			13				6			11			4
			16			16			7			8					11			16			6			30				5			10			8			10				11			14			2
			5			4			2			5					1			7			3			16				5			7			0			11				2			8			2
			12			4			10			8					20			15			5			10				17			10			6			9				8			11			5
			9			10			3			3					4			26			2			24				5			7			2			3				7			14			2
			5			4			6			7					8			2			2			25				7			4			4			4				3			10			1
			18			30			4			16					24			24			2			20				19			18			7			32				19			14			4
			17			24			1			7					10			9			3			16				18			29			5			26				11			7			9
			4			5			3			4					3			5			4			10				6			9			2			6				5			5			6
			8			17			1			6					6			18			4			36				4			20			1			13				4			8			0
			25			27			3			10					20			19			1			32				25			31			10			26				14			21			8
			8			13			1			7					10			18			3			34				5			13			1			14				4			15			3
			13			9			5			8					2			3			2			9				9			8			0			10				5			8			4
			7			2			2			5					6			4			2			5				6			7			0			8				9			4			5
			43			38			39			42					47			38			21			66				29			30			20			66				32			31			19
			3			1			2			5					5			2			4			2				7			3			0			5				3			3			3
			19			5			2			14					14			11			1			22				20			21			6			20				14			12			2
			3			5			2			0					3			1			3			1				7			5			0			5				2			0			0
			18			17			5			7					14			18			6			24				23			18			6			14				18			16			5
			9			17			1			11					6			17			3			24				15			31			2			19				5			10			1
			5			8			3			3					3			5			3			10				3			5			1			3				4			4			0
			2			3			1			1					2			2			1			6				4			7			0			6				2			3			1
			8			15			2			7					7			14			5			35				17			18			5			19				13			15			1
			4			8			0			2					1			9			3			15				1			4			3			3				2			2			2
			21			22			12			23					21			24			12			37				30			23			9			43				17			27			6
			13			17			1			11					1			22			1			44				15			33			5			29				8			13			5
			7			7			1			1					2			4			2			4				1			2			2			4				2			1			3
			34			21			19			23					17			23			11			34				35			25			12			21				14			12			12
			3			2			4			4					5			2			4			4				7			2			3			12				4			2			3
			9			7			6			11					14			9			7			8				21			8			9			7				17			5			3
			7			7			1			6					3			2			4			6				7			2			4			7				3			3			5
			13			3			1			4					7			8			5			17				5			13			3			11				4			6			2
			6			2			3			4					7			0			0			1				10			2			2			5				6			3			2
			2			5			5			4					5			4			3			0				9			6			7			9				5			6			2
			12			15			3			8					3			9			5			18				5			9			3			7				5			13			5
			7			12			5			12					10			12			2			15				15			8			3			10				15			18			4
			6			10			4			3					6			7			2			16				5			3			5			8				7			6			2
			2			7			1			1					0			0			1			1				2			2			0			6				1			2			0
			8			7			2			6					5			8			3			22				7			19			2			15				5			11			0
			2			3			2			0					1			2			1			5				2			5			2			3				1			2			0
			1			4			0			2					2			2			0			10				2			7			2			5				0			6			2
			12			10			6			4					5			7			0			16				13			9			9			13				10			9			2
			9			4			0			10					4			3			1			20				7			12			4			10				5			10			3
			3			2			3			0					3			4			0			8				3			4			0			5				3			0			0
			15			5			5			9					14			3			5			9				13			5			3			20				9			6			6
			6			2			1			8					4			5			1			17				9			5			0			5				2			7			5
			5			18			0			4					4			4			4			17				6			10			0			19				6			4			4
			12			16			1			9					5			13			4			32				18			30			2			29				6			8			2
			6			5			1			0					3			4			3			6				8			1			1			4				2			2			0
			3			7			1			0					3			4			3			8				4			12			1			5				3			6			1
			1			6			1			3					7			9			0			17				10			13			1			9				9			10			2
			8			7			3			10					10			13			5			38				6			5			1			11				4			11			4
			10			5			0			2					0			1			1			3				4			6			0			5				1			3			0
			6			4			6			8					4			2			3			4				11			2			4			3				4			2			2
			9			3			1			6					7			4			1			9				16			8			3			9				11			9			6
			2			7			3			4					6			5			3			14				3			5			4			7				3			3			2
			1			3			1			1					0			2			1			3				0			0			1			3				0			0			2
			12			7			1			1					2			10			3			23				2			12			2			11				0			7			1
			4			12			0			4					1			7			1			27				13			26			0			17				3			8			3
			4			2			2			5					3			1			1			6				3			4			6			4				1			2			7
			6			8			2			6					9			6			0			18				11			10			0			8				2			2			1
			0			0			1			1					0			3			0			5				3			7			0			1				1			1			0
			14			5			7			10					8			5			5			3				13			8			7			8				17			3			7
			4			8			1			2					1			7			0			7				8			14			0			10				3			15			0
			10			3			1			3					3			5			7			14				5			5			1			8				8			5			2
			5			4			8			2					10			3			5			9				10			5			4			6				4			7			3
			6			5			2			2					6			11			3			20				5			11			1			2				3			2			2
			29			76			2			19					19			48			12			144				20			103			17			74				16			50			6
			9			4			3			10					5			7			2			7				6			9			5			6				1			5			2
			12			16			0			8					4			14			2			28				10			21			3			15				3			7			2
			7			5			0			5					6			8			0			5				5			6			1			4				6			2			1
			2			7			3			4					2			4			1			11				0			3			3			5				2			4			5
			11			8			4			3					6			1			2			3				9			3			1			9				5			5			3
			21			17			9			12					20			22			6			29				19			24			6			18				20			27			15
			1			6			0			4					1			1			0			8				0			5			2			4				4			2			0
			4			14			2			10					8			9			4			12				14			21			1			14				8			11			5
			7			7			5			9					7			7			1			8				15			16			3			17				5			6			3
			6			8			1			2					4			2			1			16				12			17			1			12				14			14			5
			7			6			1			3					3			9			2			11				4			8			1			7				1			7			0
			11			5			14			16					30			26			25			40				40			14			12			18				51			40			30
			22			6			2			9					8			8			3			11				15			14			6			11				12			4			8
			20			17			11			11					23			14			14			32				29			21			13			27				23			15			11
			4			4			0			1					6			2			1			6				3			2			2			5				1			2			0
			12			12			11			13					8			13			3			26				30			19			7			24				10			10			5
			7			9			6			7					8			13			2			21				13			9			5			11				9			14			4
			6			4			2			1					7			5			4			13				7			8			4			8				8			2			1
			8			10			3			4					2			6			1			19				13			20			5			17				6			14			2
			3			8			1			6					3			7			3			12				9			7			1			6				1			4			1
			3			7			2			3					4			7			1			16				8			12			1			10				2			1			2
			13			9			0			7					7			4			1			9				6			9			4			5				5			7			4
			10			17			4			6					8			6			3			16				11			21			2			16				9			13			2
			2			5			2			3					3			7			1			11				3			5			1			7				5			1			1
			1			5			0			0					2			3			2			4				6			2			2			4				3			0			2
			1			11			0			3					4			5			2			15				3			7			0			11				2			2			0
			23			9			23			23					27			8			9			17				19			12			7			21				8			2			8
			4			1			0			0					2			2			0			2				2			1			2			5				2			1			1
			1			5			0			4					2			5			0			13				4			11			0			6				1			6			1
			0			11			1			3					3			9			3			20				2			7			0			7				1			4			1
			6			8			1			5					3			5			3			13				7			2			1			5				9			5			3
			4			2			1			3					6			3			2			13				2			6			1			4				3			3			5
			2			4			0			2					1			1			0			5				2			1			3			3				2			2			1
			7			13			0			3					3			5			2			18				9			17			1			11				2			5			5
			33			45			9			24					21			46			25			110				36			56			6			52				17			44			30
			3			19			0			1					3			9			3			17				2			15			2			19				1			6			3
			2			3			0			1					3			0			1			7				1			4			0			6				2			8			2
			6			14			0			2					2			8			3			17				10			16			1			10				9			5			5
			0			6			9			9					7			8			4			6				16			5			7			9				10			4			8
			5			6			0			0					3			1			0			2				1			2			0			3				1			2			0
			3			5			0			3					2			15			1			15				2			7			1			11				3			8			3
			9			7			5			6					8			7			2			8				12			8			9			7				6			5			9
			5			2			1			1					4			1			5			3				3			7			3			3				1			5			1
			8			7			2			6					5			8			2			7				8			7			4			8				7			5			3
			6			8			2			6					6			6			2			15				7			5			4			6				3			6			3
			2			2			0			0					0			3			0			8				0			6			0			4				1			2			0
			4			2			0			0					2			1			2			4				4			3			3			1				1			1			2
			2			7			0			4					0			7			3			14				1			8			1			2				0			1			0
			0			1			1			0					0			1			1			2				3			4			1			2				1			3			1
			6			18			0			3					2			9			0			22				3			13			0			4				2			6			1
			5			8			3			1					0			3			1			4				10			7			2			5				7			4			0
			15			4			4			6					5			4			1			6				11			5			4			7				12			2			3
			14			14			2			8					8			6			2			11				4			5			4			18				4			5			5
			2			1			1			3					1			3			1			4				3			0			0			1				4			1			2
			4			3			3			6					3			5			3			11				1			3			1			3				3			4			3
			8			27			2			3					3			9			1			16				9			16			4			14				1			7			3
			4			4			1			3					5			1			0			9				1			4			1			5				3			4			1
			17			2			15			19					18			14			10			19				24			10			15			24				10			4			11
			13			7			6			8					8			3			0			10				14			17			4			13				10			4			5
			4			0			1			3					1			0			1			4				4			5			3			3				1			0			1
			5			8			0			2					0			4			1			17				3			4			0			5				2			4			1
			6			12			2			6					5			7			1			30				10			9			2			13				1			6			3
			6			9			0			3					0			4			2			22				1			15			3			11				3			4			1
			11			12			3			12					5			6			5			22				14			7			2			15				6			6			4
			13			10			7			10					23			9			3			15				15			13			7			13				15			10			5
			16			20			4			9					13			16			5			45				17			25			4			24				14			20			1
			22			11			6			9					7			13			3			23				11			14			4			13				10			7			1
			2			10			1			2					3			9			2			18				8			15			0			5				1			6			1
			4			12			0			2					1			9			1			21				8			19			0			9				6			8			0
			4			19			0			4					3			15			1			9				1			16			1			17				5			13			0
			4			5			2			0					2			4			0			4				4			10			0			9				2			3			2
			0			0			2			2					1			0			1			2				2			4			1			5				0			1			3
			0			9			0			2					1			5			2			5				2			4			0			1				1			3			0
			8			5			0			5					2			9			4			17				2			8			0			10				5			8			4
			6			8			1			1					2			8			2			21				5			13			0			10				3			6			1
			5			3			5			3					5			4			4			8				6			5			4			10				4			2			6
			3			7			3			5					4			8			1			18				3			8			2			8				4			3			1
			3			7			0			0					0			3			1			7				2			4			0			3				1			1			0
			7			9			1			2					10			9			4			17				5			11			0			6				5			5			2
			5			19			0			3					1			10			1			18				3			27			0			19				0			8			4
			7			4			9			7					11			3			5			17				12			5			9			15				16			8			13
			10			6			1			1					0			6			1			10				4			8			2			6				4			4			1
			2			2			0			0					2			1			1			5				1			3			1			7				0			5			1
			13			22			1			2					5			12			2			50				13			41			0			28				3			16			4
			2			6			0			1					0			0			1			3				3			1			0			5				1			0			0
			2			13			0			1					1			9			1			16				3			11			1			10				2			7			1
			11			5			4			3					9			10			10			25				9			18			2			10				5			10			5
			10			13			1			5					3			12			4			13				8			11			0			7				6			12			3
			4			6			4			1					2			5			1			7				6			10			2			6				7			6			2
			5			11			1			6					4			8			1			18				2			16			3			9				2			6			2
			6			6			2			6					5			8			3			12				6			10			7			8				3			5			1
			9			9			2			7					4			6			3			10				11			9			0			11				5			9			6
			4			11			1			1					1			8			0			12				4			11			2			8				2			4			1
			1			2			1			2					2			3			0			5				2			2			0			4				0			2			0
			UUU			UUC			UUA			UUG					CUU			CUC			CUA			CUG				AUU			AUC			AUA			AUG				GUU			GUC			GUA
			29			35			4			15					11			13			6			53				21			25			7			5				18			24			2
			7			26			2			9					8			16			7			41				6			27			4			17				5			24			12
			6			4			2			3					10			1			1			9				4			12			0			8				5			2			2
			10			21			1			7					5			22			8			41				13			24			2			26				4			11			4
			13			13			3			3					5			9			4			10				12			7			10			14				9			11			7
			1			13			0			4					1			4			4			21				5			13			0			16				2			9			2
			24			26			11			14					24			20			8			28				15			16			8			30				12			9			7
			2			3			1			3					8			6			4			19				1			8			0			3				3			14			4
			20			36			2			9					10			34			9			67				12			61			7			32				17			54			7
			10			11			2			5					1			4			5			24				1			5			3			5				2			3			2
			25			79			10			24					19			52			24			166				28			79			11			45				21			47			27
			10			26			2			5					7			12			4			32				5			12			1			11				9			6			0
			48			80			6			49					35			79			35			165				17			60			5			50				21			53			31
			22			29			1			8					11			27			10			50				12			25			5			16				11			19			8
			9			18			8			5					2			10			3			13				6			10			2			13				3			12			3
			1			6			2			2					3			6			5			13				5			6			1			4				3			2			1
			23			24			2			12					14			31			8			54				15			31			3			18				12			10			8
			19			44			3			12					16			19			8			35				11			34			10			32				13			17			8
			2			6			0			6					9			11			7			20				3			12			1			7				2			11			0
			5			13			3			4					1			12			6			23				5			17			1			19				3			3			3
			2			5			1			2					2			6			2			8				5			9			1			7				2			7			1
			4			7			1			17					15			14			2			37				13			17			1			29				17			16			6
			8			5			2			5					1			11			5			13				11			10			6			8				2			10			2
			5			15			0			3					4			2			3			18				1			3			1			6				0			7			1
			34			25			11			10					16			14			15			11				18			13			13			28				21			13			14
			13			10			5			12					9			13			10			34				7			20			4			18				11			10			8
			0			5			2			4					1			0			0			3				4			2			4			3				6			4			2
			25			29			4			13					13			31			10			75				49			72			8			23				43			63			12
			9			9			4			9					12			9			6			13				13			12			4			26				9			6			10
			15			26			0			9					4			18			4			34				11			26			6			25				4			15			4
			4			11			0			0					2			5			2			13				3			3			0			4				2			7			2
			10			19			2			8					7			26			4			34				12			20			3			11				5			15			3
			23			20			6			11					14			16			8			28				14			23			14			23				5			15			9
			1			5			0			2					6			6			5			9				7			10			2			6				4			6			1
			5			9			0			7					5			5			8			20				8			13			3			13				6			11			4
			16			16			7			8					11			16			6			30				5			10			8			10				11			14			2
			5			4			2			5					1			7			3			16				5			7			0			11				2			8			2
			12			4			10			8					20			15			5			10				17			10			6			9				8			11			5
			9			10			3			3					4			26			2			24				5			7			2			3				7			14			2
			5			4			6			7					8			2			2			25				7			4			4			4				3			10			1
			18			30			4			16					24			24			2			20				19			18			7			32				19			14			4
			17			24			1			7					10			9			3			16				18			29			5			26				11			7			9
			4			5			3			4					3			5			4			10				6			9			2			6				5			5			6
			8			17			1			6					6			18			4			36				4			20			1			13				4			8			0
			25			27			3			10					20			19			1			32				25			31			10			26				14			21			8
			8			13			1			7					10			18			3			34				5			13			1			14				4			15			3
			13			9			5			8					2			3			2			9				9			8			0			10				5			8			4
			7			2			2			5					6			4			2			5				6			7			0			8				9			4			5
			43			38			39			42					47			38			21			66				29			30			20			66				32			31			19
			3			1			2			5					5			2			4			2				7			3			0			5				3			3			3
			19			5			2			14					14			11			1			22				20			21			6			20				14			12			2
			3			5			2			0					3			1			3			1				7			5			0			5				2			0			0
			18			17			5			7					14			18			6			24				23			18			6			14				18			16			5
			9			17			1			11					6			17			3			24				15			31			2			19				5			10			1
			5			8			3			3					3			5			3			10				3			5			1			3				4			4			0
			2			3			1			1					2			2			1			6				4			7			0			6				2			3			1
			8			15			2			7					7			14			5			35				17			18			5			19				13			15			1
			4			8			0			2					1			9			3			15				1			4			3			3				2			2			2
			21			22			12			23					21			24			12			37				30			23			9			43				17			27			6
			13			17			1			11					1			22			1			44				15			33			5			29				8			13			5
			7			7			1			1					2			4			2			4				1			2			2			4				2			1			3
			34			21			19			23					17			23			11			34				35			25			12			21				14			12			12
			3			2			4			4					5			2			4			4				7			2			3			12				4			2			3
			9			7			6			11					14			9			7			8				21			8			9			7				17			5			3
			7			7			1			6					3			2			4			6				7			2			4			7				3			3			5
			13			3			1			4					7			8			5			17				5			13			3			11				4			6			2
			6			2			3			4					7			0			0			1				10			2			2			5				6			3			2
			2			5			5			4					5			4			3			0				9			6			7			9				5			6			2
			12			15			3			8					3			9			5			18				5			9			3			7				5			13			5
			7			12			5			12					10			12			2			15				15			8			3			10				15			18			4
			6			10			4			3					6			7			2			16				5			3			5			8				7			6			2
			2			7			1			1					0			0			1			1				2			2			0			6				1			2			0
			8			7			2			6					5			8			3			22				7			19			2			15				5			11			0
			2			3			2			0					1			2			1			5				2			5			2			3				1			2			0
			1			4			0			2					2			2			0			10				2			7			2			5				0			6			2
			12			10			6			4					5			7			0			16				13			9			9			13				10			9			2
			9			4			0			10					4			3			1			20				7			12			4			10				5			10			3
			3			2			3			0					3			4			0			8				3			4			0			5				3			0			0
			15			5			5			9					14			3			5			9				13			5			3			20				9			6			6
			6			2			1			8					4			5			1			17				9			5			0			5				2			7			5
			5			18			0			4					4			4			4			17				6			10			0			19				6			4			4
			12			16			1			9					5			13			4			32				18			30			2			29				6			8			2
			6			5			1			0					3			4			3			6				8			1			1			4				2			2			0
			3			7			1			0					3			4			3			8				4			12			1			5				3			6			1
			1			6			1			3					7			9			0			17				10			13			1			9				9			10			2
			8			7			3			10					10			13			5			38				6			5			1			11				4			11			4
			10			5			0			2					0			1			1			3				4			6			0			5				1			3			0
			6			4			6			8					4			2			3			4				11			2			4			3				4			2			2
			9			3			1			6					7			4			1			9				16			8			3			9				11			9			6
			2			7			3			4					6			5			3			14				3			5			4			7				3			3			2
			1			3			1			1					0			2			1			3				0			0			1			3				0			0			2
			12			7			1			1					2			10			3			23				2			12			2			11				0			7			1
			4			12			0			4					1			7			1			27				13			26			0			17				3			8			3
			4			2			2			5					3			1			1			6				3			4			6			4				1			2			7
			6			8			2			6					9			6			0			18				11			10			0			8				2			2			1
			0			0			1			1					0			3			0			5				3			7			0			1				1			1			0
			14			5			7			10					8			5			5			3				13			8			7			8				17			3			7
			4			8			1			2					1			7			0			7				8			14			0			10				3			15			0
			10			3			1			3					3			5			7			14				5			5			1			8				8			5			2
			5			4			8			2					10			3			5			9				10			5			4			6				4			7			3
			6			5			2			2					6			11			3			20				5			11			1			2				3			2			2
			29			76			2			19					19			48			12			144				20			103			17			74				16			50			6
			9			4			3			10					5			7			2			7				6			9			5			6				1			5			2
			12			16			0			8					4			14			2			28				10			21			3			15				3			7			2
			7			5			0			5					6			8			0			5				5			6			1			4				6			2			1
			2			7			3			4					2			4			1			11				0			3			3			5				2			4			5
			11			8			4			3					6			1			2			3				9			3			1			9				5			5			3
			21			17			9			12					20			22			6			29				19			24			6			18				20			27			15
			1			6			0			4					1			1			0			8				0			5			2			4				4			2			0
			4			14			2			10					8			9			4			12				14			21			1			14				8			11			5
			7			7			5			9					7			7			1			8				15			16			3			17				5			6			3
			6			8			1			2					4			2			1			16				12			17			1			12				14			14			5
			7			6			1			3					3			9			2			11				4			8			1			7				1			7			0
			11			5			14			16					30			26			25			40				40			14			12			18				51			40			30
			22			6			2			9					8			8			3			11				15			14			6			11				12			4			8
			20			17			11			11					23			14			14			32				29			21			13			27				23			15			11
			4			4			0			1					6			2			1			6				3			2			2			5				1			2			0
			12			12			11			13					8			13			3			26				30			19			7			24				10			10			5
			7			9			6			7					8			13			2			21				13			9			5			11				9			14			4
			6			4			2			1					7			5			4			13				7			8			4			8				8			2			1
			8			10			3			4					2			6			1			19				13			20			5			17				6			14			2
			3			8			1			6					3			7			3			12				9			7			1			6				1			4			1
			3			7			2			3					4			7			1			16				8			12			1			10				2			1			2
			13			9			0			7					7			4			1			9				6			9			4			5				5			7			4
			10			17			4			6					8			6			3			16				11			21			2			16				9			13			2
			2			5			2			3					3			7			1			11				3			5			1			7				5			1			1
			1			5			0			0					2			3			2			4				6			2			2			4				3			0			2
			1			11			0			3					4			5			2			15				3			7			0			11				2			2			0
			23			9			23			23					27			8			9			17				19			12			7			21				8			2			8
			4			1			0			0					2			2			0			2				2			1			2			5				2			1			1
			1			5			0			4					2			5			0			13				4			11			0			6				1			6			1
			0			11			1			3					3			9			3			20				2			7			0			7				1			4			1
			6			8			1			5					3			5			3			13				7			2			1			5				9			5			3
			4			2			1			3					6			3			2			13				2			6			1			4				3			3			5
			2			4			0			2					1			1			0			5				2			1			3			3				2			2			1
			7			13			0			3					3			5			2			18				9			17			1			11				2			5			5
			33			45			9			24					21			46			25			110				36			56			6			52				17			44			30
			3			19			0			1					3			9			3			17				2			15			2			19				1			6			3
			2			3			0			1					3			0			1			7				1			4			0			6				2			8			2
			6			14			0			2					2			8			3			17				10			16			1			10				9			5			5
			0			6			9			9					7			8			4			6				16			5			7			9				10			4			8
			5			6			0			0					3			1			0			2				1			2			0			3				1			2			0
			3			5			0			3					2			15			1			15				2			7			1			11				3			8			3
			9			7			5			6					8			7			2			8				12			8			9			7				6			5			9
			5			2			1			1					4			1			5			3				3			7			3			3				1			5			1
			8			7			2			6					5			8			2			7				8			7			4			8				7			5			3
			6			8			2			6					6			6			2			15				7			5			4			6				3			6			3
			2			2			0			0					0			3			0			8				0			6			0			4				1			2			0
			4			2			0			0					2			1			2			4				4			3			3			1				1			1			2
			2			7			0			4					0			7			3			14				1			8			1			2				0			1			0
			0			1			1			0					0			1			1			2				3			4			1			2				1			3			1
			6			18			0			3					2			9			0			22				3			13			0			4				2			6			1
			5			8			3			1					0			3			1			4				10			7			2			5				7			4			0
			15			4			4			6					5			4			1			6				11			5			4			7				12			2			3
			14			14			2			8					8			6			2			11				4			5			4			18				4			5			5
			2			1			1			3					1			3			1			4				3			0			0			1				4			1			2
			4			3			3			6					3			5			3			11				1			3			1			3				3			4			3
			8			27			2			3					3			9			1			16				9			16			4			14				1			7			3
			4			4			1			3					5			1			0			9				1			4			1			5				3			4			1
			17			2			15			19					18			14			10			19				24			10			15			24				10			4			11
			13			7			6			8					8			3			0			10				14			17			4			13				10			4			5
			4			0			1			3					1			0			1			4				4			5			3			3				1			0			1
			5			8			0			2					0			4			1			17				3			4			0			5				2			4			1
			6			12			2			6					5			7			1			30				10			9			2			13				1			6			3
			6			9			0			3					0			4			2			22				1			15			3			11				3			4			1
			11			12			3			12					5			6			5			22				14			7			2			15				6			6			4
			13			10			7			10					23			9			3			15				15			13			7			13				15			10			5
			16			20			4			9					13			16			5			45				17			25			4			24				14			20			1
			22			11			6			9					7			13			3			23				11			14			4			13				10			7			1
			2			10			1			2					3			9			2			18				8			15			0			5				1			6			1
			4			12			0			2					1			9			1			21				8			19			0			9				6			8			0
			4			19			0			4					3			15			1			9				1			16			1			17				5			13			0
			4			5			2			0					2			4			0			4				4			10			0			9				2			3			2
			0			0			2			2					1			0			1			2				2			4			1			5				0			1			3
			0			9			0			2					1			5			2			5				2			4			0			1				1			3			0
			8			5			0			5					2			9			4			17				2			8			0			10				5			8			4
			6			8			1			1					2			8			2			21				5			13			0			10				3			6			1
			5			3			5			3					5			4			4			8				6			5			4			10				4			2			6
			3			7			3			5					4			8			1			18				3			8			2			8				4			3			1
			3			7			0			0					0			3			1			7				2			4			0			3				1			1			0
			7			9			1			2					10			9			4			17				5			11			0			6				5			5			2
			5			19			0			3					1			10			1			18				3			27			0			19				0			8			4
			7			4			9			7					11			3			5			17				12			5			9			15				16			8			13
			10			6			1			1					0			6			1			10				4			8			2			6				4			4			1
			2			2			0			0					2			1			1			5				1			3			1			7				0			5			1
			13			22			1			2					5			12			2			50				13			41			0			28				3			16			4
			2			6			0			1					0			0			1			3				3			1			0			5				1			0			0
			2			13			0			1					1			9			1			16				3			11			1			10				2			7			1
			11			5			4			3					9			10			10			25				9			18			2			10				5			10			5
			10			13			1			5					3			12			4			13				8			11			0			7				6			12			3
			4			6			4			1					2			5			1			7				6			10			2			6				7			6			2
			5			11			1			6					4			8			1			18				2			16			3			9				2			6			2
			6			6			2			6					5			8			3			12				6			10			7			8				3			5			1
			9			9			2			7					4			6			3			10				11			9			0			11				5			9			6
			4			11			1			1					1			8			0			12				4			11			2			8				2			4			1
			1			2			1			2					2			3			0			5				2			2			0			4				0			2			0
			UUU			UUC			UUA			UUG					CUU			CUC			CUA			CUG				AUU			AUC			AUA			AUG				GUU			GUC			GUA
			29			35			4			15					11			13			6			53				21			25			7			5				18			24			2
			7			26			2			9					8			16			7			41				6			27			4			17				5			24			12
			6			4			2			3					10			1			1			9				4			12			0			8				5			2			2
			10			21			1			7					5			22			8			41				13			24			2			26				4			11			4
			13			13			3			3					5			9			4			10				12			7			10			14				9			11			7
			1			13			0			4					1			4			4			21				5			13			0			16				2			9			2
			24			26			11			14					24			20			8			28				15			16			8			30				12			9			7
			2			3			1			3					8			6			4			19				1			8			0			3				3			14			4
			20			36			2			9					10			34			9			67				12			61			7			32				17			54			7
			10			11			2			5					1			4			5			24				1			5			3			5				2			3			2
			25			79			10			24					19			52			24			166				28			79			11			45				21			47			27
			10			26			2			5					7			12			4			32				5			12			1			11				9			6			0
			48			80			6			49					35			79			35			165				17			60			5			50				21			53			31
			22			29			1			8					11			27			10			50				12			25			5			16				11			19			8
			9			18			8			5					2			10			3			13				6			10			2			13				3			12			3
			1			6			2			2					3			6			5			13				5			6			1			4				3			2			1
			23			24			2			12					14			31			8			54				15			31			3			18				12			10			8
			19			44			3			12					16			19			8			35				11			34			10			32				13			17			8
			2			6			0			6					9			11			7			20				3			12			1			7				2			11			0
			5			13			3			4					1			12			6			23				5			17			1			19				3			3			3
			2			5			1			2					2			6			2			8				5			9			1			7				2			7			1
			4			7			1			17					15			14			2			37				13			17			1			29				17			16			6
			8			5			2			5					1			11			5			13				11			10			6			8				2			10			2
			5			15			0			3					4			2			3			18				1			3			1			6				0			7			1
			34			25			11			10					16			14			15			11				18			13			13			28				21			13			14
			13			10			5			12					9			13			10			34				7			20			4			18				11			10			8
			0			5			2			4					1			0			0			3				4			2			4			3				6			4			2
			25			29			4			13					13			31			10			75				49			72			8			23				43			63			12
			9			9			4			9					12			9			6			13				13			12			4			26				9			6			10
			15			26			0			9					4			18			4			34				11			26			6			25				4			15			4
			4			11			0			0					2			5			2			13				3			3			0			4				2			7			2
			10			19			2			8					7			26			4			34				12			20			3			11				5			15			3
			23			20			6			11					14			16			8			28				14			23			14			23				5			15			9
			1			5			0			2					6			6			5			9				7			10			2			6				4			6			1
			5			9			0			7					5			5			8			20				8			13			3			13				6			11			4
			16			16			7			8					11			16			6			30				5			10			8			10				11			14			2
			5			4			2			5					1			7			3			16				5			7			0			11				2			8			2
			12			4			10			8					20			15			5			10				17			10			6			9				8			11			5
			9			10			3			3					4			26			2			24				5			7			2			3				7			14			2
			5			4			6			7					8			2			2			25				7			4			4			4				3			10			1
			18			30			4			16					24			24			2			20				19			18			7			32				19			14			4
			17			24			1			7					10			9			3			16				18			29			5			26				11			7			9
			4			5			3			4					3			5			4			10				6			9			2			6				5			5			6
			8			17			1			6					6			18			4			36				4			20			1			13				4			8			0
			25			27			3			10					20			19			1			32				25			31			10			26				14			21			8
			8			13			1			7					10			18			3			34				5			13			1			14				4			15			3
			13			9			5			8					2			3			2			9				9			8			0			10				5			8			4
			7			2			2			5					6			4			2			5				6			7			0			8				9			4			5
			43			38			39			42					47			38			21			66				29			30			20			66				32			31			19
			3			1			2			5					5			2			4			2				7			3			0			5				3			3			3
			19			5			2			14					14			11			1			22				20			21			6			20				14			12			2
			3			5			2			0					3			1			3			1				7			5			0			5				2			0			0
			18			17			5			7					14			18			6			24				23			18			6			14				18			16			5
			9			17			1			11					6			17			3			24				15			31			2			19				5			10			1
			5			8			3			3					3			5			3			10				3			5			1			3				4			4			0
			2			3			1			1					2			2			1			6				4			7			0			6				2			3			1
			8			15			2			7					7			14			5			35				17			18			5			19				13			15			1
			4			8			0			2					1			9			3			15				1			4			3			3				2			2			2
			21			22			12			23					21			24			12			37				30			23			9			43				17			27			6
			13			17			1			11					1			22			1			44				15			33			5			29				8			13			5
			7			7			1			1					2			4			2			4				1			2			2			4				2			1			3
			34			21			19			23					17			23			11			34				35			25			12			21				14			12			12
			3			2			4			4					5			2			4			4				7			2			3			12				4			2			3
			9			7			6			11					14			9			7			8				21			8			9			7				17			5			3
			7			7			1			6					3			2			4			6				7			2			4			7				3			3			5
			13			3			1			4					7			8			5			17				5			13			3			11				4			6			2
			6			2			3			4					7			0			0			1				10			2			2			5				6			3			2
			2			5			5			4					5			4			3			0				9			6			7			9				5			6			2
			12			15			3			8					3			9			5			18				5			9			3			7				5			13			5
			7			12			5			12					10			12			2			15				15			8			3			10				15			18			4
			6			10			4			3					6			7			2			16				5			3			5			8				7			6			2
			2			7			1			1					0			0			1			1				2			2			0			6				1			2			0
			8			7			2			6					5			8			3			22				7			19			2			15				5			11			0
			2			3			2			0					1			2			1			5				2			5			2			3				1			2			0
			1			4			0			2					2			2			0			10				2			7			2			5				0			6			2
			12			10			6			4					5			7			0			16				13			9			9			13				10			9			2
			9			4			0			10					4			3			1			20				7			12			4			10				5			10			3
			3			2			3			0					3			4			0			8				3			4			0			5				3			0			0
			15			5			5			9					14			3			5			9				13			5			3			20				9			6			6
			6			2			1			8					4			5			1			17				9			5			0			5				2			7			5
			5			18			0			4					4			4			4			17				6			10			0			19				6			4			4
			12			16			1			9					5			13			4			32				18			30			2			29				6			8			2
			6			5			1			0					3			4			3			6				8			1			1			4				2			2			0
			3			7			1			0					3			4			3			8				4			12			1			5				3			6			1
			1			6			1			3					7			9			0			17				10			13			1			9				9			10			2
			8			7			3			10					10			13			5			38				6			5			1			11				4			11			4
			10			5			0			2					0			1			1			3				4			6			0			5				1			3			0
			6			4			6			8					4			2			3			4				11			2			4			3				4			2			2
			9			3			1			6					7			4			1			9				16			8			3			9				11			9			6
			2			7			3			4					6			5			3			14				3			5			4			7				3			3			2
			1			3			1			1					0			2			1			3				0			0			1			3				0			0			2
			12			7			1			1					2			10			3			23				2			12			2			11				0			7			1
			4			12			0			4					1			7			1			27				13			26			0			17				3			8			3
			4			2			2			5					3			1			1			6				3			4			6			4				1			2			7
			6			8			2			6					9			6			0			18				11			10			0			8				2			2			1
			0			0			1			1					0			3			0			5				3			7			0			1				1			1			0
			14			5			7			10					8			5			5			3				13			8			7			8				17			3			7
			4			8			1			2					1			7			0			7				8			14			0			10				3			15			0
			10			3			1			3					3			5			7			14				5			5			1			8				8			5			2
			5			4			8			2					10			3			5			9				10			5			4			6				4			7			3
			6			5			2			2					6			11			3			20				5			11			1			2				3			2			2
			29			76			2			19					19			48			12			144				20			103			17			74				16			50			6
			9			4			3			10					5			7			2			7				6			9			5			6				1			5			2
			12			16			0			8					4			14			2			28				10			21			3			15				3			7			2
			7			5			0			5					6			8			0			5				5			6			1			4				6			2			1
			2			7			3			4					2			4			1			11				0			3			3			5				2			4			5
			11			8			4			3					6			1			2			3				9			3			1			9				5			5			3
			21			17			9			12					20			22			6			29				19			24			6			18				20			27			15
			1			6			0			4					1			1			0			8				0			5			2			4				4			2			0
			4			14			2			10					8			9			4			12				14			21			1			14				8			11			5
			7			7			5			9					7			7			1			8				15			16			3			17				5			6			3
			6			8			1			2					4			2			1			16				12			17			1			12				14			14			5
			7			6			1			3					3			9			2			11				4			8			1			7				1			7			0
			11			5			14			16					30			26			25			40				40			14			12			18				51			40			30
			22			6			2			9					8			8			3			11				15			14			6			11				12			4			8
			20			17			11			11					23			14			14			32				29			21			13			27				23			15			11
			4			4			0			1					6			2			1			6				3			2			2			5				1			2			0
			12			12			11			13					8			13			3			26				30			19			7			24				10			10			5
			7			9			6			7					8			13			2			21				13			9			5			11				9			14			4
			6			4			2			1					7			5			4			13				7			8			4			8				8			2			1
			8			10			3			4					2			6			1			19				13			20			5			17				6			14			2
			3			8			1			6					3			7			3			12				9			7			1			6				1			4			1
			3			7			2			3					4			7			1			16				8			12			1			10				2			1			2
			13			9			0			7					7			4			1			9				6			9			4			5				5			7			4
			10			17			4			6					8			6			3			16				11			21			2			16				9			13			2
			2			5			2			3					3			7			1			11				3			5			1			7				5			1			1
			1			5			0			0					2			3			2			4				6			2			2			4				3			0			2
			1			11			0			3					4			5			2			15				3			7			0			11				2			2			0
			23			9			23			23					27			8			9			17				19			12			7			21				8			2			8
			4			1			0			0					2			2			0			2				2			1			2			5				2			1			1
			1			5			0			4					2			5			0			13				4			11			0			6				1			6			1
			0			11			1			3					3			9			3			20				2			7			0			7				1			4			1
			6			8			1			5					3			5			3			13				7			2			1			5				9			5			3
			4			2			1			3					6			3			2			13				2			6			1			4				3			3			5
			2			4			0			2					1			1			0			5				2			1			3			3				2			2			1
			7			13			0			3					3			5			2			18				9			17			1			11				2			5			5
			33			45			9			24					21			46			25			110				36			56			6			52				17			44			30
			3			19			0			1					3			9			3			17				2			15			2			19				1			6			3
			2			3			0			1					3			0			1			7				1			4			0			6				2			8			2
			6			14			0			2					2			8			3			17				10			16			1			10				9			5			5
			0			6			9			9					7			8			4			6				16			5			7			9				10			4			8
			5			6			0			0					3			1			0			2				1			2			0			3				1			2			0
			3			5			0			3					2			15			1			15				2			7			1			11				3			8			3
			9			7			5			6					8			7			2			8				12			8			9			7				6			5			9
			5			2			1			1					4			1			5			3				3			7			3			3				1			5			1
			8			7			2			6					5			8			2			7				8			7			4			8				7			5			3
			6			8			2			6					6			6			2			15				7			5			4			6				3			6			3
			2			2			0			0					0			3			0			8				0			6			0			4				1			2			0
			4			2			0			0					2			1			2			4				4			3			3			1				1			1			2
			2			7			0			4					0			7			3			14				1			8			1			2				0			1			0
			0			1			1			0					0			1			1			2				3			4			1			2				1			3			1
			6			18			0			3					2			9			0			22				3			13			0			4				2			6			1
			5			8			3			1					0			3			1			4				10			7			2			5				7			4			0
			15			4			4			6					5			4			1			6				11			5			4			7				12			2			3
			14			14			2			8					8			6			2			11				4			5			4			18				4			5			5
			2			1			1			3					1			3			1			4				3			0			0			1				4			1			2
			4			3			3			6					3			5			3			11				1			3			1			3				3			4			3
			8			27			2			3					3			9			1			16				9			16			4			14				1			7			3
			4			4			1			3					5			1			0			9				1			4			1			5				3			4			1
			17			2			15			19					18			14			10			19				24			10			15			24				10			4			11
			13			7			6			8					8			3			0			10				14			17			4			13				10			4			5
			4			0			1			3					1			0			1			4				4			5			3			3				1			0			1
			5			8			0			2					0			4			1			17				3			4			0			5				2			4			1
			6			12			2			6					5			7			1			30				10			9			2			13				1			6			3
			6			9			0			3					0			4			2			22				1			15			3			11				3			4			1
			11			12			3			12					5			6			5			22				14			7			2			15				6			6			4
			13			10			7			10					23			9			3			15				15			13			7			13				15			10			5
			16			20			4			9					13			16			5			45				17			25			4			24				14			20			1
			22			11			6			9					7			13			3			23				11			14			4			13				10			7			1
			2			10			1			2					3			9			2			18				8			15			0			5				1			6			1
			4			12			0			2					1			9			1			21				8			19			0			9				6			8			0
			4			19			0			4					3			15			1			9				1			16			1			17				5			13			0
			4			5			2			0					2			4			0			4				4			10			0			9				2			3			2
			0			0			2			2					1			0			1			2				2			4			1			5				0			1			3
			0			9			0			2					1			5			2			5				2			4			0			1				1			3			0
			8			5			0			5					2			9			4			17				2			8			0			10				5			8			4
			6			8			1			1					2			8			2			21				5			13			0			10				3			6			1
			5			3			5			3					5			4			4			8				6			5			4			10				4			2			6
			3			7			3			5					4			8			1			18				3			8			2			8				4			3			1
			3			7			0			0					0			3			1			7				2			4			0			3				1			1			0
			7			9			1			2					10			9			4			17				5			11			0			6				5			5			2
			5			19			0			3					1			10			1			18				3			27			0			19				0			8			4
			7			4			9			7					11			3			5			17				12			5			9			15				16			8			13
			10			6			1			1					0			6			1			10				4			8			2			6				4			4			1
			2			2			0			0					2			1			1			5				1			3			1			7				0			5			1
			13			22			1			2					5			12			2			50				13			41			0			28				3			16			4
			2			6			0			1					0			0			1			3				3			1			0			5				1			0			0
			2			13			0			1					1			9			1			16				3			11			1			10				2			7			1
			11			5			4			3					9			10			10			25				9			18			2			10				5			10			5
			10			13			1			5					3			12			4			13				8			11			0			7				6			12			3
			4			6			4			1					2			5			1			7				6			10			2			6				7			6			2
			5			11			1			6					4			8			1			18				2			16			3			9				2			6			2
			6			6			2			6					5			8			3			12				6			10			7			8				3			5			1
			9			9			2			7					4			6			3			10				11			9			0			11				5			9			6
			4			11			1			1					1			8			0			12				4			11			2			8				2			4			1
			1			2			1			2					2			3			0			5				2			2			0			4				0			2			0
			UUU			UUC			UUA			UUG					CUU			CUC			CUA			CUG				AUU			AUC			AUA			AUG				GUU			GUC			GUA
			29			35			4			15					11			13			6			53				21			25			7			5				18			24			2
			7			26			2			9					8			16			7			41				6			27			4			17				5			24			12
			6			4			2			3					10			1			1			9				4			12			0			8				5			2			2
			10			21			1			7					5			22			8			41				13			24			2			26				4			11			4
			13			13			3			3					5			9			4			10				12			7			10			14				9			11			7
			1			13			0			4					1			4			4			21				5			13			0			16				2			9			2
			24			26			11			14					24			20			8			28				15			16			8			30				12			9			7
			2			3			1			3					8			6			4			19				1			8			0			3				3			14			4
			20			36			2			9					10			34			9			67				12			61			7			32				17			54			7
			10			11			2			5					1			4			5			24				1			5			3			5				2			3			2
			25			79			10			24					19			52			24			166				28			79			11			45				21			47			27
			10			26			2			5					7			12			4			32				5			12			1			11				9			6			0
			48			80			6			49					35			79			35			165				17			60			5			50				21			53			31
			22			29			1			8					11			27			10			50				12			25			5			16				11			19			8
			9			18			8			5					2			10			3			13				6			10			2			13				3			12			3
			1			6			2			2					3			6			5			13				5			6			1			4				3			2			1
			23			24			2			12					14			31			8			54				15			31			3			18				12			10			8
			19			44			3			12					16			19			8			35				11			34			10			32				13			17			8
			2			6			0			6					9			11			7			20				3			12			1			7				2			11			0
			5			13			3			4					1			12			6			23				5			17			1			19				3			3			3
			2			5			1			2					2			6			2			8				5			9			1			7				2			7			1
			4			7			1			17					15			14			2			37				13			17			1			29				17			16			6
			8			5			2			5					1			11			5			13				11			10			6			8				2			10			2
			5			15			0			3					4			2			3			18				1			3			1			6				0			7			1
			34			25			11			10					16			14			15			11				18			13			13			28				21			13			14
			13			10			5			12					9			13			10			34				7			20			4			18				11			10			8
			0			5			2			4					1			0			0			3				4			2			4			3				6			4			2
			25			29			4			13					13			31			10			75				49			72			8			23				43			63			12
			9			9			4			9					12			9			6			13				13			12			4			26				9			6			10
			15			26			0			9					4			18			4			34				11			26			6			25				4			15			4
			4			11			0			0					2			5			2			13				3			3			0			4				2			7			2
			10			19			2			8					7			26			4			34				12			20			3			11				5			15			3
			23			20			6			11					14			16			8			28				14			23			14			23				5			15			9
			1			5			0			2					6			6			5			9				7			10			2			6				4			6			1
			5			9			0			7					5			5			8			20				8			13			3			13				6			11			4
			16			16			7			8					11			16			6			30				5			10			8			10				11			14			2
			5			4			2			5					1			7			3			16				5			7			0			11				2			8			2
			12			4			10			8					20			15			5			10				17			10			6			9				8			11			5
			9			10			3			3					4			26			2			24				5			7			2			3				7			14			2
			5			4			6			7					8			2			2			25				7			4			4			4				3			10			1
			18			30			4			16					24			24			2			20				19			18			7			32				19			14			4
			17			24			1			7					10			9			3			16				18			29			5			26				11			7			9
			4			5			3			4					3			5			4			10				6			9			2			6				5			5			6
			8			17			1			6					6			18			4			36				4			20			1			13				4			8			0
			25			27			3			10					20			19			1			32				25			31			10			26				14			21			8
			8			13			1			7					10			18			3			34				5			13			1			14				4			15			3
			13			9			5			8					2			3			2			9				9			8			0			10				5			8			4
			7			2			2			5					6			4			2			5				6			7			0			8				9			4			5
			43			38			39			42					47			38			21			66				29			30			20			66				32			31			19
			3			1			2			5					5			2			4			2				7			3			0			5				3			3			3
			19			5			2			14					14			11			1			22				20			21			6			20				14			12			2
			3			5			2			0					3			1			3			1				7			5			0			5				2			0			0
			18			17			5			7					14			18			6			24				23			18			6			14				18			16			5
			9			17			1			11					6			17			3			24				15			31			2			19				5			10			1
			5			8			3			3					3			5			3			10				3			5			1			3				4			4			0
			2			3			1			1					2			2			1			6				4			7			0			6				2			3			1
			8			15			2			7					7			14			5			35				17			18			5			19				13			15			1
			4			8			0			2					1			9			3			15				1			4			3			3				2			2			2
			21			22			12			23					21			24			12			37				30			23			9			43				17			27			6
			13			17			1			11					1			22			1			44				15			33			5			29				8			13			5
			7			7			1			1					2			4			2			4				1			2			2			4				2			1			3
			34			21			19			23					17			23			11			34				35			25			12			21				14			12			12
			3			2			4			4					5			2			4			4				7			2			3			12				4			2			3
			9			7			6			11					14			9			7			8				21			8			9			7				17			5			3
			7			7			1			6					3			2			4			6				7			2			4			7				3			3			5
			13			3			1			4					7			8			5			17				5			13			3			11				4			6			2
			6			2			3			4					7			0			0			1				10			2			2			5				6			3			2
			2			5			5			4					5			4			3			0				9			6			7			9				5			6			2
			12			15			3			8					3			9			5			18				5			9			3			7				5			13			5
			7			12			5			12					10			12			2			15				15			8			3			10				15			18			4
			6			10			4			3					6			7			2			16				5			3			5			8				7			6			2
			2			7			1			1					0			0			1			1				2			2			0			6				1			2			0
			8			7			2			6					5			8			3			22				7			19			2			15				5			11			0
			2			3			2			0					1			2			1			5				2			5			2			3				1			2			0
			1			4			0			2					2			2			0			10				2			7			2			5				0			6			2
			12			10			6			4					5			7			0			16				13			9			9			13				10			9			2
			9			4			0			10					4			3			1			20				7			12			4			10				5			10			3
			3			2			3			0					3			4			0			8				3			4			0			5				3			0			0
			15			5			5			9					14			3			5			9				13			5			3			20				9			6			6
			6			2			1			8					4			5			1			17				9			5			0			5				2			7			5
			5			18			0			4					4			4			4			17				6			10			0			19				6			4			4
			12			16			1			9					5			13			4			32				18			30			2			29				6			8			2
			6			5			1			0					3			4			3			6				8			1			1			4				2			2			0
			3			7			1			0					3			4			3			8				4			12			1			5				3			6			1
			1			6			1			3					7			9			0			17				10			13			1			9				9			10			2
			8			7			3			10					10			13			5			38				6			5			1			11				4			11			4
			10			5			0			2					0			1			1			3				4			6			0			5				1			3			0
			6			4			6			8					4			2			3			4				11			2			4			3				4			2			2
			9			3			1			6					7			4			1			9				16			8			3			9				11			9			6
			2			7			3			4					6			5			3			14				3			5			4			7				3			3			2
			1			3			1			1					0			2			1			3				0			0			1			3				0			0			2
			12			7			1			1					2			10			3			23				2			12			2			11				0			7			1
			4			12			0			4					1			7			1			27				13			26			0			17				3			8			3
			4			2			2			5					3			1			1			6				3			4			6			4				1			2			7
			6			8			2			6					9			6			0			18				11			10			0			8				2			2			1
			0			0			1			1					0			3			0			5				3			7			0			1				1			1			0
			14			5			7			10					8			5			5			3				13			8			7			8				17			3			7
			4			8			1			2					1			7			0			7				8			14			0			10				3			15			0
			10			3			1			3					3			5			7			14				5			5			1			8				8			5			2
			5			4			8			2					10			3			5			9				10			5			4			6				4			7			3
			6			5			2			2					6			11			3			20				5			11			1			2				3			2			2
			29			76			2			19					19			48			12			144				20			103			17			74				16			50			6
			9			4			3			10					5			7			2			7				6			9			5			6				1			5			2
			12			16			0			8					4			14			2			28				10			21			3			15				3			7			2
			7			5			0			5					6			8			0			5				5			6			1			4				6			2			1
			2			7			3			4					2			4			1			11				0			3			3			5				2			4			5
			11			8			4			3					6			1			2			3				9			3			1			9				5			5			3
			21			17			9			12					20			22			6			29				19			24			6			18				20			27			15
			1			6			0			4					1			1			0			8				0			5			2			4				4			2			0
			4			14			2			10					8			9			4			12				14			21			1			14				8			11			5
			7			7			5			9					7			7			1			8				15			16			3			17				5			6			3
			6			8			1			2					4			2			1			16				12			17			1			12				14			14			5
			7			6			1			3					3			9			2			11				4			8			1			7				1			7			0
			11			5			14			16					30			26			25			40				40			14			12			18				51			40			30
			22			6			2			9					8			8			3			11				15			14			6			11				12			4			8
			20			17			11			11					23			14			14			32				29			21			13			27				23			15			11
			4			4			0			1					6			2			1			6				3			2			2			5				1			2			0
			12			12			11			13					8			13			3			26				30			19			7			24				10			10			5
			7			9			6			7					8			13			2			21				13			9			5			11				9			14			4
			6			4			2			1					7			5			4			13				7			8			4			8				8			2			1
			8			10			3			4					2			6			1			19				13			20			5			17				6			14			2
			3			8			1			6					3			7			3			12				9			7			1			6				1			4			1
			3			7			2			3					4			7			1			16				8			12			1			10				2			1			2
			13			9			0			7					7			4			1			9				6			9			4			5				5			7			4
			10			17			4			6					8			6			3			16				11			21			2			16				9			13			2
			2			5			2			3					3			7			1			11				3			5			1			7				5			1			1
			1			5			0			0					2			3			2			4				6			2			2			4				3			0			2
			1			11			0			3					4			5			2			15				3			7			0			11				2			2			0
			23			9			23			23					27			8			9			17				19			12			7			21				8			2			8
			4			1			0			0					2			2			0			2				2			1			2			5				2			1			1
			1			5			0			4					2			5			0			13				4			11			0			6				1			6			1
			0			11			1			3					3			9			3			20				2			7			0			7				1			4			1
			6			8			1			5					3			5			3			13				7			2			1			5				9			5			3
			4			2			1			3					6			3			2			13				2			6			1			4				3			3			5
			2			4			0			2					1			1			0			5				2			1			3			3				2			2			1
			7			13			0			3					3			5			2			18				9			17			1			11				2			5			5
			33			45			9			24					21			46			25			110				36			56			6			52				17			44			30
			3			19			0			1					3			9			3			17				2			15			2			19				1			6			3
			2			3			0			1					3			0			1			7				1			4			0			6				2			8			2
			6			14			0			2					2			8			3			17				10			16			1			10				9			5			5
			0			6			9			9					7			8			4			6				16			5			7			9				10			4			8
			5			6			0			0					3			1			0			2				1			2			0			3				1			2			0
			3			5			0			3					2			15			1			15				2			7			1			11				3			8			3
			9			7			5			6					8			7			2			8				12			8			9			7				6			5			9
			5			2			1			1					4			1			5			3				3			7			3			3				1			5			1
			8			7			2			6					5			8			2			7				8			7			4			8				7			5			3
			6			8			2			6					6			6			2			15				7			5			4			6				3			6			3
			2			2			0			0					0			3			0			8				0			6			0			4				1			2			0
			4			2			0			0					2			1			2			4				4			3			3			1				1			1			2
			2			7			0			4					0			7			3			14				1			8			1			2				0			1			0
			0			1			1			0					0			1			1			2				3			4			1			2				1			3			1
			6			18			0			3					2			9			0			22				3			13			0			4				2			6			1
			5			8			3			1					0			3			1			4				10			7			2			5				7			4			0
			15			4			4			6					5			4			1			6				11			5			4			7				12			2			3
			14			14			2			8					8			6			2			11				4			5			4			18				4			5			5
			2			1			1			3					1			3			1			4				3			0			0			1				4			1			2
			4			3			3			6					3			5			3			11				1			3			1			3				3			4			3
			8			27			2			3					3			9			1			16				9			16			4			14				1			7			3
			4			4			1			3					5			1			0			9				1			4			1			5				3			4			1
			17			2			15			19					18			14			10			19				24			10			15			24				10			4			11
			13			7			6			8					8			3			0			10				14			17			4			13				10			4			5
			4			0			1			3					1			0			1			4				4			5			3			3				1			0			1
			5			8			0			2					0			4			1			17				3			4			0			5				2			4			1
			6			12			2			6					5			7			1			30				10			9			2			13				1			6			3
			6			9			0			3					0			4			2			22				1			15			3			11				3			4			1
			11			12			3			12					5			6			5			22				14			7			2			15				6			6			4
			13			10			7			10					23			9			3			15				15			13			7			13				15			10			5
			16			20			4			9					13			16			5			45				17			25			4			24				14			20			1
			22			11			6			9					7			13			3			23				11			14			4			13				10			7			1
			2			10			1			2					3			9			2			18				8			15			0			5				1			6			1
			4			12			0			2					1			9			1			21				8			19			0			9				6			8			0
			4			19			0			4					3			15			1			9				1			16			1			17				5			13			0
			4			5			2			0					2			4			0			4				4			10			0			9				2			3			2
			0			0			2			2					1			0			1			2				2			4			1			5				0			1			3
			0			9			0			2					1			5			2			5				2			4			0			1				1			3			0
			8			5			0			5					2			9			4			17				2			8			0			10				5			8			4
			6			8			1			1					2			8			2			21				5			13			0			10				3			6			1
			5			3			5			3					5			4			4			8				6			5			4			10				4			2			6
			3			7			3			5					4			8			1			18				3			8			2			8				4			3			1
			3			7			0			0					0			3			1			7				2			4			0			3				1			1			0
			7			9			1			2					10			9			4			17				5			11			0			6				5			5			2
			5			19			0			3					1			10			1			18				3			27			0			19				0			8			4
			7			4			9			7					11			3			5			17				12			5			9			15				16			8			13
			10			6			1			1					0			6			1			10				4			8			2			6				4			4			1
			2			2			0			0					2			1			1			5				1			3			1			7				0			5			1
			13			22			1			2					5			12			2			50				13			41			0			28				3			16			4
			2			6			0			1					0			0			1			3				3			1			0			5				1			0			0
			2			13			0			1					1			9			1			16				3			11			1			10				2			7			1
			11			5			4			3					9			10			10			25				9			18			2			10				5			10			5
			10			13			1			5					3			12			4			13				8			11			0			7				6			12			3
			4			6			4			1					2			5			1			7				6			10			2			6				7			6			2
			5			11			1			6					4			8			1			18				2			16			3			9				2			6			2
			6			6			2			6					5			8			3			12				6			10			7			8				3			5			1
			9			9			2			7					4			6			3			10				11			9			0			11				5			9			6
			4			11			1			1					1			8			0			12				4			11			2			8				2			4			1
			1			2			1			2					2			3			0			5				2			2			0			4				0			2			0
			UUU			UUC			UUA			UUG					CUU			CUC			CUA			CUG				AUU			AUC			AUA			AUG				GUU			GUC			GUA
			29			35			4			15					11			13			6			53				21			25			7			5				18			24			2
			7			26			2			9					8			16			7			41				6			27			4			17				5			24			12
			6			4			2			3					10			1			1			9				4			12			0			8				5			2			2
			10			21			1			7					5			22			8			41				13			24			2			26				4			11			4
			13			13			3			3					5			9			4			10				12			7			10			14				9			11			7
			1			13			0			4					1			4			4			21				5			13			0			16				2			9			2
			24			26			11			14					24			20			8			28				15			16			8			30				12			9			7
			2			3			1			3					8			6			4			19				1			8			0			3				3			14			4
			20			36			2			9					10			34			9			67				12			61			7			32				17			54			7
			10			11			2			5					1			4			5			24				1			5			3			5				2			3			2
			25			79			10			24					19			52			24			166				28			79			11			45				21			47			27
			10			26			2			5					7			12			4			32				5			12			1			11				9			6			0
			48			80			6			49					35			79			35			165				17			60			5			50				21			53			31
			22			29			1			8					11			27			10			50				12			25			5			16				11			19			8
			9			18			8			5					2			10			3			13				6			10			2			13				3			12			3
			1			6			2			2					3			6			5			13				5			6			1			4				3			2			1
			23			24			2			12					14			31			8			54				15			31			3			18				12			10			8
			19			44			3			12					16			19			8			35				11			34			10			32				13			17			8
			2			6			0			6					9			11			7			20				3			12			1			7				2			11			0
			5			13			3			4					1			12			6			23				5			17			1			19				3			3			3
			2			5			1			2					2			6			2			8				5			9			1			7				2			7			1
			4			7			1			17					15			14			2			37				13			17			1			29				17			16			6
			8			5			2			5					1			11			5			13				11			10			6			8				2			10			2
			5			15			0			3					4			2			3			18				1			3			1			6				0			7			1
			34			25			11			10					16			14			15			11				18			13			13			28				21			13			14
			13			10			5			12					9			13			10			34				7			20			4			18				11			10			8
			0			5			2			4					1			0			0			3				4			2			4			3				6			4			2
			25			29			4			13					13			31			10			75				49			72			8			23				43			63			12
			9			9			4			9					12			9			6			13				13			12			4			26				9			6			10
			15			26			0			9					4			18			4			34				11			26			6			25				4			15			4
			4			11			0			0					2			5			2			13				3			3			0			4				2			7			2
			10			19			2			8					7			26			4			34				12			20			3			11				5			15			3
			23			20			6			11					14			16			8			28				14			23			14			23				5			15			9
			1			5			0			2					6			6			5			9				7			10			2			6				4			6			1
			5			9			0			7					5			5			8			20				8			13			3			13				6			11			4
			16			16			7			8					11			16			6			30				5			10			8			10				11			14			2
			5			4			2			5					1			7			3			16				5			7			0			11				2			8			2
			12			4			10			8					20			15			5			10				17			10			6			9				8			11			5
			9			10			3			3					4			26			2			24				5			7			2			3				7			14			2
			5			4			6			7					8			2			2			25				7			4			4			4				3			10			1
			18			30			4			16					24			24			2			20				19			18			7			32				19			14			4
			17			24			1			7					10			9			3			16				18			29			5			26				11			7			9
			4			5			3			4					3			5			4			10				6			9			2			6				5			5			6
			8			17			1			6					6			18			4			36				4			20			1			13				4			8			0
			25			27			3			10					20			19			1			32				25			31			10			26				14			21			8
			8			13			1			7					10			18			3			34				5			13			1			14				4			15			3
			13			9			5			8					2			3			2			9				9			8			0			10				5			8			4
			7			2			2			5					6			4			2			5				6			7			0			8				9			4			5
			43			38			39			42					47			38			21			66				29			30			20			66				32			31			19
			3			1			2			5					5			2			4			2				7			3			0			5				3			3			3
			19			5			2			14					14			11			1			22				20			21			6			20				14			12			2
			3			5			2			0					3			1			3			1				7			5			0			5				2			0			0
			18			17			5			7					14			18			6			24				23			18			6			14				18			16			5
			9			17			1			11					6			17			3			24				15			31			2			19				5			10			1
			5			8			3			3					3			5			3			10				3			5			1			3				4			4			0
			2			3			1			1					2			2			1			6				4			7			0			6				2			3			1
			8			15			2			7					7			14			5			35				17			18			5			19				13			15			1
			4			8			0			2					1			9			3			15				1			4			3			3				2			2			2
			21			22			12			23					21			24			12			37				30			23			9			43				17			27			6
			13			17			1			11					1			22			1			44				15			33			5			29				8			13			5
			7			7			1			1					2			4			2			4				1			2			2			4				2			1			3
			34			21			19			23					17			23			11			34				35			25			12			21				14			12			12
			3			2			4			4					5			2			4			4				7			2			3			12				4			2			3
			9			7			6			11					14			9			7			8				21			8			9			7				17			5			3
			7			7			1			6					3			2			4			6				7			2			4			7				3			3			5
			13			3			1			4					7			8			5			17				5			13			3			11				4			6			2
			6			2			3			4					7			0			0			1				10			2			2			5				6			3			2
			2			5			5			4					5			4			3			0				9			6			7			9				5			6			2
			12			15			3			8					3			9			5			18				5			9			3			7				5			13			5
			7			12			5			12					10			12			2			15				15			8			3			10				15			18			4
			6			10			4			3					6			7			2			16				5			3			5			8				7			6			2
			2			7			1			1					0			0			1			1				2			2			0			6				1			2			0
			8			7			2			6					5			8			3			22				7			19			2			15				5			11			0
			2			3			2			0					1			2			1			5				2			5			2			3				1			2			0
			1			4			0			2					2			2			0			10				2			7			2			5				0			6			2
			12			10			6			4					5			7			0			16				13			9			9			13				10			9			2
			9			4			0			10					4			3			1			20				7			12			4			10				5			10			3
			3			2			3			0					3			4			0			8				3			4			0			5				3			0			0
			15			5			5			9					14			3			5			9				13			5			3			20				9			6			6
			6			2			1			8					4			5			1			17				9			5			0			5				2			7			5
			5			18			0			4					4			4			4			17				6			10			0			19				6			4			4
			12			16			1			9					5			13			4			32				18			30			2			29				6			8			2
			6			5			1			0					3			4			3			6				8			1			1			4				2			2			0
			3			7			1			0					3			4			3			8				4			12			1			5				3			6			1
			1			6			1			3					7			9			0			17				10			13			1			9				9			10			2
			8			7			3			10					10			13			5			38				6			5			1			11				4			11			4
			10			5			0			2					0			1			1			3				4			6			0			5				1			3			0
			6			4			6			8					4			2			3			4				11			2			4			3				4			2			2
			9			3			1			6					7			4			1			9				16			8			3			9				11			9			6
			2			7			3			4					6			5			3			14				3			5			4			7				3			3			2
			1			3			1			1					0			2			1			3				0			0			1			3				0			0			2
			12			7			1			1					2			10			3			23				2			12			2			11				0			7			1
			4			12			0			4					1			7			1			27				13			26			0			17				3			8			3
			4			2			2			5					3			1			1			6				3			4			6			4				1			2			7
			6			8			2			6					9			6			0			18				11			10			0			8				2			2			1
			0			0			1			1					0			3			0			5				3			7			0			1				1			1			0
			14			5			7			10					8			5			5			3				13			8			7			8				17			3			7
			4			8			1			2					1			7			0			7				8			14			0			10				3			15			0
			10			3			1			3					3			5			7			14				5			5			1			8				8			5			2
			5			4			8			2					10			3			5			9				10			5			4			6				4			7			3
			6			5			2			2					6			11			3			20				5			11			1			2				3			2			2
			29			76			2			19					19			48			12			144				20			103			17			74				16			50			6
			9			4			3			10					5			7			2			7				6			9			5			6				1			5			2
			12			16			0			8					4			14			2			28				10			21			3			15				3			7			2
			7			5			0			5					6			8			0			5				5			6			1			4				6			2			1
			2			7			3			4					2			4			1			11				0			3			3			5				2			4			5
			11			8			4			3					6			1			2			3				9			3			1			9				5			5			3
			21			17			9			12					20			22			6			29				19			24			6			18				20			27			15
			1			6			0			4					1			1			0			8				0			5			2			4				4			2			0
			4			14			2			10					8			9			4			12				14			21			1			14				8			11			5
			7			7			5			9					7			7			1			8				15			16			3			17				5			6			3
			6			8			1			2					4			2			1			16				12			17			1			12				14			14			5
			7			6			1			3					3			9			2			11				4			8			1			7				1			7			0
			11			5			14			16					30			26			25			40				40			14			12			18				51			40			30
			22			6			2			9					8			8			3			11				15			14			6			11				12			4			8
			20			17			11			11					23			14			14			32				29			21			13			27				23			15			11
			4			4			0			1					6			2			1			6				3			2			2			5				1			2			0
			12			12			11			13					8			13			3			26				30			19			7			24				10			10			5
			7			9			6			7					8			13			2			21				13			9			5			11				9			14			4
			6			4			2			1					7			5			4			13				7			8			4			8				8			2			1
			8			10			3			4					2			6			1			19				13			20			5			17				6			14			2
			3			8			1			6					3			7			3			12				9			7			1			6				1			4			1
			3			7			2			3					4			7			1			16				8			12			1			10				2			1			2
			13			9			0			7					7			4			1			9				6			9			4			5				5			7			4
			10			17			4			6					8			6			3			16				11			21			2			16				9			13			2
			2			5			2			3					3			7			1			11				3			5			1			7				5			1			1
			1			5			0			0					2			3			2			4				6			2			2			4				3			0			2
			1			11			0			3					4			5			2			15				3			7			0			11				2			2			0
			23			9			23			23					27			8			9			17				19			12			7			21				8			2			8
			4			1			0			0					2			2			0			2				2			1			2			5				2			1			1
			1			5			0			4					2			5			0			13				4			11			0			6				1			6			1
			0			11			1			3					3			9			3			20				2			7			0			7				1			4			1
			6			8			1			5					3			5			3			13				7			2			1			5				9			5			3
			4			2			1			3					6			3			2			13				2			6			1			4				3			3			5
			2			4			0			2					1			1			0			5				2			1			3			3				2			2			1
			7			13			0			3					3			5			2			18				9			17			1			11				2			5			5
			33			45			9			24					21			46			25			110				36			56			6			52				17			44			30
			3			19			0			1					3			9			3			17				2			15			2			19				1			6			3
			2			3			0			1					3			0			1			7				1			4			0			6				2			8			2
			6			14			0			2					2			8			3			17				10			16			1			10				9			5			5
			0			6			9			9					7			8			4			6				16			5			7			9				10			4			8
			5			6			0			0					3			1			0			2				1			2			0			3				1			2			0
			3			5			0			3					2			15			1			15				2			7			1			11				3			8			3
			9			7			5			6					8			7			2			8				12			8			9			7				6			5			9
			5			2			1			1					4			1			5			3				3			7			3			3				1			5			1
			8			7			2			6					5			8			2			7				8			7			4			8				7			5			3
			6			8			2			6					6			6			2			15				7			5			4			6				3			6			3
			2			2			0			0					0			3			0			8				0			6			0			4				1			2			0
			4			2			0			0					2			1			2			4				4			3			3			1				1			1			2
			2			7			0			4					0			7			3			14				1			8			1			2				0			1			0
			0			1			1			0					0			1			1			2				3			4			1			2				1			3			1
			6			18			0			3					2			9			0			22				3			13			0			4				2			6			1
			5			8			3			1					0			3			1			4				10			7			2			5				7			4			0
			15			4			4			6					5			4			1			6				11			5			4			7				12			2			3
			14			14			2			8					8			6			2			11				4			5			4			18				4			5			5
			2			1			1			3					1			3			1			4				3			0			0			1				4			1			2
			4			3			3			6					3			5			3			11				1			3			1			3				3			4			3
			8			27			2			3					3			9			1			16				9			16			4			14				1			7			3
			4			4			1			3					5			1			0			9				1			4			1			5				3			4			1
			17			2			15			19					18			14			10			19				24			10			15			24				10			4			11
			13			7			6			8					8			3			0			10				14			17			4			13				10			4			5
			4			0			1			3					1			0			1			4				4			5			3			3				1			0			1
			5			8			0			2					0			4			1			17				3			4			0			5				2			4			1
			6			12			2			6					5			7			1			30				10			9			2			13				1			6			3
			6			9			0			3					0			4			2			22				1			15			3			11				3			4			1
			11			12			3			12					5			6			5			22				14			7			2			15				6			6			4
			13			10			7			10					23			9			3			15				15			13			7			13				15			10			5
			16			20			4			9					13			16			5			45				17			25			4			24				14			20			1
			22			11			6			9					7			13			3			23				11			14			4			13				10			7			1
			2			10			1			2					3			9			2			18				8			15			0			5				1			6			1
			4			12			0			2					1			9			1			21				8			19			0			9				6			8			0
			4			19			0			4					3			15			1			9				1			16			1			17				5			13			0
			4			5			2			0					2			4			0			4				4			10			0			9				2			3			2
			0			0			2			2					1			0			1			2				2			4			1			5				0			1			3
			0			9			0			2					1			5			2			5				2			4			0			1				1			3			0
			8			5			0			5					2			9			4			17				2			8			0			10				5			8			4
			6			8			1			1					2			8			2			21				5			13			0			10				3			6			1
			5			3			5			3					5			4			4			8				6			5			4			10				4			2			6
			3			7			3			5					4			8			1			18				3			8			2			8				4			3			1
			3			7			0			0					0			3			1			7				2			4			0			3				1			1			0
			7			9			1			2					10			9			4			17				5			11			0			6				5			5			2
			5			19			0			3					1			10			1			18				3			27			0			19				0			8			4
			7			4			9			7					11			3			5			17				12			5			9			15				16			8			13
			10			6			1			1					0			6			1			10				4			8			2			6				4			4			1
			2			2			0			0					2			1			1			5				1			3			1			7				0			5			1
			13			22			1			2					5			12			2			50				13			41			0			28				3			16			4
			2			6			0			1					0			0			1			3				3			1			0			5				1			0			0
			2			13			0			1					1			9			1			16				3			11			1			10				2			7			1
			11			5			4			3					9			10			10			25				9			18			2			10				5			10			5
			10			13			1			5					3			12			4			13				8			11			0			7				6			12			3
			4			6			4			1					2			5			1			7				6			10			2			6				7			6			2
			5			11			1			6					4			8			1			18				2			16			3			9				2			6			2
			6			6			2			6					5			8			3			12				6			10			7			8				3			5			1
			9			9			2			7					4			6			3			10				11			9			0			11				5			9			6
			4			11			1			1					1			8			0			12				4			11			2			8				2			4			1
			1			2			1			2					2			3			0			5				2			2			0			4				0			2			0
			UUU			UUC			UUA			UUG					CUU			CUC			CUA			CUG				AUU			AUC			AUA			AUG				GUU			GUC			GUA
			29			35			4			15					11			13			6			53				21			25			7			5				18			24			2
			7			26			2			9					8			16			7			41				6			27			4			17				5			24			12
			6			4			2			3					10			1			1			9				4			12			0			8				5			2			2
			10			21			1			7					5			22			8			41				13			24			2			26				4			11			4
			13			13			3			3					5			9			4			10				12			7			10			14				9			11			7
			1			13			0			4					1			4			4			21				5			13			0			16				2			9			2
			24			26			11			14					24			20			8			28				15			16			8			30				12			9			7
			2			3			1			3					8			6			4			19				1			8			0			3				3			14			4
			20			36			2			9					10			34			9			67				12			61			7			32				17			54			7
			10			11			2			5					1			4			5			24				1			5			3			5				2			3			2
			25			79			10			24					19			52			24			166				28			79			11			45				21			47			27
			10			26			2			5					7			12			4			32				5			12			1			11				9			6			0
			48			80			6			49					35			79			35			165				17			60			5			50				21			53			31
			22			29			1			8					11			27			10			50				12			25			5			16				11			19			8
			9			18			8			5					2			10			3			13				6			10			2			13				3			12			3
			1			6			2			2					3			6			5			13				5			6			1			4				3			2			1
			23			24			2			12					14			31			8			54				15			31			3			18				12			10			8
			19			44			3			12					16			19			8			35				11			34			10			32				13			17			8
			2			6			0			6					9			11			7			20				3			12			1			7				2			11			0
			5			13			3			4					1			12			6			23				5			17			1			19				3			3			3
			2			5			1			2					2			6			2			8				5			9			1			7				2			7			1
			4			7			1			17					15			14			2			37				13			17			1			29				17			16			6
			8			5			2			5					1			11			5			13				11			10			6			8				2			10			2
			5			15			0			3					4			2			3			18				1			3			1			6				0			7			1
			34			25			11			10					16			14			15			11				18			13			13			28				21			13			14
			13			10			5			12					9			13			10			34				7			20			4			18				11			10			8
			0			5			2			4					1			0			0			3				4			2			4			3				6			4			2
			25			29			4			13					13			31			10			75				49			72			8			23				43			63			12
			9			9			4			9					12			9			6			13				13			12			4			26				9			6			10
			15			26			0			9					4			18			4			34				11			26			6			25				4			15			4
			4			11			0			0					2			5			2			13				3			3			0			4				2			7			2
			10			19			2			8					7			26			4			34				12			20			3			11				5			15			3
			23			20			6			11					14			16			8			28				14			23			14			23				5			15			9
			1			5			0			2					6			6			5			9				7			10			2			6				4			6			1
			5			9			0			7					5			5			8			20				8			13			3			13				6			11			4
			16			16			7			8					11			16			6			30				5			10			8			10				11			14			2
			5			4			2			5					1			7			3			16				5			7			0			11				2			8			2
			12			4			10			8					20			15			5			10				17			10			6			9				8			11			5
			9			10			3			3					4			26			2			24				5			7			2			3				7			14			2
			5			4			6			7					8			2			2			25				7			4			4			4				3			10			1
			18			30			4			16					24			24			2			20				19			18			7			32				19			14			4
			17			24			1			7					10			9			3			16				18			29			5			26				11			7			9
			4			5			3			4					3			5			4			10				6			9			2			6				5			5			6
			8			17			1			6					6			18			4			36				4			20			1			13				4			8			0
			25			27			3			10					20			19			1			32				25			31			10			26				14			21			8
			8			13			1			7					10			18			3			34				5			13			1			14				4			15			3
			13			9			5			8					2			3			2			9				9			8			0			10				5			8			4
			7			2			2			5					6			4			2			5				6			7			0			8				9			4			5
			43			38			39			42					47			38			21			66				29			30			20			66				32			31			19
			3			1			2			5					5			2			4			2				7			3			0			5				3			3			3
			19			5			2			14					14			11			1			22				20			21			6			20				14			12			2
			3			5			2			0					3			1			3			1				7			5			0			5				2			0			0
			18			17			5			7					14			18			6			24				23			18			6			14				18			16			5
			9			17			1			11					6			17			3			24				15			31			2			19				5			10			1
			5			8			3			3					3			5			3			10				3			5			1			3				4			4			0
			2			3			1			1					2			2			1			6				4			7			0			6				2			3			1
			8			15			2			7					7			14			5			35				17			18			5			19				13			15			1
			4			8			0			2					1			9			3			15				1			4			3			3				2			2			2
			21			22			12			23					21			24			12			37				30			23			9			43				17			27			6
			13			17			1			11					1			22			1			44				15			33			5			29				8			13			5
			7			7			1			1					2			4			2			4				1			2			2			4				2			1			3
			34			21			19			23					17			23			11			34				35			25			12			21				14			12			12
			3			2			4			4					5			2			4			4				7			2			3			12				4			2			3
			9			7			6			11					14			9			7			8				21			8			9			7				17			5			3
			7			7			1			6					3			2			4			6				7			2			4			7				3			3			5
			13			3			1			4					7			8			5			17				5			13			3			11				4			6			2
			6			2			3			4					7			0			0			1				10			2			2			5				6			3			2
			2			5			5			4					5			4			3			0				9			6			7			9				5			6			2
			12			15			3			8					3			9			5			18				5			9			3			7				5			13			5
			7			12			5			12					10			12			2			15				15			8			3			10				15			18			4
			6			10			4			3					6			7			2			16				5			3			5			8				7			6			2
			2			7			1			1					0			0			1			1				2			2			0			6				1			2			0
			8			7			2			6					5			8			3			22				7			19			2			15				5			11			0
			2			3			2			0					1			2			1			5				2			5			2			3				1			2			0
			1			4			0			2					2			2			0			10				2			7			2			5				0			6			2
			12			10			6			4					5			7			0			16				13			9			9			13				10			9			2
			9			4			0			10					4			3			1			20				7			12			4			10				5			10			3
			3			2			3			0					3			4			0			8				3			4			0			5				3			0			0
			15			5			5			9					14			3			5			9				13			5			3			20				9			6			6
			6			2			1			8					4			5			1			17				9			5			0			5				2			7			5
			5			18			0			4					4			4			4			17				6			10			0			19				6			4			4
			12			16			1			9					5			13			4			32				18			30			2			29				6			8			2
			6			5			1			0					3			4			3			6				8			1			1			4				2			2			0
			3			7			1			0					3			4			3			8				4			12			1			5				3			6			1
			1			6			1			3					7			9			0			17				10			13			1			9				9			10			2
			8			7			3			10					10			13			5			38				6			5			1			11				4			11			4
			10			5			0			2					0			1			1			3				4			6			0			5				1			3			0
			6			4			6			8					4			2			3			4				11			2			4			3				4			2			2
			9			3			1			6					7			4			1			9				16			8			3			9				11			9			6
			2			7			3			4					6			5			3			14				3			5			4			7				3			3			2
			1			3			1			1					0			2			1			3				0			0			1			3				0			0			2
			12			7			1			1					2			10			3			23				2			12			2			11				0			7			1
			4			12			0			4					1			7			1			27				13			26			0			17				3			8			3
			4			2			2			5					3			1			1			6				3			4			6			4				1			2			7
			6			8			2			6					9			6			0			18				11			10			0			8				2			2			1
			0			0			1			1					0			3			0			5				3			7			0			1				1			1			0
			14			5			7			10					8			5			5			3				13			8			7			8				17			3			7
			4			8			1			2					1			7			0			7				8			14			0			10				3			15			0
			10			3			1			3					3			5			7			14				5			5			1			8				8			5			2
			5			4			8			2					10			3			5			9				10			5			4			6				4			7			3
			6			5			2			2					6			11			3			20				5			11			1			2				3			2			2
			29			76			2			19					19			48			12			144				20			103			17			74				16			50			6
			9			4			3			10					5			7			2			7				6			9			5			6				1			5			2
			12			16			0			8					4			14			2			28				10			21			3			15				3			7			2
			7			5			0			5					6			8			0			5				5			6			1			4				6			2			1
			2			7			3			4					2			4			1			11				0			3			3			5				2			4			5
			11			8			4			3					6			1			2			3				9			3			1			9				5			5			3
			21			17			9			12					20			22			6			29				19			24			6			18				20			27			15
			1			6			0			4					1			1			0			8				0			5			2			4				4			2			0
			4			14			2			10					8			9			4			12				14			21			1			14				8			11			5
			7			7			5			9					7			7			1			8				15			16			3			17				5			6			3
			6			8			1			2					4			2			1			16				12			17			1			12				14			14			5
			7			6			1			3					3			9			2			11				4			8			1			7				1			7			0
			11			5			14			16					30			26			25			40				40			14			12			18				51			40			30
			22			6			2			9					8			8			3			11				15			14			6			11				12			4			8
			20			17			11			11					23			14			14			32				29			21			13			27				23			15			11
			4			4			0			1					6			2			1			6				3			2			2			5				1			2			0
			12			12			11			13					8			13			3			26				30			19			7			24				10			10			5
			7			9			6			7					8			13			2			21				13			9			5			11				9			14			4
			6			4			2			1					7			5			4			13				7			8			4			8				8			2			1
			8			10			3			4					2			6			1			19				13			20			5			17				6			14			2
			3			8			1			6					3			7			3			12				9			7			1			6				1			4			1
			3			7			2			3					4			7			1			16				8			12			1			10				2			1			2
			13			9			0			7					7			4			1			9				6			9			4			5				5			7			4
			10			17			4			6					8			6			3			16				11			21			2			16				9			13			2
			2			5			2			3					3			7			1			11				3			5			1			7				5			1			1
			1			5			0			0					2			3			2			4				6			2			2			4				3			0			2
			1			11			0			3					4			5			2			15				3			7			0			11				2			2			0
			23			9			23			23					27			8			9			17				19			12			7			21				8			2			8
			4			1			0			0					2			2			0			2				2			1			2			5				2			1			1
			1			5			0			4					2			5			0			13				4			11			0			6				1			6			1
			0			11			1			3					3			9			3			20				2			7			0			7				1			4			1
			6			8			1			5					3			5			3			13				7			2			1			5				9			5			3
			4			2			1			3					6			3			2			13				2			6			1			4				3			3			5
			2			4			0			2					1			1			0			5				2			1			3			3				2			2			1
			7			13			0			3					3			5			2			18				9			17			1			11				2			5			5
			33			45			9			24					21			46			25			110				36			56			6			52				17			44			30
			3			19			0			1					3			9			3			17				2			15			2			19				1			6			3
			2			3			0			1					3			0			1			7				1			4			0			6				2			8			2
			6			14			0			2					2			8			3			17				10			16			1			10				9			5			5
			0			6			9			9					7			8			4			6				16			5			7			9				10			4			8
			5			6			0			0					3			1			0			2				1			2			0			3				1			2			0
			3			5			0			3					2			15			1			15				2			7			1			11				3			8			3
			9			7			5			6					8			7			2			8				12			8			9			7				6			5			9
			5			2			1			1					4			1			5			3				3			7			3			3				1			5			1
			8			7			2			6					5			8			2			7				8			7			4			8				7			5			3
			6			8			2			6					6			6			2			15				7			5			4			6				3			6			3
			2			2			0			0					0			3			0			8				0			6			0			4				1			2			0
			4			2			0			0					2			1			2			4				4			3			3			1				1			1			2
			2			7			0			4					0			7			3			14				1			8			1			2				0			1			0
			0			1			1			0					0			1			1			2				3			4			1			2				1			3			1
			6			18			0			3					2			9			0			22				3			13			0			4				2			6			1
			5			8			3			1					0			3			1			4				10			7			2			5				7			4			0
			15			4			4			6					5			4			1			6				11			5			4			7				12			2			3
			14			14			2			8					8			6			2			11				4			5			4			18				4			5			5
			2			1			1			3					1			3			1			4				3			0			0			1				4			1			2
			4			3			3			6					3			5			3			11				1			3			1			3				3			4			3
			8			27			2			3					3			9			1			16				9			16			4			14				1			7			3
			4			4			1			3					5			1			0			9				1			4			1			5				3			4			1
			17			2			15			19					18			14			10			19				24			10			15			24				10			4			11
			13			7			6			8					8			3			0			10				14			17			4			13				10			4			5
			4			0			1			3					1			0			1			4				4			5			3			3				1			0			1
			5			8			0			2					0			4			1			17				3			4			0			5				2			4			1
			6			12			2			6					5			7			1			30				10			9			2			13				1			6			3
			6			9			0			3					0			4			2			22				1			15			3			11				3			4			1
			11			12			3			12					5			6			5			22				14			7			2			15				6			6			4
			13			10			7			10					23			9			3			15				15			13			7			13				15			10			5
			16			20			4			9					13			16			5			45				17			25			4			24				14			20			1
			22			11			6			9					7			13			3			23				11			14			4			13				10			7			1
			2			10			1			2					3			9			2			18				8			15			0			5				1			6			1
			4			12			0			2					1			9			1			21				8			19			0			9				6			8			0
			4			19			0			4					3			15			1			9				1			16			1			17				5			13			0
			4			5			2			0					2			4			0			4				4			10			0			9				2			3			2
			0			0			2			2					1			0			1			2				2			4			1			5				0			1			3
			0			9			0			2					1			5			2			5				2			4			0			1				1			3			0
			8			5			0			5					2			9			4			17				2			8			0			10				5			8			4
			6			8			1			1					2			8			2			21				5			13			0			10				3			6			1
			5			3			5			3					5			4			4			8				6			5			4			10				4			2			6
			3			7			3			5					4			8			1			18				3			8			2			8				4			3			1
			3			7			0			0					0			3			1			7				2			4			0			3				1			1			0
			7			9			1			2					10			9			4			17				5			11			0			6				5			5			2
			5			19			0			3					1			10			1			18				3			27			0			19				0			8			4
			7			4			9			7					11			3			5			17				12			5			9			15				16			8			13
			10			6			1			1					0			6			1			10				4			8			2			6				4			4			1
			2			2			0			0					2			1			1			5				1			3			1			7				0			5			1
			13			22			1			2					5			12			2			50				13			41			0			28				3			16			4
			2			6			0			1					0			0			1			3				3			1			0			5				1			0			0
			2			13			0			1					1			9			1			16				3			11			1			10				2			7			1
			11			5			4			3					9			10			10			25				9			18			2			10				5			10			5
			10			13			1			5					3			12			4			13				8			11			0			7				6			12			3
			4			6			4			1					2			5			1			7				6			10			2			6				7			6			2
			5			11			1			6					4			8			1			18				2			16			3			9				2			6			2
			6			6			2			6					5			8			3			12				6			10			7			8				3			5			1
			9			9			2			7					4			6			3			10				11			9			0			11				5			9			6
			4			11			1			1					1			8			0			12				4			11			2			8				2			4			1
			1			2			1			2					2			3			0			5				2			2			0			4				0			2			0
			UUU			UUC			UUA			UUG					CUU			CUC			CUA			CUG				AUU			AUC			AUA			AUG				GUU			GUC			GUA
			29			35			4			15					11			13			6			53				21			25			7			5				18			24			2
			7			26			2			9					8			16			7			41				6			27			4			17				5			24			12
			6			4			2			3					10			1			1			9				4			12			0			8				5			2			2
			10			21			1			7					5			22			8			41				13			24			2			26				4			11			4
			13			13			3			3					5			9			4			10				12			7			10			14				9			11			7
			1			13			0			4					1			4			4			21				5			13			0			16				2			9			2
			24			26			11			14					24			20			8			28				15			16			8			30				12			9			7
			2			3			1			3					8			6			4			19				1			8			0			3				3			14			4
			20			36			2			9					10			34			9			67				12			61			7			32				17			54			7
			10			11			2			5					1			4			5			24				1			5			3			5				2			3			2
			25			79			10			24					19			52			24			166				28			79			11			45				21			47			27
			10			26			2			5					7			12			4			32				5			12			1			11				9			6			0
			48			80			6			49					35			79			35			165				17			60			5			50				21			53			31
			22			29			1			8					11			27			10			50				12			25			5			16				11			19			8
			9			18			8			5					2			10			3			13				6			10			2			13				3			12			3
			1			6			2			2					3			6			5			13				5			6			1			4				3			2			1
			23			24			2			12					14			31			8			54				15			31			3			18				12			10			8
			19			44			3			12					16			19			8			35				11			34			10			32				13			17			8
			2			6			0			6					9			11			7			20				3			12			1			7				2			11			0
			5			13			3			4					1			12			6			23				5			17			1			19				3			3			3
			2			5			1			2					2			6			2			8				5			9			1			7				2			7			1
			4			7			1			17					15			14			2			37				13			17			1			29				17			16			6
			8			5			2			5					1			11			5			13				11			10			6			8				2			10			2
			5			15			0			3					4			2			3			18				1			3			1			6				0			7			1
			34			25			11			10					16			14			15			11				18			13			13			28				21			13			14
			13			10			5			12					9			13			10			34				7			20			4			18				11			10			8
			0			5			2			4					1			0			0			3				4			2			4			3				6			4			2
			25			29			4			13					13			31			10			75				49			72			8			23				43			63			12
			9			9			4			9					12			9			6			13				13			12			4			26				9			6			10
			15			26			0			9					4			18			4			34				11			26			6			25				4			15			4
			4			11			0			0					2			5			2			13				3			3			0			4				2			7			2
			10			19			2			8					7			26			4			34				12			20			3			11				5			15			3
			23			20			6			11					14			16			8			28				14			23			14			23				5			15			9
			1			5			0			2					6			6			5			9				7			10			2			6				4			6			1
			5			9			0			7					5			5			8			20				8			13			3			13				6			11			4
			16			16			7			8					11			16			6			30				5			10			8			10				11			14			2
			5			4			2			5					1			7			3			16				5			7			0			11				2			8			2
			12			4			10			8					20			15			5			10				17			10			6			9				8			11			5
			9			10			3			3					4			26			2			24				5			7			2			3				7			14			2
			5			4			6			7					8			2			2			25				7			4			4			4				3			10			1
			18			30			4			16					24			24			2			20				19			18			7			32				19			14			4
			17			24			1			7					10			9			3			16				18			29			5			26				11			7			9
			4			5			3			4					3			5			4			10				6			9			2			6				5			5			6
			8			17			1			6					6			18			4			36				4			20			1			13				4			8			0
			25			27			3			10					20			19			1			32				25			31			10			26				14			21			8
			8			13			1			7					10			18			3			34				5			13			1			14				4			15			3
			13			9			5			8					2			3			2			9				9			8			0			10				5			8			4
			7			2			2			5					6			4			2			5				6			7			0			8				9			4			5
			43			38			39			42					47			38			21			66				29			30			20			66				32			31			19
			3			1			2			5					5			2			4			2				7			3			0			5				3			3			3
			19			5			2			14					14			11			1			22				20			21			6			20				14			12			2
			3			5			2			0					3			1			3			1				7			5			0			5				2			0			0
			18			17			5			7					14			18			6			24				23			18			6			14				18			16			5
			9			17			1			11					6			17			3			24				15			31			2			19				5			10			1
			5			8			3			3					3			5			3			10				3			5			1			3				4			4			0
			2			3			1			1					2			2			1			6				4			7			0			6				2			3			1
			8			15			2			7					7			14			5			35				17			18			5			19				13			15			1
			4			8			0			2					1			9			3			15				1			4			3			3				2			2			2
			21			22			12			23					21			24			12			37				30			23			9			43				17			27			6
			13			17			1			11					1			22			1			44				15			33			5			29				8			13			5
			7			7			1			1					2			4			2			4				1			2			2			4				2			1			3
			34			21			19			23					17			23			11			34				35			25			12			21				14			12			12
			3			2			4			4					5			2			4			4				7			2			3			12				4			2			3
			9			7			6			11					14			9			7			8				21			8			9			7				17			5			3
			7			7			1			6					3			2			4			6				7			2			4			7				3			3			5
			13			3			1			4					7			8			5			17				5			13			3			11				4			6			2
			6			2			3			4					7			0			0			1				10			2			2			5				6			3			2
			2			5			5			4					5			4			3			0				9			6			7			9				5			6			2
			12			15			3			8					3			9			5			18				5			9			3			7				5			13			5
			7			12			5			12					10			12			2			15				15			8			3			10				15			18			4
			6			10			4			3					6			7			2			16				5			3			5			8				7			6			2
			2			7			1			1					0			0			1			1				2			2			0			6				1			2			0
			8			7			2			6					5			8			3			22				7			19			2			15				5			11			0
			2			3			2			0					1			2			1			5				2			5			2			3				1			2			0
			1			4			0			2					2			2			0			10				2			7			2			5				0			6			2
			12			10			6			4					5			7			0			16				13			9			9			13				10			9			2
			9			4			0			10					4			3			1			20				7			12			4			10				5			10			3
			3			2			3			0					3			4			0			8				3			4			0			5				3			0			0
			15			5			5			9					14			3			5			9				13			5			3			20				9			6			6
			6			2			1			8					4			5			1			17				9			5			0			5				2			7			5
			5			18			0			4					4			4			4			17				6			10			0			19				6			4			4
			12			16			1			9					5			13			4			32				18			30			2			29				6			8			2
			6			5			1			0					3			4			3			6				8			1			1			4				2			2			0
			3			7			1			0					3			4			3			8				4			12			1			5				3			6			1
			1			6			1			3					7			9			0			17				10			13			1			9				9			10			2
			8			7			3			10					10			13			5			38				6			5			1			11				4			11			4
			10			5			0			2					0			1			1			3				4			6			0			5				1			3			0
			6			4			6			8					4			2			3			4				11			2			4			3				4			2			2
			9			3			1			6					7			4			1			9				16			8			3			9				11			9			6
			2			7			3			4					6			5			3			14				3			5			4			7				3			3			2
			1			3			1			1					0			2			1			3				0			0			1			3				0			0			2
			12			7			1			1					2			10			3			23				2			12			2			11				0			7			1
			4			12			0			4					1			7			1			27				13			26			0			17				3			8			3
			4			2			2			5					3			1			1			6				3			4			6			4				1			2			7
			6			8			2			6					9			6			0			18				11			10			0			8				2			2			1
			0			0			1			1					0			3			0			5				3			7			0			1				1			1			0
			14			5			7			10					8			5			5			3				13			8			7			8				17			3			7
			4			8			1			2					1			7			0			7				8			14			0			10				3			15			0
			10			3			1			3					3			5			7			14				5			5			1			8				8			5			2
			5			4			8			2					10			3			5			9				10			5			4			6				4			7			3
			6			5			2			2					6			11			3			20				5			11			1			2				3			2			2
			29			76			2			19					19			48			12			144				20			103			17			74				16			50			6
			9			4			3			10					5			7			2			7				6			9			5			6				1			5			2
			12			16			0			8					4			14			2			28				10			21			3			15				3			7			2
			7			5			0			5					6			8			0			5				5			6			1			4				6			2			1
			2			7			3			4					2			4			1			11				0			3			3			5				2			4			5
			11			8			4			3					6			1			2			3				9			3			1			9				5			5			3
			21			17			9			12					20			22			6			29				19			24			6			18				20			27			15
			1			6			0			4					1			1			0			8				0			5			2			4				4			2			0
			4			14			2			10					8			9			4			12				14			21			1			14				8			11			5
			7			7			5			9					7			7			1			8				15			16			3			17				5			6			3
			6			8			1			2					4			2			1			16				12			17			1			12				14			14			5
			7			6			1			3					3			9			2			11				4			8			1			7				1			7			0
			11			5			14			16					30			26			25			40				40			14			12			18				51			40			30
			22			6			2			9					8			8			3			11				15			14			6			11				12			4			8
			20			17			11			11					23			14			14			32				29			21			13			27				23			15			11
			4			4			0			1					6			2			1			6				3			2			2			5				1			2			0
			12			12			11			13					8			13			3			26				30			19			7			24				10			10			5
			7			9			6			7					8			13			2			21				13			9			5			11				9			14			4
			6			4			2			1					7			5			4			13				7			8			4			8				8			2			1
			8			10			3			4					2			6			1			19				13			20			5			17				6			14			2
			3			8			1			6					3			7			3			12				9			7			1			6				1			4			1
			3			7			2			3					4			7			1			16				8			12			1			10				2			1			2
			13			9			0			7					7			4			1			9				6			9			4			5				5			7			4
			10			17			4			6					8			6			3			16				11			21			2			16				9			13			2
			2			5			2			3					3			7			1			11				3			5			1			7				5			1			1
			1			5			0			0					2			3			2			4				6			2			2			4				3			0			2
			1			11			0			3					4			5			2			15				3			7			0			11				2			2			0
			23			9			23			23					27			8			9			17				19			12			7			21				8			2			8
			4			1			0			0					2			2			0			2				2			1			2			5				2			1			1
			1			5			0			4					2			5			0			13				4			11			0			6				1			6			1
			0			11			1			3					3			9			3			20				2			7			0			7				1			4			1
			6			8			1			5					3			5			3			13				7			2			1			5				9			5			3
			4			2			1			3					6			3			2			13				2			6			1			4				3			3			5
			2			4			0			2					1			1			0			5				2			1			3			3				2			2			1
			7			13			0			3					3			5			2			18				9			17			1			11				2			5			5
			33			45			9			24					21			46			25			110				36			56			6			52				17			44			30
			3			19			0			1					3			9			3			17				2			15			2			19				1			6			3
			2			3			0			1					3			0			1			7				1			4			0			6				2			8			2
			6			14			0			2					2			8			3			17				10			16			1			10				9			5			5
			0			6			9			9					7			8			4			6				16			5			7			9				10			4			8
			5			6			0			0					3			1			0			2				1			2			0			3				1			2			0
			3			5			0			3					2			15			1			15				2			7			1			11				3			8			3
			9			7			5			6					8			7			2			8				12			8			9			7				6			5			9
			5			2			1			1					4			1			5			3				3			7			3			3				1			5			1
			8			7			2			6					5			8			2			7				8			7			4			8				7			5			3
			6			8			2			6					6			6			2			15				7			5			4			6				3			6			3
			2			2			0			0					0			3			0			8				0			6			0			4				1			2			0
			4			2			0			0					2			1			2			4				4			3			3			1				1			1			2
			2			7			0			4					0			7			3			14				1			8			1			2				0			1			0
			0			1			1			0					0			1			1			2				3			4			1			2				1			3			1
			6			18			0			3					2			9			0			22				3			13			0			4				2			6			1
			5			8			3			1					0			3			1			4				10			7			2			5				7			4			0
			15			4			4			6					5			4			1			6				11			5			4			7				12			2			3
			14			14			2			8					8			6			2			11				4			5			4			18				4			5			5
			2			1			1			3					1			3			1			4				3			0			0			1				4			1			2
			4			3			3			6					3			5			3			11				1			3			1			3				3			4			3
			8			27			2			3					3			9			1			16				9			16			4			14				1			7			3
			4			4			1			3					5			1			0			9				1			4			1			5				3			4			1
			17			2			15			19					18			14			10			19				24			10			15			24				10			4			11
			13			7			6			8					8			3			0			10				14			17			4			13				10			4			5
			4			0			1			3					1			0			1			4				4			5			3			3				1			0			1
			5			8			0			2					0			4			1			17				3			4			0			5				2			4			1
			6			12			2			6					5			7			1			30				10			9			2			13				1			6			3
			6			9			0			3					0			4			2			22				1			15			3			11				3			4			1
			11			12			3			12					5			6			5			22				14			7			2			15				6			6			4
			13			10			7			10					23			9			3			15				15			13			7			13				15			10			5
			16			20			4			9					13			16			5			45				17			25			4			24				14			20			1
			22			11			6			9					7			13			3			23				11			14			4			13				10			7			1
			2			10			1			2					3			9			2			18				8			15			0			5				1			6			1
			4			12			0			2					1			9			1			21				8			19			0			9				6			8			0
			4			19			0			4					3			15			1			9				1			16			1			17				5			13			0
			4			5			2			0					2			4			0			4				4			10			0			9				2			3			2
			0			0			2			2					1			0			1			2				2			4			1			5				0			1			3
			0			9			0			2					1			5			2			5				2			4			0			1				1			3			0
			8			5			0			5					2			9			4			17				2			8			0			10				5			8			4
			6			8			1			1					2			8			2			21				5			13			0			10				3			6			1
			5			3			5			3					5			4			4			8				6			5			4			10				4			2			6
			3			7			3			5					4			8			1			18				3			8			2			8				4			3			1
			3			7			0			0					0			3			1			7				2			4			0			3				1			1			0
			7			9			1			2					10			9			4			17				5			11			0			6				5			5			2
			5			19			0			3					1			10			1			18				3			27			0			19				0			8			4
			7			4			9			7					11			3			5			17				12			5			9			15				16			8			13
			10			6			1			1					0			6			1			10				4			8			2			6				4			4			1
			2			2			0			0					2			1			1			5				1			3			1			7				0			5			1
			13			22			1			2					5			12			2			50				13			41			0			28				3			16			4
			2			6			0			1					0			0			1			3				3			1			0			5				1			0			0
			2			13			0			1					1			9			1			16				3			11			1			10				2			7			1
			11			5			4			3					9			10			10			25				9			18			2			10				5			10			5
			10			13			1			5					3			12			4			13				8			11			0			7				6			12			3
			4			6			4			1					2			5			1			7				6			10			2			6				7			6			2
			5			11			1			6					4			8			1			18				2			16			3			9				2			6			2
			6			6			2			6					5			8			3			12				6			10			7			8				3			5			1
			9			9			2			7					4			6			3			10				11			9			0			11				5			9			6
			4			11			1			1					1			8			0			12				4			11			2			8				2			4			1
			1			2			1			2					2			3			0			5				2			2			0			4				0			2			0
			UUU			UUC			UUA			UUG					CUU			CUC			CUA			CUG				AUU			AUC			AUA			AUG				GUU			GUC			GUA
			29			35			4			15					11			13			6			53				21			25			7			5				18			24			2
			7			26			2			9					8			16			7			41				6			27			4			17				5			24			12
			6			4			2			3					10			1			1			9				4			12			0			8				5			2			2
			10			21			1			7					5			22			8			41				13			24			2			26				4			11			4
			13			13			3			3					5			9			4			10				12			7			10			14				9			11			7
			1			13			0			4					1			4			4			21				5			13			0			16				2			9			2
			24			26			11			14					24			20			8			28				15			16			8			30				12			9			7
			2			3			1			3					8			6			4			19				1			8			0			3				3			14			4
			20			36			2			9					10			34			9			67				12			61			7			32				17			54			7
			10			11			2			5					1			4			5			24				1			5			3			5				2			3			2
			25			79			10			24					19			52			24			166				28			79			11			45				21			47			27
			10			26			2			5					7			12			4			32				5			12			1			11				9			6			0
			48			80			6			49					35			79			35			165				17			60			5			50				21			53			31
			22			29			1			8					11			27			10			50				12			25			5			16				11			19			8
			9			18			8			5					2			10			3			13				6			10			2			13				3			12			3
			1			6			2			2					3			6			5			13				5			6			1			4				3			2			1
			23			24			2			12					14			31			8			54				15			31			3			18				12			10			8
			19			44			3			12					16			19			8			35				11			34			10			32				13			17			8
			2			6			0			6					9			11			7			20				3			12			1			7				2			11			0
			5			13			3			4					1			12			6			23				5			17			1			19				3			3			3
			2			5			1			2					2			6			2			8				5			9			1			7				2			7			1
			4			7			1			17					15			14			2			37				13			17			1			29				17			16			6
			8			5			2			5					1			11			5			13				11			10			6			8				2			10			2
			5			15			0			3					4			2			3			18				1			3			1			6				0			7			1
			34			25			11			10					16			14			15			11				18			13			13			28				21			13			14
			13			10			5			12					9			13			10			34				7			20			4			18				11			10			8
			0			5			2			4					1			0			0			3				4			2			4			3				6			4			2
			25			29			4			13					13			31			10			75				49			72			8			23				43			63			12
			9			9			4			9					12			9			6			13				13			12			4			26				9			6			10
			15			26			0			9					4			18			4			34				11			26			6			25				4			15			4
			4			11			0			0					2			5			2			13				3			3			0			4				2			7			2
			10			19			2			8					7			26			4			34				12			20			3			11				5			15			3
			23			20			6			11					14			16			8			28				14			23			14			23				5			15			9
			1			5			0			2					6			6			5			9				7			10			2			6				4			6			1
			5			9			0			7					5			5			8			20				8			13			3			13				6			11			4
			16			16			7			8					11			16			6			30				5			10			8			10				11			14			2
			5			4			2			5					1			7			3			16				5			7			0			11				2			8			2
			12			4			10			8					20			15			5			10				17			10			6			9				8			11			5
			9			10			3			3					4			26			2			24				5			7			2			3				7			14			2
			5			4			6			7					8			2			2			25				7			4			4			4				3			10			1
			18			30			4			16					24			24			2			20				19			18			7			32				19			14			4
			17			24			1			7					10			9			3			16				18			29			5			26				11			7			9
			4			5			3			4					3			5			4			10				6			9			2			6				5			5			6
			8			17			1			6					6			18			4			36				4			20			1			13				4			8			0
			25			27			3			10					20			19			1			32				25			31			10			26				14			21			8
			8			13			1			7					10			18			3			34				5			13			1			14				4			15			3
			13			9			5			8					2			3			2			9				9			8			0			10				5			8			4
			7			2			2			5					6			4			2			5				6			7			0			8				9			4			5
			43			38			39			42					47			38			21			66				29			30			20			66				32			31			19
			3			1			2			5					5			2			4			2				7			3			0			5				3			3			3
			19			5			2			14					14			11			1			22				20			21			6			20				14			12			2
			3			5			2			0					3			1			3			1				7			5			0			5				2			0			0
			18			17			5			7					14			18			6			24				23			18			6			14				18			16			5
			9			17			1			11					6			17			3			24				15			31			2			19				5			10			1
			5			8			3			3					3			5			3			10				3			5			1			3				4			4			0
			2			3			1			1					2			2			1			6				4			7			0			6				2			3			1
			8			15			2			7					7			14			5			35				17			18			5			19				13			15			1
			4			8			0			2					1			9			3			15				1			4			3			3				2			2			2
			21			22			12			23					21			24			12			37				30			23			9			43				17			27			6
			13			17			1			11					1			22			1			44				15			33			5			29				8			13			5
			7			7			1			1					2			4			2			4				1			2			2			4				2			1			3
			34			21			19			23					17			23			11			34				35			25			12			21				14			12			12
			3			2			4			4					5			2			4			4				7			2			3			12				4			2			3
			9			7			6			11					14			9			7			8				21			8			9			7				17			5			3
			7			7			1			6					3			2			4			6				7			2			4			7				3			3			5
			13			3			1			4					7			8			5			17				5			13			3			11				4			6			2
			6			2			3			4					7			0			0			1				10			2			2			5				6			3			2
			2			5			5			4					5			4			3			0				9			6			7			9				5			6			2
			12			15			3			8					3			9			5			18				5			9			3			7				5			13			5
			7			12			5			12					10			12			2			15				15			8			3			10				15			18			4
			6			10			4			3					6			7			2			16				5			3			5			8				7			6			2
			2			7			1			1					0			0			1			1				2			2			0			6				1			2			0
			8			7			2			6					5			8			3			22				7			19			2			15				5			11			0
			2			3			2			0					1			2			1			5				2			5			2			3				1			2			0
			1			4			0			2					2			2			0			10				2			7			2			5				0			6			2
			12			10			6			4					5			7			0			16				13			9			9			13				10			9			2
			9			4			0			10					4			3			1			20				7			12			4			10				5			10			3
			3			2			3			0					3			4			0			8				3			4			0			5				3			0			0
			15			5			5			9					14			3			5			9				13			5			3			20				9			6			6
			6			2			1			8					4			5			1			17				9			5			0			5				2			7			5
			5			18			0			4					4			4			4			17				6			10			0			19				6			4			4
			12			16			1			9					5			13			4			32				18			30			2			29				6			8			2
			6			5			1			0					3			4			3			6				8			1			1			4				2			2			0
			3			7			1			0					3			4			3			8				4			12			1			5				3			6			1
			1			6			1			3					7			9			0			17				10			13			1			9				9			10			2
			8			7			3			10					10			13			5			38				6			5			1			11				4			11			4
			10			5			0			2					0			1			1			3				4			6			0			5				1			3			0
			6			4			6			8					4			2			3			4				11			2			4			3				4			2			2
			9			3			1			6					7			4			1			9				16			8			3			9				11			9			6
			2			7			3			4					6			5			3			14				3			5			4			7				3			3			2
			1			3			1			1					0			2			1			3				0			0			1			3				0			0			2
			12			7			1			1					2			10			3			23				2			12			2			11				0			7			1
			4			12			0			4					1			7			1			27				13			26			0			17				3			8			3
			4			2			2			5					3			1			1			6				3			4			6			4				1			2			7
			6			8			2			6					9			6			0			18				11			10			0			8				2			2			1
			0			0			1			1					0			3			0			5				3			7			0			1				1			1			0
			14			5			7			10					8			5			5			3				13			8			7			8				17			3			7
			4			8			1			2					1			7			0			7				8			14			0			10				3			15			0
			10			3			1			3					3			5			7			14				5			5			1			8				8			5			2
			5			4			8			2					10			3			5			9				10			5			4			6				4			7			3
			6			5			2			2					6			11			3			20				5			11			1			2				3			2			2
			29			76			2			19					19			48			12			144				20			103			17			74				16			50			6
			9			4			3			10					5			7			2			7				6			9			5			6				1			5			2
			12			16			0			8					4			14			2			28				10			21			3			15				3			7			2
			7			5			0			5					6			8			0			5				5			6			1			4				6			2			1
			2			7			3			4					2			4			1			11				0			3			3			5				2			4			5
			11			8			4			3					6			1			2			3				9			3			1			9				5			5			3
			21			17			9			12					20			22			6			29				19			24			6			18				20			27			15
			1			6			0			4					1			1			0			8				0			5			2			4				4			2			0
			4			14			2			10					8			9			4			12				14			21			1			14				8			11			5
			7			7			5			9					7			7			1			8				15			16			3			17				5			6			3
			6			8			1			2					4			2			1			16				12			17			1			12				14			14			5
			7			6			1			3					3			9			2			11				4			8			1			7				1			7			0
			11			5			14			16					30			26			25			40				40			14			12			18				51			40			30
			22			6			2			9					8			8			3			11				15			14			6			11				12			4			8
			20			17			11			11					23			14			14			32				29			21			13			27				23			15			11
			4			4			0			1					6			2			1			6				3			2			2			5				1			2			0
			12			12			11			13					8			13			3			26				30			19			7			24				10			10			5
			7			9			6			7					8			13			2			21				13			9			5			11				9			14			4
			6			4			2			1					7			5			4			13				7			8			4			8				8			2			1
			8			10			3			4					2			6			1			19				13			20			5			17				6			14			2
			3			8			1			6					3			7			3			12				9			7			1			6				1			4			1
			3			7			2			3					4			7			1			16				8			12			1			10				2			1			2
			13			9			0			7					7			4			1			9				6			9			4			5				5			7			4
			10			17			4			6					8			6			3			16				11			21			2			16				9			13			2
			2			5			2			3					3			7			1			11				3			5			1			7				5			1			1
			1			5			0			0					2			3			2			4				6			2			2			4				3			0			2
			1			11			0			3					4			5			2			15				3			7			0			11				2			2			0
			23			9			23			23					27			8			9			17				19			12			7			21				8			2			8
			4			1			0			0					2			2			0			2				2			1			2			5				2			1			1
			1			5			0			4					2			5			0			13				4			11			0			6				1			6			1
			0			11			1			3					3			9			3			20				2			7			0			7				1			4			1
			6			8			1			5					3			5			3			13				7			2			1			5				9			5			3
			4			2			1			3					6			3			2			13				2			6			1			4				3			3			5
			2			4			0			2					1			1			0			5				2			1			3			3				2			2			1
			7			13			0			3					3			5			2			18				9			17			1			11				2			5			5
			33			45			9			24					21			46			25			110				36			56			6			52				17			44			30
			3			19			0			1					3			9			3			17				2			15			2			19				1			6			3
			2			3			0			1					3			0			1			7				1			4			0			6				2			8			2
			6			14			0			2					2			8			3			17				10			16			1			10				9			5			5
			0			6			9			9					7			8			4			6				16			5			7			9				10			4			8
			5			6			0			0					3			1			0			2				1			2			0			3				1			2			0
			3			5			0			3					2			15			1			15				2			7			1			11				3			8			3
			9			7			5			6					8			7			2			8				12			8			9			7				6			5			9
			5			2			1			1					4			1			5			3				3			7			3			3				1			5			1
			8			7			2			6					5			8			2			7				8			7			4			8				7			5			3
			6			8			2			6					6			6			2			15				7			5			4			6				3			6			3
			2			2			0			0					0			3			0			8				0			6			0			4				1			2			0
			4			2			0			0					2			1			2			4				4			3			3			1				1			1			2
			2			7			0			4					0			7			3			14				1			8			1			2				0			1			0
			0			1			1			0					0			1			1			2				3			4			1			2				1			3			1
			6			18			0			3					2			9			0			22				3			13			0			4				2			6			1
			5			8			3			1					0			3			1			4				10			7			2			5				7			4			0
			15			4			4			6					5			4			1			6				11			5			4			7				12			2			3
			14			14			2			8					8			6			2			11				4			5			4			18				4			5			5
			2			1			1			3					1			3			1			4				3			0			0			1				4			1			2
			4			3			3			6					3			5			3			11				1			3			1			3				3			4			3
			8			27			2			3					3			9			1			16				9			16			4			14				1			7			3
			4			4			1			3					5			1			0			9				1			4			1			5				3			4			1
			17			2			15			19					18			14			10			19				24			10			15			24				10			4			11
			13			7			6			8					8			3			0			10				14			17			4			13				10			4			5
			4			0			1			3					1			0			1			4				4			5			3			3				1			0			1
			5			8			0			2					0			4			1			17				3			4			0			5				2			4			1
			6			12			2			6					5			7			1			30				10			9			2			13				1			6			3
			6			9			0			3					0			4			2			22				1			15			3			11				3			4			1
			11			12			3			12					5			6			5			22				14			7			2			15				6			6			4
			13			10			7			10					23			9			3			15				15			13			7			13				15			10			5
			16			20			4			9					13			16			5			45				17			25			4			24				14			20			1
			22			11			6			9					7			13			3			23				11			14			4			13				10			7			1
			2			10			1			2					3			9			2			18				8			15			0			5				1			6			1
			4			12			0			2					1			9			1			21				8			19			0			9				6			8			0
			4			19			0			4					3			15			1			9				1			16			1			17				5			13			0
			4			5			2			0					2			4			0			4				4			10			0			9				2			3			2
			0			0			2			2					1			0			1			2				2			4			1			5				0			1			3
			0			9			0			2					1			5			2			5				2			4			0			1				1			3			0
			8			5			0			5					2			9			4			17				2			8			0			10				5			8			4
			6			8			1			1					2			8			2			21				5			13			0			10				3			6			1
			5			3			5			3					5			4			4			8				6			5			4			10				4			2			6
			3			7			3			5					4			8			1			18				3			8			2			8				4			3			1
			3			7			0			0					0			3			1			7				2			4			0			3				1			1			0
			7			9			1			2					10			9			4			17				5			11			0			6				5			5			2
			5			19			0			3					1			10			1			18				3			27			0			19				0			8			4
			7			4			9			7					11			3			5			17				12			5			9			15				16			8			13
			10			6			1			1					0			6			1			10				4			8			2			6				4			4			1
			2			2			0			0					2			1			1			5				1			3			1			7				0			5			1
			13			22			1			2					5			12			2			50				13			41			0			28				3			16			4
			2			6			0			1					0			0			1			3				3			1			0			5				1			0			0
			2			13			0			1					1			9			1			16				3			11			1			10				2			7			1
			11			5			4			3					9			10			10			25				9			18			2			10				5			10			5
			10			13			1			5					3			12			4			13				8			11			0			7				6			12			3
			4			6			4			1					2			5			1			7				6			10			2			6				7			6			2
			5			11			1			6					4			8			1			18				2			16			3			9				2			6			2
			6			6			2			6					5			8			3			12				6			10			7			8				3			5			1
			9			9			2			7					4			6			3			10				11			9			0			11				5			9			6
			4			11			1			1					1			8			0			12				4			11			2			8				2			4			1
			1			2			1			2					2			3			0			5				2			2			0			4				0			2			0
			UUU			UUC			UUA			UUG					CUU			CUC			CUA			CUG				AUU			AUC			AUA			AUG				GUU			GUC			GUA
			29			35			4			15					11			13			6			53				21			25			7			5				18			24			2
			7			26			2			9					8			16			7			41				6			27			4			17				5			24			12
			6			4			2			3					10			1			1			9				4			12			0			8				5			2			2
			10			21			1			7					5			22			8			41				13			24			2			26				4			11			4
			13			13			3			3					5			9			4			10				12			7			10			14				9			11			7
			1			13			0			4					1			4			4			21				5			13			0			16				2			9			2
			24			26			11			14					24			20			8			28				15			16			8			30				12			9			7
			2			3			1			3					8			6			4			19				1			8			0			3				3			14			4
			20			36			2			9					10			34			9			67				12			61			7			32				17			54			7
			10			11			2			5					1			4			5			24				1			5			3			5				2			3			2
			25			79			10			24					19			52			24			166				28			79			11			45				21			47			27
			10			26			2			5					7			12			4			32				5			12			1			11				9			6			0
			48			80			6			49					35			79			35			165				17			60			5			50				21			53			31
			22			29			1			8					11			27			10			50				12			25			5			16				11			19			8
			9			18			8			5					2			10			3			13				6			10			2			13				3			12			3
			1			6			2			2					3			6			5			13				5			6			1			4				3			2			1
			23			24			2			12					14			31			8			54				15			31			3			18				12			10			8
			19			44			3			12					16			19			8			35				11			34			10			32				13			17			8
			2			6			0			6					9			11			7			20				3			12			1			7				2			11			0
			5			13			3			4					1			12			6			23				5			17			1			19				3			3			3
			2			5			1			2					2			6			2			8				5			9			1			7				2			7			1
			4			7			1			17					15			14			2			37				13			17			1			29				17			16			6
			8			5			2			5					1			11			5			13				11			10			6			8				2			10			2
			5			15			0			3					4			2			3			18				1			3			1			6				0			7			1
			34			25			11			10					16			14			15			11				18			13			13			28				21			13			14
			13			10			5			12					9			13			10			34				7			20			4			18				11			10			8
			0			5			2			4					1			0			0			3				4			2			4			3				6			4			2
[truncated: 10,610 more rows]
[truncated: 99 more columns]
