# Supplementary material for: CDKAL1 dysfunction impairs lysine codon translation in podocytes and accelerates chronic kidney disease
Source: EMBO J. 2026 Mar 28;45(9):3206–29. doi: 10.1038/s44318-026-00759-3 (PMC13144697; doi:10.1038/s44318-026-00759-3)
Supplement: Supplementary file 8 — EV and Appendix Figures Source Data [file 44318_2026_759_MOESM8_ESM.zip › SD EV Figureπü«πé│πâÆπéÜπâ╝/Appendix Figure S8/Appendix FIgure S8.xlsx]

## Sheet: Sheet1
Appendix Figure S8
	Lys_AAG	Asp_GAU	Lys_AAA	Glu_GAA	Ile_AUU	Met_AUG	Glu_GAG	Asn_AAC	Asp_GAC	Leu_UUA	Asn_AAU	Ile_AUA	Phe_UUU	Tyr_UAU	Val_GUU	Ile_AUC	Leu_UUG	Ala_GCA	Ala_GCU	Val_GUA	Leu_CUU	Ala_GCG	Val_GUG	His_CAU	Ala_GCC	Leu_CUC	Arg_CGA	Thr_ACU	Ser_UCU	Gln_CAA	Ser_AGU	Arg_CGC	Phe_UUC	Gln_CAG	Arg_CGG	Arg_AGA	Arg_CGU	Leu_CUG	Leu_CUA	Arg_AGG	Ser_UCA	Pro_CCG	Val_GUC	Ser_UCG	Thr_ACG	Gly_GGU	Thr_ACA	Ser_AGC	Tyr_UAC
	-0.3789	-0.2755	-0.2678	-0.2614	-0.2428	-0.1821	-0.1587	-0.1361	-0.1244	-0.1135	-0.1122	-0.1068	-0.1047	-0.1007	-0.09167	-0.08305	-0.07997	-0.06893	-0.05799	-0.04649	-0.04246	-0.03927	-0.0375	-0.02358	-0.007055	-0.0052	0.0001298	0.004972	0.02889	0.0299	0.03445	0.04442	0.04475	0.04514	0.04553	0.0531	0.06828	0.07078	0.08519	0.0883	0.09196	0.09207	0.09334	0.09834	0.1037	0.1081	0.1088	0.1127	0.1316
[truncated: 12 more columns]
