# Supplementary material for: CDKAL1 dysfunction impairs lysine codon translation in podocytes and accelerates chronic kidney disease
Source: EMBO J. 2026 Mar 28;45(9):3206–29. doi: 10.1038/s44318-026-00759-3 (PMC13144697; doi:10.1038/s44318-026-00759-3)
Supplement: Supplementary file 8 — EV and Appendix Figures Source Data [file 44318_2026_759_MOESM8_ESM.zip › SD EV Figureπü«πé│πâÆπéÜπâ╝/Appendix Figure S6/Appendix Figure S6E.xlsx]

## Sheet: Sheet1
Appendix Figure S6E
	sgControl								KO 1								KO 2
	1.25797	0.975595	0.871409	0.895031	1.07625	1.09383	0.926361	0.903561	1.01088	0.839481	0.839	0.493977	0.818132	0.767057	0.733511	0.166365	0.570353	0.506693	0.586617	0.472678	0.272626	0.163351	0.174261	0.24431
