# Supplementary material for: CDKAL1 dysfunction impairs lysine codon translation in podocytes and accelerates chronic kidney disease
Source: EMBO J. 2026 Mar 28;45(9):3206–29. doi: 10.1038/s44318-026-00759-3 (PMC13144697; doi:10.1038/s44318-026-00759-3)
Supplement: Supplementary file 8 — EV and Appendix Figures Source Data [file 44318_2026_759_MOESM8_ESM.zip › SD EV Figureπü«πé│πâÆπéÜπâ╝/Appendix Figure S6/Appendix Figure S6B.xlsx]

## Sheet: Sheet1
Appendix Figure S6B
	sgControl	sgControl	sgControl	sgControl	KO 1	KO 1	KO 1	KO 1	KO 2	KO 2	KO 2	KO 2
	0.90125	0.986233	1.07177	1.04972	1.71713	1.79005	1.65864	1.90528	1.64718	1.76541	1.81504	1.87905
