# Supplementary material for: CDKAL1 dysfunction impairs lysine codon translation in podocytes and accelerates chronic kidney disease
Source: EMBO J. 2026 Mar 28;45(9):3206–29. doi: 10.1038/s44318-026-00759-3 (PMC13144697; doi:10.1038/s44318-026-00759-3)
Supplement: Supplementary file 8 — EV and Appendix Figures Source Data [file 44318_2026_759_MOESM8_ESM.zip › SD EV Figureπü«πé│πâÆπéÜπâ╝/Appendix Figure S6/Appendix Figure S6C.xlsx]

## Sheet: Sheet1
Appendix Figure S6C
	Flox	Flox	Flox	Flox	Flox	Flox	Flox	Systemic Cdkal1 KO	Systemic Cdkal1 KO	Systemic Cdkal1 KO	Systemic Cdkal1 KO	Systemic Cdkal1 KO	Systemic Cdkal1 KO	Systemic Cdkal1 KO
	0.965936	0.993093	1.00696	1.03526	1.19472	1.04729	0.799221	1.60214	1.64718	0.913831	1.48452	1.17827	1.78592	1.25411
