# Supplementary material for: CDKAL1 dysfunction impairs lysine codon translation in podocytes and accelerates chronic kidney disease
Source: EMBO J. 2026 Mar 28;45(9):3206–29. doi: 10.1038/s44318-026-00759-3 (PMC13144697; doi:10.1038/s44318-026-00759-3)
Supplement: Supplementary file 8 — EV and Appendix Figures Source Data [file 44318_2026_759_MOESM8_ESM.zip › SD EV Figureπü«πé│πâÆπéÜπâ╝/Appendix Figure S6/Appendix Figure S6A.xlsx]

## Sheet: Sheet1
Appendix Figure S6A
	UP in KO	sgControl	KO 1	KO 2		Down in KO	sgControl	KO 1	KO 2
		159.013	151.889	164.103			2.77686	9.47317	6.49449
		127.784	66.3999	136.316			7.75022	41.7729	29.6854
		59.2675	121.459	114.383			3.88246	7.65315	6.56415
		511.38	429.307	472.11			35.5836	25.2243	28.2997
		9.50499	23.4787	21.3783			16.2283	17.1544	20.9273
		307.265	314.273	272.834			1411.08	726.545	968.831
		2.31444	0.383595	0.671538			3.48596	7.71672	6.43028
		0.756659	17.9013	32.7661			526.722	231.073	4.8672
		35.1227	64.0258	56.8382			27.9983	18.2434	21.942
		30.275	31.2888	41.7479			439.642	155.005	230.631
		104.917	69.6658	67.8299			15.3332	17.3458	16.5691
		133.95	304.578	358.677			24.3481	13.3775	15.6201
		50.8218	43.4987	47.8488			168.651	93.5933	104.929
		722.631	544.894	732.198			168.651	93.5933	10.5214
		136.231	202.059	231.755			4.46254	16.8422	13.804
		7.49016	7.55711	9.64411			1.53603	7.96441	34.816
		27.2027	29.685	34.9639			14.7664	25.8791	22.7458
		300.07	254.071	364.059			16.9909	15.3272	23.9972
		46.19	62.3627	53.9067			7.22145	17.6343	14.9173
		61.3627	33.0704	33.9956			17.5709	17.9111	18.258
		29.8335	71.7504	74.5284			25.0015	15.0825	16.0287
		87.1538	67.2486	46.7877			39.253	30.5503	28.0663
		83.805	62.3077	48.347			7.40943	23.3749	18.3147
		16.1631	151.683	68.0252			15.1383	11.3239	16.0207
		0.0200221	0.0719893	0.0868189			4.24559	2.98565	4.25043
		107.512	124.079	106.99			508.376	220.064	296.653
		551.025	427.794	526.598			37.0897	27.6835	29.2261
		13.2031	78.0883	41.7181			55.4436	41.2813	52.914
		27.1424	19.1308	18.3501			159.97	149.112	180.085
		40.9044	27.7248	27.3496			7.37829	10.9314	8.6768
		284.851	167.33	180.428			299.487	124.117	156.094
		5.06583	13.6541	11.2202			274.226	178.648	198.317
		20.0484	9.46554	10.9021			43.0814	16.9879	20.9716
		86.4628	218.038	187.526			56.505	47.9943	61.7628
		2.3875	7.53072	187.526			287.76	119.479	154.168
		17.5354	9.27142	4.83747			291.1	123.351	109.734
		59.9553	124.744	10.6152			43.4185	15.1495	21.1953
		198.291	279.067	125.447			391.421	205.003	149.65
		39.844	75.1467	403.948			0.464862	4.73271	3.92533
		9.37337	21.2238	44.975			6.9157	29.5671	22.0926
		160.497	96.8075	14.0632			7.94423	4.10695	5.39986
		11.6064	9.91998	99.6522			232.355	109.044	130.929
		5.50165	3.14498	15.2074			158.961	70.3368	88.7373
		0.422437	0.683491	4.1949			529.018	233.285	263.838
		0.794659	1.8818	1.17537			6.09584	14.2757	11.8546
				1.8417			13.2227	4.89266	7.14108
							13.2227	4.89266	109.831
							7.88454	7.35576	1.94335
							359.779	134.227	187.765
							41.3399	31.652	35.3821
							29.0774	12.5797	18.195
							0.0356124	0.0192066	0.00772104
							85.8212	34.0348	45.2761
							70.1354	39.151	51.8292
							4.1235	5.00565	6.01256
							28.9984	31.5321	30.5849
							35.6756	22.4415	27.3968
							9.20782	5.50447	12.8919
							45.0094	23.488	26.5863
							117.631	118.181	123.119
							3518.87	2668.06	2546.33
							22.4434	23.1107	19.6107
							32.084	52.3142	60.9378
							1.9722	6.8489	6.26782
							1.07155	4.54179	3.71711
							25.6032	11.5092	0.811177
							14.2431	12.2358	13.8041
							26.2384	18.5317	19.1473
							14.171	15.3728	15.239
							12.8666	6.57509	8.55867
							31.3849	20.4845	25.9531
							3.83211	2.14811	2.35511
							23.5833	18.7386	21.7454
							68.946	51.6572	64.7446
							9.67513	18.191	15.7374
							75.2234	57.0789	57.8774
							1.4008	6.55554	3.25398
							8.39653	29.3186	21.9645
							334.87	159.2	222.417
							79.8262	28.2211	42.0725
							38.0919	19.5918	26.7264
							37.0369	11.2971	16.2362
							27.9766	20.8696	27.2738
							34.8951	23.0602	22.6262
							30.5376	16.1644	20.3667
							2.75443	0.495177	0.199061
							442.466	215.716	255.885
							674.67	331.109	308.572
							15.6065	32.4541	25.1239
							180.893	262.975	218.366
							7.18599	2.22038	1.63101
							50.7043	68.7186	72.2605
							9.2987	38.6209	24.4963
							10.3643	10.931	11.8067
							8.16879	4.41192	6.35451
							701.117	224.812	265.433
							188.595	124.772	145.371
							147.88	57.5041	57.7454
							2.31554	0.459337	1.24641
							549.206	252.97	358.759
							36.0513	26.6256	33.2124
							28.5219	71.1987	54.3397
							16.187	20.2589	26.7558
							16.079	50.9212	46.1285
							96.3991	84.9166	76.6227
							23.7088	12.3976	17.3679
							4.21896	4.93595	3.87673
							2.51179	12.195	10.102
							7.10697	17.9952	16.2431
							9.91883	43.0741	29.138
							99.5217	34.8383	51.63
							11.4904	6.7711	7.12447
							15.7245	7.36331	8.01971
							62.5892	73.6384	66.514
							31.8606	56.1801	48.8916
							53.2987	38.1809	47.0315
							35.0858	34.1812	44.132
							185.709	14.9529	21.3737
							270.847	120.523	165.73
							724.056	255.598	411.5
							731.906	326.83	401.03
							45.6795	88.8113	87.2071
							67.0401	48.8663	46.2372
							30.6169	10.1843	10.9308
							2.05358	1.2985	1.25893
							34.9808	43.2947	46.2018
							6.7218	4.53618	3.83392
							2980.05	813.473	762.88
							11.1278	10.1041	11.3963
							193.619	76.7579	74.8347
							1.79083	6.76702	5.12412
							17.4917	12.393	16.3031
							16.2278	6.39653	7.96439
							3313.27	921.317	1311.19
							13.9926	21.2741	20.9016
							45.4248	31.4693	31.7196
							49.6747	24.8278	24.0661
							22.6968	12.3866	19.7712
							1.5325	0.609626	0.876593
							50.3177	22.4105	27.4029
							31.6496	21.0844	28.5177
							37.0515	15.7427	27.8665
							12.1151	8.26587	10.6648
							67.997	24.9937	46.0454
