# Supplementary material for: CDKAL1 dysfunction impairs lysine codon translation in podocytes and accelerates chronic kidney disease
Source: EMBO J. 2026 Mar 28;45(9):3206–29. doi: 10.1038/s44318-026-00759-3 (PMC13144697; doi:10.1038/s44318-026-00759-3)
Supplement: Supplementary file 8 — EV and Appendix Figures Source Data [file 44318_2026_759_MOESM8_ESM.zip › SD EV Figureπü«πé│πâÆπéÜπâ╝/Appendix Figure S6/Appendix Figure S6F.xlsx]

## Sheet: Sheet1
Appendix Figure S6F
	sgControl						KO 1						KO 2
	1.0677	0.965127	1.16211	0.867787	1.41786	1.57091	0.910412	0.800515	0.834672	0.703597	0.695826	0.658743	0.928474	0.885114	0.891825	0.727791	0.833407	0.806307
