# Supplementary material for: CDKAL1 dysfunction impairs lysine codon translation in podocytes and accelerates chronic kidney disease
Source: EMBO J. 2026 Mar 28;45(9):3206–29. doi: 10.1038/s44318-026-00759-3 (PMC13144697; doi:10.1038/s44318-026-00759-3)
Supplement: Supplementary file 8 — EV and Appendix Figures Source Data [file 44318_2026_759_MOESM8_ESM.zip › SD EV Figureπü«πé│πâÆπéÜπâ╝/Appendix Figure S1/Appendix Figure S1B.xlsx]

## Sheet: Sheet1
Appendix Figure S1B
		Flox	Flox	Flox	Flox	Flox	Systemic Cdkal1 KO	Systemic Cdkal1 KO	Systemic Cdkal1 KO	Systemic Cdkal1 KO	Systemic Cdkal1 KO
	8 week	1.97763	1.5625	1.87248	1.80038	1.58234	1.86085	2.01701	1.88019	1.88227	1.7198
