# Supplementary material for: CDKAL1 dysfunction impairs lysine codon translation in podocytes and accelerates chronic kidney disease
Source: EMBO J. 2026 Mar 28;45(9):3206–29. doi: 10.1038/s44318-026-00759-3 (PMC13144697; doi:10.1038/s44318-026-00759-3)
Supplement: Supplementary file 8 — EV and Appendix Figures Source Data [file 44318_2026_759_MOESM8_ESM.zip › SD EV Figureπü«πé│πâÆπéÜπâ╝/Appendix Figure S11/Appendix Figure S11.xlsx]

## Sheet: Sheet1
Appendix Figure S11
			KO/sgControl
			KO1	KO 2	KO 3	KO 4
		Thr_ACG	1.18702	1.2634	1.04276	1.20979
		Ser_TCG	1.13471	1.05836	1.03625	1.40061
		Phe_TTT	1.27944	1.05811	1.11762	1.1744
		Tyr_TAT	1.12291	1.26124	1.10321	1.0465
		Gly_GGA	1.05322	1.10365	1.12884	1.06487
		Ser_AGC	1.01422	1.12983	1.01715	1.14688
		Pro_CCC	0.918362	1.0486	1.16527	1.15858
		Pro_CCG	0.930584	1.02401	1.04189	1.28017
		Ala_GCC	1.10356	0.984887	1.08009	1.09487
		Gly_GGG	0.984108	1.09193	1.17608	1.01047
		Arg_CGC	1.20081	0.942085	1.06675	1.03098
		Ala_GCG	1.01736	0.989195	1.1529	1.06321
		Thr_ACT	1.08782	1.15637	0.991081	0.982019
		Phe_TTC	1.07932	1.05894	0.980975	1.08451
		Arg_CGT	0.988853	1.0017	1.25378	0.938868
		Val_GTG	1.03137	1.02143	1.04891	1.06206
		Val_GAC	1.00503	1.00199	1.12297	1.02945
		Ala_GCT	1.07761	1.08633	1.03172	0.962093
		Val_GTT	0.943222	1.10711	1.12417	0.982831
		Leu_CTT	1.15373	1.05433	1.00626	0.938739
		Thr_ACC	1.15778	1.07952	1.00013	0.90215
		Gly_GGT	0.868186	1.0993	1.02633	1.14128
		His_CAT	1.08344	0.987339	0.985157	1.05009
		Ala_GCA	0.979619	1.04221	1.08332	0.999873
		Gly_GGC	1.02262	0.970497	1.06001	1.04965
		Leu_TTA	1.12606	0.974528	0.904447	1.08765
		Leu_CTC	0.912802	0.998767	1.15706	1.02214
		Stop_TAG	0.947787	1.04016	1.01665	1.07658
		Asp_GAT	0.986973	1.13318	1.00765	0.950506
		Cys_TGC	0.968768	0.998907	1.09047	1.0189
		Val_GTC	1.05119	0.965504	1.04404	1.01534
		Val_GTA	1.06578	0.961886	1.07803	0.967124
		Ile_ATT	1.15882	1.01954	0.930341	0.951401
		Arg_AGG	0.878095	0.98438	1.09355	1.097
		Ile_ATC	1.02485	1.10558	0.980376	0.934667
		Asn_AAC	1.05752	1.08313	0.934524	0.916688
		Thr_ACA	1.09425	0.918806	0.951687	1.0255
		Arg_AGA	0.999184	0.977218	1.00702	0.992679
		Pro_CCA	0.940604	0.938356	0.994776	1.09622
		Cys_TGT	1.02595	0.855491	1.06652	1.00417
		Met_ATG	0.930105	1.06328	0.931477	1.01817
		Ser_TCT	0.981608	1.05615	0.914419	0.990631
		Gln_CAA	0.932144	0.895179	1.05128	1.02685
		Pro_CCT	0.945077	0.947517	0.972781	1.01243
		Arg_CGG	0.83651	0.923721	1.14129	0.969575
		Leu_CTA	0.912415	0.972616	0.980049	0.998802
		Lys_AAG	1.02946	0.92585	0.955334	0.935142
		Glu_CAG	0.960937	0.983711	0.901554	0.996432
		Ser_AGT	0.989544	1.06888	0.845065	0.907627
		His_CAC	0.982411	0.836401	0.988261	0.997655
		Leu_CTG	0.891145	0.910272	0.994879	1.00457
		Trp_TGG	0.914136	0.887012	1.03269	0.965295
		Try_TAC	0.91088	0.941513	0.951444	0.990531
		Leu_TTG	0.83474	0.945401	0.946876	1.04815
		Stop_TAA	1.17347	0.728417	0.950324	0.90676
		Stop_TGA	0.986542	0.796096	0.945035	1.02058
		Lys_AAA	1.03297	0.940783	0.929735	0.832138
		Glu_GAG	0.976043	0.941956	0.861984	0.937657
		Glu_GAA	0.99985	0.951315	0.87296	0.861088
		Ser_TCC	0.899497	0.946976	0.915862	0.894135
		Asn_AAT	0.939129	0.956106	0.865497	0.867017
		Ile_ATA	0.860964	1.00257	0.837789	0.896863
		Arg_CGA	0.761704	0.785833	1.03998	0.983449
		Ser_TCA	0.905486	0.947417	0.809395	0.902768
