# Supplementary material for: CDKAL1 dysfunction impairs lysine codon translation in podocytes and accelerates chronic kidney disease
Source: EMBO J. 2026 Mar 28;45(9):3206–29. doi: 10.1038/s44318-026-00759-3 (PMC13144697; doi:10.1038/s44318-026-00759-3)
Supplement: Supplementary file 8 — EV and Appendix Figures Source Data [file 44318_2026_759_MOESM8_ESM.zip › SD EV Figureπü«πé│πâÆπéÜπâ╝/Appendix Table S1/Appndix Table S1.xlsx]

## Sheet: Sheet1
Appendix Table S1	In order to safeguard patient privacy and adhere to the informed consent, raw clinical variables (age, height, weight, BMI, diabetes duration, and eGFR) were categorized to prevent personal identification.
		Risk allele	Age Group	Gender	Body height Group	Body Weight Group	BMI Group	DM Year Group	HbA1c Group	BUN	Creatinine	eGFR
	1	+	55≤~<65	M	175≤	70≤~<85	25≤~<30	18≤~<27	6.5≤~<7.5	26.8	1.21	<55
	2	+	55≤~<65	F	<155	<55	<25	9≤~<18	6.5≤~<7.5	18.6	0.71	55≤~<65
	3	+	<45	M	165≤~<175	<55	<25	9≤~<18	6.5≤~<7.5	16.9	0.96	65≤~<75
	4	+	<45	M	165≤~<175	85≤	30≤	<9	7.5≤	25.5	0.79	75≤
	5	+	45≤~<55	M	165≤~<175	70≤~<85	25≤~<30	<9	6.5≤~<7.5	18.8	0.93	65≤~<75
	6	−	65≤	M	165≤~<175	70≤~<85	25≤~<30	18≤~<27	6.5≤~<7.5	23.3	1.05	<55
	7	+	45≤~<55	F	<155	55≤~<70	25≤~<30	<9	6.5≤~<7.5	17.6	0.69	65≤~<75
	8	+	45≤~<55	M	165≤~<175	70≤~<85	25≤~<30	<9	6.5≤~<7.5	26.7	0.91	65≤~<75
	9	+	65≤	M	155≤~<165	55≤~<70	<25	9≤~<18	6.5≤~<7.5	19.6	1.09	<55
	10	+	55≤~<65	M	175≤	85≤	25≤~<30	<9	6.5≤~<7.5	21.5	0.95	55≤~<65
	11	+	<45	M	165≤~<175	85≤	25≤~<30	<9	6.5≤~<7.5	14.1	0.9	65≤~<75
	12	+	55≤~<65	M	165≤~<175	70≤~<85	<25	<9	<6.5	19.2	0.85	65≤~<75
	13	+	45≤~<55	M	155≤~<165	<55	<25	9≤~<18	<6.5	14.9	0.85	75≤
	14	+	45≤~<55	M	165≤~<175	70≤~<85	25≤~<30	<9	6.5≤~<7.5	14.8	1.07	55≤~<65
	15	−	45≤~<55	M	175≤	70≤~<85	<25	<9	6.5≤~<7.5	19.4	1.13	<55
	16	+	55≤~<65	M	155≤~<165	55≤~<70	25≤~<30	18≤~<27	6.5≤~<7.5	18.1	0.94	55≤~<65
	17	+	45≤~<55	M	175≤	70≤~<85	<25	<9	6.5≤~<7.5	16.3	1.09	55≤~<65
	18	−	55≤~<65	M	165≤~<175	70≤~<85	<25	9≤~<18	6.5≤~<7.5	19.8	0.82	75≤
	19	+	65≤	M	165≤~<175	70≤~<85	25≤~<30	27≤	6.5≤~<7.5	23.9	1.15	<55
	20	+	65≤	M	155≤~<165	55≤~<70	25≤~<30	9≤~<18	6.5≤~<7.5	26.7	1.58	<55
	21	−	65≤	M	155≤~<165	55≤~<70	<25	9≤~<18	6.5≤~<7.5	23.7	1.23	<55
	22	+	45≤~<55	M	165≤~<175	55≤~<70	<25	<9	6.5≤~<7.5	15.7	0.79	75≤
	23	+	45≤~<55	M	155≤~<165	55≤~<70	<25	<9	7.5≤	18.6	0.97	65≤~<75
	24	+	45≤~<55	M	165≤~<175	55≤~<70	<25	9≤~<18	<6.5	19.8	0.98	65≤~<75
	25	+	45≤~<55	M	165≤~<175	55≤~<70	<25	9≤~<18	6.5≤~<7.5	22.4	1.15	<55
	26	+	<45	M	165≤~<175	70≤~<85	25≤~<30	<9	6.5≤~<7.5	20.4	1	65≤~<75
	27	−	55≤~<65	M	165≤~<175	70≤~<85	<25	18≤~<27	7.5≤	29	0.84	65≤~<75
	28	+	55≤~<65	M	155≤~<165	55≤~<70	25≤~<30	9≤~<18	7.5≤	19.5	0.87	65≤~<75
	29	+	65≤	M	155≤~<165	55≤~<70	<25	<9	<6.5	17.6	0.98	55≤~<65
	30	−	55≤~<65	M	155≤~<165	<55	<25	9≤~<18	6.5≤~<7.5	20.2	1.14	<55
	31	+	65≤	M	155≤~<165	55≤~<70	25≤~<30	18≤~<27	6.5≤~<7.5	33.8	1.54	<55
	32	+	55≤~<65	M	165≤~<175	70≤~<85	25≤~<30	<9	7.5≤	19.1	1.12	<55
	33	+	55≤~<65	M	165≤~<175	55≤~<70	<25	9≤~<18	6.5≤~<7.5	17.3	0.88	55≤~<65
	34	−	65≤	M	165≤~<175	70≤~<85	25≤~<30	18≤~<27	6.5≤~<7.5	17.8	0.97	55≤~<65
	35	+	45≤~<55	M	175≤	70≤~<85	25≤~<30	9≤~<18	7.5≤	21.6	1.01	55≤~<65
	36	+	<45	F	165≤~<175	85≤	30≤	<9	6.5≤~<7.5	18.4	0.79	55≤~<65
	37	+	55≤~<65	M	165≤~<175	70≤~<85	25≤~<30	<9	7.5≤	17.6	1.07	55≤~<65
	38	+	45≤~<55	F	155≤~<165	55≤~<70	<25	<9	6.5≤~<7.5	15.7	0.62	75≤
	39	+	45≤~<55	M	165≤~<175	55≤~<70	<25	9≤~<18	6.5≤~<7.5	21.7	0.83	75≤
	40	−	55≤~<65	M	165≤~<175	55≤~<70	<25	9≤~<18	6.5≤~<7.5	24	0.86	75≤
	41	+	<45	M	175≤	70≤~<85	25≤~<30	<9	7.5≤	21.3	1.03	55≤~<65
	42	+	45≤~<55	M	175≤	70≤~<85	<25	<9	6.5≤~<7.5	21.7	0.9	75≤
	43	−	55≤~<65	F	<155	55≤~<70	<25	9≤~<18	6.5≤~<7.5	14.6	0.8	55≤~<65
	44	+	65≤	M	165≤~<175	70≤~<85	25≤~<30	27≤	7.5≤	20.5	1	55≤~<65
