# Supplementary material for: CDKAL1 dysfunction impairs lysine codon translation in podocytes and accelerates chronic kidney disease
Source: EMBO J. 2026 Mar 28;45(9):3206–29. doi: 10.1038/s44318-026-00759-3 (PMC13144697; doi:10.1038/s44318-026-00759-3)
Supplement: Supplementary file 8 — EV and Appendix Figures Source Data [file 44318_2026_759_MOESM8_ESM.zip › SD EV Figureπü«πé│πâÆπéÜπâ╝/SD EV1/EV 1B.xlsx]

## Sheet: Sheet1
Expanded View Figure 1B
		Flox	Flox	Flox	Flox	Flox	Flox	Systemic Cdkal1 CAG-Cre	Systemic Cdkal1 CAG-Cre	Systemic Cdkal1 CAG-Cre	Systemic Cdkal1 CAG-Cre	Systemic Cdkal1 CAG-Cre	Systemic Cdkal1 CAG-Cre
	Before	186.947	233.451	193.752	154.02	196.271	193.559	146.12	151.708	175.062	227.321	169.287	240.923
	5/6 Nx	166.489	171.908	166.175	157.29	163.878	167.276	159.258	174.188	172.197	150.032	197.985	179.834
