# Supplementary material for: CDKAL1 dysfunction impairs lysine codon translation in podocytes and accelerates chronic kidney disease
Source: EMBO J. 2026 Mar 28;45(9):3206–29. doi: 10.1038/s44318-026-00759-3 (PMC13144697; doi:10.1038/s44318-026-00759-3)
Supplement: Supplementary file 8 — EV and Appendix Figures Source Data [file 44318_2026_759_MOESM8_ESM.zip › SD EV Figureπü«πé│πâÆπéÜπâ╝/Appendix Figure S5/Appendix Figure S5C.xlsx]

## Sheet: Sheet1
Appendix Figure S5C
	sgControl	KO 1	KO 2
	80.8062	46.7763	88.0761
	71.9168	48.0791	67.6415
	42.3306	84.2072	81.3799
	52.472	72.7988	78.0342
	86.1838	83.7091	48.8128
	84.1196	54.0541	63.4117
	78.0891	80.2765	79.3744
	72.1343	72.7807	68.8743
	87.2771	91.7993	62.571
	75.7018	91.7993	57.3915
