# Supplementary material for: CDKAL1 dysfunction impairs lysine codon translation in podocytes and accelerates chronic kidney disease
Source: EMBO J. 2026 Mar 28;45(9):3206–29. doi: 10.1038/s44318-026-00759-3 (PMC13144697; doi:10.1038/s44318-026-00759-3)
Supplement: Supplementary file 8 — EV and Appendix Figures Source Data [file 44318_2026_759_MOESM8_ESM.zip › SD EV Figureπü«πé│πâÆπéÜπâ╝/SD EV4/EV 4A.xlsx]

## Sheet: Sheet1
		Flox	Flox	Flox	Flox	Flox	Flox	Podocyte-specific Cdkal1 KO	Podocyte-specific Cdkal1 KO	Podocyte-specific Cdkal1 KO	Podocyte-specific Cdkal1 KO	Podocyte-specific Cdkal1 KO	Podocyte-specific Cdkal1 KO
	Before	186.947	233.451	193.752	154.02	196.271	193.559	149.758	167.307	213.265	210.709	270.802	189.624
	5/6 Nx	166.489	171.908	166.175	157.29	163.878	167.276	136.989	146.807	198.375	174.33	193.359	101.512
