# Supplementary material for: CDKAL1 dysfunction impairs lysine codon translation in podocytes and accelerates chronic kidney disease
Source: EMBO J. 2026 Mar 28;45(9):3206–29. doi: 10.1038/s44318-026-00759-3 (PMC13144697; doi:10.1038/s44318-026-00759-3)
Supplement: Supplementary file 8 — EV and Appendix Figures Source Data [file 44318_2026_759_MOESM8_ESM.zip › SD EV Figureπü«πé│πâÆπéÜπâ╝/SD EV4/EV 4B.xlsx]

## Sheet: Sheet1
		Flox	Flox	Flox	Flox	Flox	Flox	Podocyte-specific Cdkal1 KO	Podocyte-specific Cdkal1 KO	Podocyte-specific Cdkal1 KO	Podocyte-specific Cdkal1 KO	Podocyte-specific Cdkal1 KO	Podocyte-specific Cdkal1 KO
	Before	245	160	162.74	103.88	174.2	176.75	174.3	203	368.06	116.28	200.66	236
	5/6 Nx	258.1	199.24	338.92	251.56	252.34	367.14	329.28	273.9	248.67	297.99	286.44	395.6
