# Supplementary material for: CDKAL1 dysfunction impairs lysine codon translation in podocytes and accelerates chronic kidney disease
Source: EMBO J. 2026 Mar 28;45(9):3206–29. doi: 10.1038/s44318-026-00759-3 (PMC13144697; doi:10.1038/s44318-026-00759-3)
Supplement: Supplementary file 8 — EV and Appendix Figures Source Data [file 44318_2026_759_MOESM8_ESM.zip › SD EV Figureπü«πé│πâÆπéÜπâ╝/SD EV5/EV 5D.xlsx]

## Sheet: Sheet1
Expanded View Figure 5D
	Risk allele_x000D_(+)	Risk allele_x000D_(-)
	1.18	2.76
	0.57	1.32
	3.89	1.03
	1.28	3.01
	1.49	3.96
	5.28	1.55
	2.31	2.47
	2.93	1.99
	1.24	0.69
	1.93
	6.18
	3.38
	1.65
	2.71
	1.45
	4.9
	8.66
	6.53
	1.36
	1.2
	1.3
	4.16
	0.83
	1.28
	4.39
	2.38
	4.14
	1.77
	1.33
	2.89
	1.91
	1.6
	2.88
	2.94
	2.13
