# Supplementary material for: CDKAL1 dysfunction impairs lysine codon translation in podocytes and accelerates chronic kidney disease
Source: EMBO J. 2026 Mar 28;45(9):3206–29. doi: 10.1038/s44318-026-00759-3 (PMC13144697; doi:10.1038/s44318-026-00759-3)
Supplement: Supplementary file 8 — EV and Appendix Figures Source Data [file 44318_2026_759_MOESM8_ESM.zip › SD EV Figureπü«πé│πâÆπéÜπâ╝/SD EV5/EV 5C.xlsx]

## Sheet: Sheet1
Expanded View Figure 5C
	Risk allele_x000D_(+)	Risk allele_x000D_(-)
	3.8	8.3
	1	3.9
	15.9	3.4
	4.6	13.2
	4.2	13.1
	46.7	3
	12	18.3
	10.8	5.6
	4.4	2.4
	9.1
	38.1
	4.3
	6.9
	9.2
	5.5
	36
	42.8
	28.4
	3
	4.8
	3.5
	29.5
	3.2
	5.4
	13.1
	5.8
	16.7
	5.1
	4.5
	9.8
	9.9
	2.3
	13.5
	14.8
	5.3
