# Supplementary material for: CDKAL1 dysfunction impairs lysine codon translation in podocytes and accelerates chronic kidney disease
Source: EMBO J. 2026 Mar 28;45(9):3206–29. doi: 10.1038/s44318-026-00759-3 (PMC13144697; doi:10.1038/s44318-026-00759-3)
Supplement: Supplementary file 8 — EV and Appendix Figures Source Data [file 44318_2026_759_MOESM8_ESM.zip › SD EV Figureπü«πé│πâÆπéÜπâ╝/SD EV5/EV 5B.xlsx]

## Sheet: Sheet1
Expanded View Figure 5B
	Risk allele_x000D_(+)	Risk allele_x000D_(-)
	2	1
	2	1
	1	1
	2	2
	1	1
	1	1
	2	1
	1	2
	2	1
	1
	2
	2
	2
	2
	2
	3
	1
	2
	1
	2
	1
	2
	2
	1
	1
	2
	2
	2
	2
	1
	2
	1
	2
	2
	3
